# Supplementary material for: Acoustic microbubble propulsion, train-like assembly and cargo transport
Source: Nat Commun. 2023 Aug 5;14:4705. doi: 10.1038/s41467-023-40387-7 (PMC10404234; doi:10.1038/s41467-023-40387-7)
Supplement: Supplementary file 18 — Source data [file 41467_2023_40387_MOESM18_ESM.zip]

Archive with 12 entries (11 files):
- Source data/
- Source data/Fig. 3.csv
- Source data/Fig. S10 b.xlsx
- Source data/Fig. S11.xlsx
- Source data/Fig. S13.xlsx
- Source data/Fig. S2.txt
- Source data/Fig. S3.txt
- Source data/Fig. S6 b.xlsx
- Source data/Fig. S9 a.xlsx
- Source data/Fig. S9 b.xlsx
- Source data/Force on a gas bubble.nb
- Source data/Force on a solid particle.nb
