# Supplementary material for: Acoustic microbubble propulsion, train-like assembly and cargo transport
Source: Nat Commun. 2023 Aug 5;14:4705. doi: 10.1038/s41467-023-40387-7 (PMC10404234; doi:10.1038/s41467-023-40387-7)
Supplement: Supplementary file 18 — Source data [file 41467_2023_40387_MOESM18_ESM.zip › Source data/Fig. 3.csv]

Track	Track n�	Slice n�	X	Y	Distance	Velocity	Pixel Value
1	1	1	683	301	-1	-1	-2105377
1	1	2	679	302	0.532	0.266	-2763307
1	1	3	679	304	0.258	0.129	-2960686
1	1	4	682	306	0.465	0.233	-3158065
1	1	5	680	302	0.577	0.288	-2302756
1	1	6	684	298	0.73	0.365	-1776412
1	1	7	682	297	0.288	0.144	-1447447
1	1	8	686	304	1.04	0.52	-2105377
1	1	9	684	330	3.364	1.682	-2763307
1	1	10	684	334	0.516	0.258	-3158065
1	1	11	684	327	0.903	0.452	-2171170
1	1	12	678	306	2.817	1.409	-3289651
1	1	13	678	296	1.29	0.645	-1315861
1	1	14	679	286	1.296	0.648	-1513240
1	1	15	679	277	1.161	0.581	-2500135
1	1	16	680	252	3.228	1.614	-3618616
1	1	17	670	227	3.473	1.737	-2500135
1	1	18	662	225	1.064	0.532	-2302756
1	1	19	664	225	0.258	0.129	-2302756
1	1	20	668	225	0.516	0.258	-2236963
1	1	21	680	226	1.553	0.777	-2500135
1	1	22	686	226	0.774	0.387	-2763307
1	1	23	694	226	1.032	0.516	-3684409
1	1	24	704	224	1.316	0.658	-3552823
1	1	25	716	224	1.548	0.774	-3421237
1	1	26	729	224	1.677	0.839	-2500135
1	1	27	738	223	1.168	0.584	-2763307
1	1	28	754	223	2.064	1.032	-3158065
1	1	29	764	220	1.347	0.673	-3355444
1	1	30	770	220	0.774	0.387	-3158065
1	1	31	781	220	1.419	0.71	-3684409
1	1	32	792	220	1.419	0.71	-3289651
1	1	33	799	218	0.939	0.47	-3223858
1	1	34	807	218	1.032	0.516	-3355444
1	1	35	812	218	0.645	0.323	-3552823
1	1	36	818	218	0.774	0.387	-2960686
1	1	37	822	218	0.516	0.258	-2500135
1	1	38	822	218	0	0	-2565928
1	1	39	822	218	0	0	-2565928
1	1	40	820	218	0.258	0.129	-2697514
1	1	41	820	218	0	0	-2434342
1	1	42	820	218	0	0	-2631721
1	1	43	820	218	0	0	-2434342
1	1	44	820	218	0	0	-2829100
1	1	45	820	218	0	0	-2697514
1	1	46	820	218	0	0	-2631721
1	1	47	820	218	0	0	-2434342
1	1	48	818	219	0.288	0.144	-2500135
1	1	49	818	219	0	0	-2631721
1	1	50	818	219	0	0	-2434342
1	1	51	818	219	0	0	-2631721
1	1	52	818	219	0	0	-2434342
1	1	53	818	219	0	0	-2763307
1	1	54	818	219	0	0	-2565928
1	1	55	813	219	0.645	0.323	-3289651
1	1	56	812	219	0.129	0.065	-3355444
1	1	57	810	219	0.258	0.129	-3618616
1	1	58	810	219	0	0	-3750202
1	1	59	810	219	0	0	-3618616
1	1	60	810	219	0	0	-3881788
1	1	61	810	219	0	0	-3815995
1	1	62	810	219	0	0	-3552823
1	1	63	811	219	0.129	0.065	-3881788
1	1	64	813	218	0.288	0.144	-3487030
1	1	65	815	218	0.258	0.129	-3223858
1	1	66	818	218	0.387	0.194	-2500135
1	1	67	819	218	0.129	0.065	-2697514
1	1	68	824	218	0.645	0.323	-2434342
1	1	69	830	218	0.774	0.387	-2631721
1	1	70	835	218	0.645	0.323	-2697514
1	1	71	842	218	0.903	0.452	-2236963
1	1	72	848	217	0.785	0.392	-2434342
1	1	73	852	217	0.516	0.258	-2105377
1	1	74	854	217	0.258	0.129	-2500135
1	1	75	863	217	1.161	0.581	-2565928
1	1	76	868	215	0.695	0.347	-2500135
1	1	77	871	215	0.387	0.194	-2631721
1	1	78	874	215	0.387	0.194	-2960686
1	1	79	880	215	0.774	0.387	-3223858
1	1	80	884	215	0.516	0.258	-2960686
1	1	81	888	215	0.516	0.258	-3092272
1	1	82	892	215	0.516	0.258	-2894893
1	1	83	897	215	0.645	0.323	-2894893
1	1	84	902	215	0.645	0.323	-2829100
1	1	85	907	216	0.658	0.329	-3026479
1	1	86	912	216	0.645	0.323	-2894893
1	1	87	915	216	0.387	0.194	-2829100
1	1	88	918	216	0.387	0.194	-2763307
1	1	89	922	216	0.516	0.258	-2500135
1	1	90	926	215	0.532	0.266	-2171170
1	1	91	932	215	0.774	0.387	-2302756
1	1	92	938	214	0.785	0.392	-2434342
1	1	93	942	214	0.516	0.258	-2434342
1	1	94	946	214	0.516	0.258	-2500135
1	1	95	949	214	0.387	0.194	-2171170
1	1	96	951	214	0.258	0.129	-2105377
1	1	97	955	214	0.516	0.258	-2171170
1	1	98	958	215	0.408	0.204	-1842205
1	1	99	962	215	0.516	0.258	-1907998
1	1	100	967	215	0.645	0.323	-1447447
1	1	101	973	216	0.785	0.392	-1644826
1	1	102	977	216	0.516	0.258	-1710619
1	1	103	980	216	0.387	0.194	-2236963
1	1	104	983	216	0.387	0.194	-2631721
1	1	105	988	216	0.645	0.323	-2039584
1	1	106	994	216	0.774	0.387	-2434342
1	1	107	1000	214	0.816	0.408	-2236963
1	1	108	1005	214	0.645	0.323	-2434342
1	1	109	1008	214	0.387	0.194	-2039584
1	1	110	1016	215	1.04	0.52	-1513240
1	1	111	1021	216	0.658	0.329	-2039584
1	1	112	1026	216	0.645	0.323	-1907998
1	1	113	1030	216	0.516	0.258	-1907998
1	1	114	1034	216	0.516	0.258	-2171170
1	1	115	1040	216	0.774	0.387	-2105377
1	1	116	1046	216	0.774	0.387	-1907998
1	1	117	1049	216	0.387	0.194	-1710619
1	1	118	1056	216	0.903	0.452	-2105377
1	1	119	1062	216	0.774	0.387	-1973791
1	1	120	1065	216	0.387	0.194	-1579033
1	1	121	1069	216	0.516	0.258	-1710619
1	1	122	1072	216	0.387	0.194	-1381654
1	1	123	1078	216	0.774	0.387	-1315861
1	1	124	1079	216	0.129	0.065	-1052689
1	1	125	1079	216	0	0	-1381654
1	1	126	1075	215	0.532	0.266	-1710619
1	1	127	1075	213	0.258	0.129	-1776412
1	1	128	1074	213	0.129	0.065	-1644826
1	1	129	1074	213	0	0	-1644826
1	1	130	1072	212	0.288	0.144	-1907998
1	1	131	1070	210	0.365	0.182	-1973791
1	1	132	1068	210	0.258	0.129	-1513240
1	1	133	1067	208	0.288	0.144	-1776412
1	1	134	1066	206	0.288	0.144	-2434342
3	3	1	352	177	-1	-1	-2960686
3	3	2	352	178	0.129	0.065	-3289651
3	3	3	351	180	0.288	0.144	-1842205
3	3	4	352	178	0.288	0.144	-3223858
3	3	5	352	180	0.258	0.129	-2434342
3	3	6	353	181	0.182	0.091	-2302756
3	3	7	357	183	0.577	0.288	-3881788
3	3	8	360	184	0.408	0.204	-2171170
3	3	9	367	188	1.04	0.52	-1579033
3	3	10	377	189	1.296	0.648	-2236963
3	3	11	382	191	0.695	0.347	-2236963
3	3	12	394	196	1.677	0.839	-1842205
3	3	13	411	199	2.227	1.113	-460552
3	3	14	411	199	0	0	-855310
3	3	15	441	206	3.974	1.987	-1052689
3	3	16	458	210	2.253	1.126	-921103
3	3	17	481	210	2.967	1.484	-1315861
3	3	18	506	212	3.235	1.618	-1644826
3	3	19	530	214	3.107	1.553	-1250068
3	3	20	554	215	3.099	1.549	-2039584
3	3	21	570	216	2.068	1.034	-1710619
3	3	22	584	217	1.811	0.905	-1644826
3	3	23	594	216	1.296	0.648	-1973791
3	3	24	602	216	1.032	0.516	-2171170
3	3	25	613	217	1.425	0.712	-2171170
3	3	26	631	218	2.326	1.163	-1579033
3	3	27	648	218	2.193	1.097	-1315861
3	3	28	657	218	1.161	0.581	-1644826
3	3	29	664	216	0.939	0.47	-2631721
3	3	30	673	216	1.161	0.581	-2434342
3	3	31	680	216	0.903	0.452	-2236963
3	3	32	686	217	0.785	0.392	-2631721
3	3	33	693	217	0.903	0.452	-2829100
3	3	34	700	217	0.903	0.452	-2763307
3	3	35	705	217	0.645	0.323	-2697514
3	3	36	712	217	0.903	0.452	-2368549
3	3	37	711	216	0.182	0.091	-2302756
3	3	38	710	216	0.129	0.065	-2171170
3	3	39	707	216	0.387	0.194	-2565928
3	3	40	706	216	0.129	0.065	-2631721
3	3	41	704	216	0.258	0.129	-2565928
3	3	42	704	216	0	0	-2763307
3	3	43	704	216	0	0	-2960686
3	3	44	704	216	0	0	-2565928
3	3	45	704	216	0	0	-2960686
3	3	46	704	216	0	0	-3026479
3	3	47	704	216	0	0	-2894893
3	3	48	704	216	0	0	-2894893
3	3	49	704	216	0	0	-3026479
3	3	50	704	216	0	0	-3026479
3	3	51	704	216	0	0	-3026479
3	3	52	706	216	0.258	0.129	-2829100
3	3	53	706	216	0	0	-2894893
3	3	54	706	216	0	0	-2894893
3	3	55	705	216	0.129	0.065	-3289651
3	3	56	705	216	0	0	-3092272
3	3	57	705	216	0	0	-3026479
3	3	58	705	216	0	0	-2829100
3	3	59	705	216	0	0	-2960686
3	3	60	705	216	0	0	-3158065
3	3	61	705	216	0	0	-3026479
3	3	62	705	216	0	0	-2763307
3	3	63	706	216	0.129	0.065	-2631721
3	3	64	706	216	0	0	-2697514
3	3	65	708	215	0.288	0.144	-2697514
3	3	66	710	215	0.258	0.129	-2631721
3	3	67	712	215	0.258	0.129	-2631721
3	3	68	716	215	0.516	0.258	-2829100
3	3	69	722	214	0.785	0.392	-2236963
3	3	70	728	214	0.774	0.387	-1907998
3	3	71	734	214	0.774	0.387	-2500135
3	3	72	740	214	0.774	0.387	-2829100
3	3	73	746	214	0.774	0.387	-2171170
3	3	74	751	214	0.645	0.323	-1710619
3	3	75	758	214	0.903	0.452	-2434342
3	3	76	763	214	0.645	0.323	-2631721
3	3	77	768	214	0.645	0.323	-2434342
3	3	78	773	214	0.645	0.323	-1842205
3	3	79	776	214	0.387	0.194	-2171170
3	3	80	779	214	0.387	0.194	-2500135
3	3	81	782	214	0.387	0.194	-2631721
3	3	82	785	214	0.387	0.194	-3026479
3	3	83	788	214	0.387	0.194	-2105377
3	3	84	792	214	0.516	0.258	-2368549
3	3	85	798	214	0.774	0.387	-2960686
3	3	86	806	214	1.032	0.516	-3158065
3	3	87	812	214	0.774	0.387	-3026479
3	3	88	816	213	0.532	0.266	-2960686
3	3	89	821	213	0.645	0.323	-2763307
3	3	90	828	213	0.903	0.452	-2697514
3	3	91	834	213	0.774	0.387	-2763307
3	3	92	838	213	0.516	0.258	-2894893
3	3	93	842	213	0.516	0.258	-2171170
3	3	94	844	213	0.258	0.129	-2039584
3	3	95	851	213	0.903	0.452	-1250068
3	3	96	852	213	0.129	0.065	-1315861
3	3	97	859	213	0.903	0.452	-1776412
3	3	98	866	213	0.903	0.452	-1842205
3	3	99	872	213	0.774	0.387	-2697514
3	3	100	877	213	0.645	0.323	-2894893
3	3	101	882	213	0.645	0.323	-2763307
3	3	102	886	213	0.516	0.258	-2236963
3	3	103	890	213	0.516	0.258	-2236963
3	3	104	892	213	0.258	0.129	-2500135
3	3	105	896	212	0.532	0.266	-2565928
3	3	106	902	212	0.774	0.387	-2565928
3	3	107	906	212	0.516	0.258	-3158065
3	3	108	913	210	0.939	0.47	-2829100
3	3	109	920	210	0.903	0.452	-2105377
3	3	110	925	210	0.645	0.323	-2500135
3	3	111	929	210	0.516	0.258	-2236963
3	3	112	933	210	0.516	0.258	-2105377
3	3	113	942	212	1.189	0.595	-3223858
3	3	114	946	210	0.577	0.288	-1973791
3	3	115	954	210	1.032	0.516	-2171170
3	3	116	956	210	0.258	0.129	-2565928
3	3	117	962	211	0.785	0.392	-921103
3	3	118	964	211	0.258	0.129	-1513240
3	3	119	966	211	0.258	0.129	-2565928
3	3	120	970	211	0.516	0.258	-3487030
3	3	121	976	211	0.774	0.387	-2302756
3	3	122	985	211	1.161	0.581	-2631721
3	3	123	989	210	0.532	0.266	-3092272
3	3	124	994	210	0.645	0.323	-3684409
3	3	125	994	208	0.258	0.129	-3355444
3	3	126	994	206	0.258	0.129	-3487030
3	3	127	993	203	0.408	0.204	-3026479
3	3	128	991	194	1.189	0.595	-1907998
3	3	129	991	186	1.032	0.516	-1118482
3	3	130	991	184	0.258	0.129	-2171170
3	3	131	990	175	1.168	0.584	-1447447
3	3	132	990	170	0.645	0.323	-1776412
3	3	133	990	166	0.516	0.258	-2565928
3	3	134	990	164	0.258	0.129	-2500135
5	5	1	341	67	-1	-1	-7829368
5	5	2	341	67	0	0	-8026747
5	5	3	340	69	0.288	0.144	-7763575
5	5	4	342	66	0.465	0.233	-8421505
5	5	5	344	67	0.288	0.144	-8882056
5	5	6	344	70	0.387	0.194	-7829368
5	5	7	348	72	0.577	0.288	-8158333
5	5	8	348	74	0.258	0.129	-6776680
5	5	9	351	74	0.387	0.194	-6710887
5	5	10	357	77	0.865	0.433	-5526613
5	5	11	362	79	0.695	0.347	-5658199
5	5	12	367	77	0.695	0.347	-5329234
5	5	13	368	74	0.408	0.204	-5987164
5	5	14	374	77	0.865	0.433	-5921371
5	5	15	380	80	0.865	0.433	-5658199
5	5	16	383	84	0.645	0.323	-4934476
5	5	17	385	88	0.577	0.288	-5197648
5	5	18	387	91	0.465	0.233	-5197648
5	5	19	390	93	0.465	0.233	-5592406
5	5	20	394	100	1.04	0.52	-5460820
5	5	21	400	105	1.008	0.504	-5066062
5	5	22	402	107	0.365	0.182	-5131855
5	5	23	404	110	0.465	0.233	-5000269
5	5	24	406	115	0.695	0.347	-3881788
5	5	25	410	127	1.632	0.816	-2960686
5	5	26	414	141	1.878	0.939	-3355444
5	5	27	422	158	2.424	1.212	-2960686
5	5	28	430	175	2.424	1.212	-1710619
5	5	29	441	200	3.523	1.762	-1381654
5	5	30	450	213	2.04	1.02	-2500135
5	5	31	463	217	1.755	0.877	-2565928
5	5	32	478	220	1.973	0.987	-2829100
5	5	33	499	220	2.709	1.355	-2697514
5	5	34	516	221	2.197	1.098	-2697514
5	5	35	534	222	2.326	1.163	-2302756
5	5	36	548	222	1.806	0.903	-2894893
5	5	37	564	221	2.068	1.034	-1973791
5	5	38	577	220	1.682	0.841	-2236963
5	5	39	584	216	1.04	0.52	-1644826
5	5	40	586	216	0.258	0.129	-1381654
5	5	41	587	216	0.129	0.065	-1973791
5	5	42	588	216	0.129	0.065	-1776412
5	5	43	588	216	0	0	-1644826
5	5	44	588	216	0	0	-1710619
5	5	45	588	216	0	0	-1842205
5	5	46	588	216	0	0	-1710619
5	5	47	588	216	0	0	-1973791
5	5	48	588	216	0	0	-1776412
5	5	49	591	215	0.408	0.204	-1907998
5	5	50	593	215	0.258	0.129	-1710619
5	5	51	594	215	0.129	0.065	-1710619
5	5	52	594	215	0	0	-1710619
5	5	53	593	215	0.129	0.065	-1710619
5	5	54	591	214	0.288	0.144	-1710619
5	5	55	591	212	0.258	0.129	-1644826
5	5	56	593	213	0.288	0.144	-1776412
5	5	57	595	213	0.258	0.129	-1513240
5	5	58	598	212	0.408	0.204	-1447447
5	5	59	600	211	0.288	0.144	-1973791
5	5	60	602	211	0.258	0.129	-2105377
5	5	61	604	210	0.288	0.144	-1973791
5	5	62	602	210	0.258	0.129	-1842205
5	5	63	604	211	0.288	0.144	-2039584
5	5	64	605	212	0.182	0.091	-1315861
5	5	65	607	212	0.258	0.129	-2039584
5	5	66	611	213	0.532	0.266	-1513240
5	5	67	616	214	0.658	0.329	-1381654
5	5	68	621	215	0.658	0.329	-1776412
5	5	69	624	215	0.387	0.194	-1710619
5	5	70	629	215	0.645	0.323	-1907998
5	5	71	633	215	0.516	0.258	-1644826
5	5	72	639	216	0.785	0.392	-1710619
5	5	73	644	216	0.645	0.323	-1381654
5	5	74	650	216	0.774	0.387	-1184275
5	5	75	655	216	0.645	0.323	-1447447
5	5	76	660	216	0.645	0.323	-1644826
5	5	77	663	216	0.387	0.194	-1710619
5	5	78	667	216	0.516	0.258	-2302756
5	5	79	671	216	0.516	0.258	-2105377
5	5	80	675	216	0.516	0.258	-2105377
5	5	81	681	216	0.774	0.387	-2631721
5	5	82	686	214	0.695	0.347	-2763307
5	5	83	691	214	0.645	0.323	-2434342
5	5	84	696	214	0.645	0.323	-2697514
5	5	85	703	214	0.903	0.452	-2500135
5	5	86	707	215	0.532	0.266	-2302756
5	5	87	709	215	0.258	0.129	-2565928
5	5	88	715	216	0.785	0.392	-2894893
5	5	89	719	215	0.532	0.266	-2763307
5	5	90	722	215	0.387	0.194	-2434342
5	5	91	726	215	0.516	0.258	-2368549
5	5	92	735	215	1.161	0.581	-2500135
5	5	93	739	214	0.532	0.266	-2697514
5	5	94	742	214	0.387	0.194	-2697514
5	5	95	747	214	0.645	0.323	-2302756
5	5	96	755	214	1.032	0.516	-2434342
5	5	97	759	214	0.516	0.258	-2565928
5	5	98	764	214	0.645	0.323	-2763307
5	5	99	769	213	0.658	0.329	-2171170
5	5	100	772	212	0.408	0.204	-2302756
5	5	101	779	211	0.912	0.456	-2829100
5	5	102	784	212	0.658	0.329	-2829100
5	5	103	791	212	0.903	0.452	-2960686
5	5	104	797	213	0.785	0.392	-3092272
5	5	105	802	212	0.658	0.329	-3223858
5	5	106	807	212	0.645	0.323	-3092272
5	5	107	812	212	0.645	0.323	-3223858
5	5	108	819	212	0.903	0.452	-3684409
5	5	109	829	212	1.29	0.645	-2960686
5	5	110	834	212	0.645	0.323	-3026479
5	5	111	838	212	0.516	0.258	-3158065
5	5	112	843	213	0.658	0.329	-2434342
5	5	113	849	214	0.785	0.392	-1644826
5	5	114	856	212	0.939	0.47	-1447447
5	5	115	860	212	0.516	0.258	-1973791
5	5	116	865	212	0.645	0.323	-2039584
5	5	117	869	212	0.516	0.258	-2829100
5	5	118	873	214	0.577	0.288	-2894893
5	5	119	879	215	0.785	0.392	-2894893
5	5	120	886	214	0.912	0.456	-2894893
5	5	121	892	214	0.774	0.387	-2697514
5	5	122	898	214	0.774	0.387	-2763307
5	5	123	904	215	0.785	0.392	-2960686
5	5	124	907	215	0.387	0.194	-2631721
5	5	125	908	215	0.129	0.065	-2894893
5	5	126	909	215	0.129	0.065	-2631721
5	5	127	911	215	0.258	0.129	-3026479
5	5	128	912	215	0.129	0.065	-3026479
5	5	129	912	215	0	0	-3158065
5	5	130	912	214	0.129	0.065	-3026479
5	5	131	914	214	0.258	0.129	-3552823
5	5	132	915	214	0.129	0.065	-3026479
5	5	133	915	213	0.129	0.065	-3289651
5	5	134	915	211	0.258	0.129	-3750202
7	7	1	273	319	-1	-1	-3552823
7	7	2	273	319	0	0	-3618616
7	7	3	277	313	0.93	0.465	-2302756
7	7	4	279	313	0.258	0.129	-2697514
7	7	5	279	315	0.258	0.129	-2500135
7	7	6	279	315	0	0	-2500135
7	7	7	283	315	0.516	0.258	-1842205
7	7	8	281	313	0.365	0.182	-2763307
7	7	9	284	312	0.408	0.204	-1710619
7	7	10	284	315	0.387	0.194	-2171170
7	7	11	284	318	0.387	0.194	-1644826
7	7	12	286	321	0.465	0.233	-2171170
7	7	13	286	320	0.129	0.065	-2236963
7	7	14	286	319	0.129	0.065	-2105377
7	7	15	286	317	0.258	0.129	-2105377
7	7	16	286	315	0.258	0.129	-1644826
7	7	17	287	312	0.408	0.204	-1381654
7	7	18	289	308	0.577	0.288	-2236963
7	7	19	293	300	1.154	0.577	-3618616
7	7	20	294	295	0.658	0.329	-4276546
7	7	21	295	290	0.658	0.329	-4802890
7	7	22	298	284	0.865	0.433	-5263441
7	7	23	300	275	1.189	0.595	-5000269
7	7	24	303	264	1.471	0.735	-4408132
7	7	25	305	256	1.064	0.532	-3684409
7	7	26	308	250	0.865	0.433	-2829100
7	7	27	310	245	0.695	0.347	-2171170
7	7	28	306	243	0.577	0.288	-2039584
7	7	29	306	241	0.258	0.129	-2302756
7	7	30	306	239	0.258	0.129	-1973791
7	7	31	309	237	0.465	0.233	-1907998
7	7	32	310	237	0.129	0.065	-1973791
7	7	33	312	234	0.465	0.233	-2039584
7	7	34	313	234	0.129	0.065	-2039584
7	7	35	315	232	0.365	0.182	-1710619
7	7	36	316	233	0.182	0.091	-1973791
7	7	37	318	230	0.465	0.233	-1973791
7	7	38	323	230	0.645	0.323	-1579033
7	7	39	323	230	0	0	-1973791
7	7	40	325	228	0.365	0.182	-1644826
7	7	41	326	231	0.408	0.204	-2039584
7	7	42	330	228	0.645	0.323	-2039584
7	7	43	334	228	0.516	0.258	-1513240
7	7	44	338	226	0.577	0.288	-1973791
7	7	45	353	225	1.939	0.97	-1973791
7	7	46	376	224	2.97	1.485	-2434342
7	7	47	409	223	4.259	2.129	-3158065
7	7	48	437	222	3.614	1.807	-3421237
7	7	49	462	222	3.225	1.613	-2960686
7	7	50	478	220	2.08	1.04	-2105377
7	7	51	492	221	1.811	0.905	-2302756
7	7	52	508	221	2.064	1.032	-2565928
7	7	53	519	220	1.425	0.712	-2368549
7	7	54	530	217	1.471	0.735	-1513240
7	7	55	536	218	0.785	0.392	-1973791
7	7	56	543	217	0.912	0.456	-1973791
7	7	57	546	216	0.408	0.204	-1710619
7	7	58	552	211	1.008	0.504	-1250068
7	7	59	554	211	0.258	0.129	-1381654
7	7	60	556	208	0.465	0.233	-1644826
7	7	61	563	186	2.978	1.489	-3750202
7	7	62	573	148	5.069	2.534	-6710887
7	7	63	573	127	2.709	1.355	-7039852
7	7	64	571	116	1.442	0.721	-10197916
7	7	65	573	112	0.577	0.288	-10855846
7	7	66	574	112	0.129	0.065	-8421505
7	7	67	574	109	0.387	0.194	-9539986
7	7	68	575	108	0.182	0.091	-9342607
7	7	69	577	107	0.288	0.144	-9605779
7	7	70	579	107	0.258	0.129	-9342607
7	7	71	579	109	0.258	0.129	-9803158
7	7	72	580	107	0.288	0.144	-9013642
7	7	73	581	108	0.182	0.091	-9013642
7	7	74	583	108	0.258	0.129	-8355712
7	7	75	583	108	0	0	-7960954
7	7	76	586	108	0.387	0.194	-7763575
7	7	77	586	108	0	0	-7368817
7	7	78	588	109	0.288	0.144	-7697782
7	7	79	589	109	0.129	0.065	-7829368
7	7	80	591	109	0.258	0.129	-8158333
7	7	81	591	109	0	0	-8224126
7	7	82	593	109	0.258	0.129	-8289919
7	7	83	596	110	0.408	0.204	-8553091
7	7	84	596	110	0	0	-8882056
7	7	85	598	110	0.258	0.129	-8421505
7	7	86	601	110	0.387	0.194	-8618884
7	7	87	601	110	0	0	-8224126
7	7	88	603	110	0.258	0.129	-8224126
7	7	89	605	111	0.288	0.144	-8947849
7	7	90	605	111	0	0	-8947849
7	7	91	609	111	0.516	0.258	-8947849
7	7	92	610	110	0.182	0.091	-8421505
7	7	93	611	111	0.182	0.091	-9013642
7	7	94	614	110	0.408	0.204	-8618884
7	7	95	616	110	0.258	0.129	-8355712
7	7	96	617	110	0.129	0.065	-8158333
7	7	97	619	110	0.258	0.129	-8158333
7	7	98	621	110	0.258	0.129	-8355712
7	7	99	622	110	0.129	0.065	-8092540
7	7	100	624	110	0.258	0.129	-8224126
7	7	101	626	111	0.288	0.144	-8092540
7	7	102	629	111	0.387	0.194	-8421505
7	7	103	629	111	0	0	-7434610
7	7	104	631	112	0.288	0.144	-8158333
7	7	105	633	112	0.258	0.129	-7631989
7	7	106	634	112	0.129	0.065	-7631989
7	7	107	635	112	0.129	0.065	-7566196
7	7	108	637	112	0.258	0.129	-8618884
7	7	109	640	114	0.465	0.233	-7960954
7	7	110	641	114	0.129	0.065	-7631989
7	7	111	644	114	0.387	0.194	-7829368
7	7	112	645	115	0.182	0.091	-6974059
7	7	113	646	115	0.129	0.065	-6842473
7	7	114	647	115	0.129	0.065	-6974059
7	7	115	649	115	0.258	0.129	-7631989
7	7	116	650	116	0.182	0.091	-7171438
7	7	117	652	116	0.258	0.129	-7500403
7	7	118	654	116	0.258	0.129	-7566196
7	7	119	656	117	0.288	0.144	-6842473
7	7	120	659	117	0.387	0.194	-7566196
7	7	121	661	118	0.288	0.144	-7566196
7	7	122	661	118	0	0	-6184543
7	7	123	664	118	0.387	0.194	-7237231
7	7	124	666	117	0.288	0.144	-10395295
7	7	125	663	114	0.547	0.274	-10066330
7	7	126	663	114	0	0	-9671572
7	7	127	663	114	0	0	-9671572
7	7	128	662	111	0.408	0.204	-10855846
7	7	129	661	110	0.182	0.091	-11579569
7	7	130	661	111	0.129	0.065	-10000537
7	7	131	661	110	0.129	0.065	-10724260
7	7	132	661	110	0	0	-10263709
7	7	133	661	109	0.129	0.065	-11053225
7	7	134	661	109	0	0	-11053225
9	9	15	3	213	-1	-1	-3158065
9	9	16	3	213	0	0	-2960686
9	9	17	4	213	0.129	0.065	-3421237
9	9	18	7	213	0.387	0.194	-3289651
9	9	19	9	214	0.288	0.144	-3026479
9	9	20	11	214	0.258	0.129	-3158065
9	9	21	11	214	0	0	-3158065
9	9	22	12	214	0.129	0.065	-2829100
9	9	23	14	214	0.258	0.129	-3223858
9	9	24	17	214	0.387	0.194	-2894893
9	9	25	21	215	0.532	0.266	-2960686
9	9	26	26	216	0.658	0.329	-2697514
9	9	27	30	217	0.532	0.266	-3289651
9	9	28	32	217	0.258	0.129	-3421237
9	9	29	38	217	0.774	0.387	-2829100
9	9	30	42	217	0.516	0.258	-2565928
9	9	31	48	217	0.774	0.387	-1973791
9	9	32	52	217	0.516	0.258	-1973791
9	9	33	57	217	0.645	0.323	-1842205
9	9	34	66	217	1.161	0.581	-1315861
9	9	35	72	217	0.774	0.387	-1579033
9	9	36	79	217	0.903	0.452	-2171170
9	9	37	85	217	0.774	0.387	-1973791
9	9	38	89	217	0.516	0.258	-2039584
9	9	39	100	217	1.419	0.71	-2171170
9	9	40	114	216	1.811	0.905	-2236963
9	9	41	138	217	3.099	1.549	-2171170
9	9	42	164	217	3.354	1.677	-2631721
9	9	43	189	220	3.248	1.624	-2631721
9	9	44	225	221	4.646	2.323	-2171170
9	9	45	271	222	5.935	2.968	-3092272
9	9	46	314	222	5.547	2.774	-2500135
9	9	47	346	221	4.13	2.065	-1447447
9	9	48	374	219	3.621	1.811	-2105377
9	9	49	390	220	2.068	1.034	-2236963
9	9	50	401	220	1.419	0.71	-2171170
9	9	51	423	221	2.841	1.42	-3289651
9	9	52	445	219	2.85	1.425	-3487030
9	9	53	460	218	1.939	0.97	-2829100
9	9	54	473	218	1.677	0.839	-2565928
9	9	55	484	216	1.442	0.721	-2039584
9	9	56	496	217	1.553	0.777	-1644826
9	9	57	500	216	0.532	0.266	-1842205
9	9	58	507	216	0.903	0.452	-1973791
9	9	59	509	216	0.258	0.129	-1579033
9	9	60	511	215	0.288	0.144	-1513240
9	9	61	518	215	0.903	0.452	-1644826
9	9	62	527	217	1.189	0.595	-1315861
9	9	63	535	219	1.064	0.532	-1710619
9	9	64	539	220	0.532	0.266	-1644826
9	9	65	540	220	0.129	0.065	-1710619
9	9	66	546	222	0.816	0.408	-2171170
9	9	67	549	222	0.387	0.194	-2039584
9	9	68	554	222	0.645	0.323	-2039584
9	9	69	558	221	0.532	0.266	-1710619
9	9	70	563	221	0.645	0.323	-1513240
9	9	71	573	222	1.296	0.648	-1710619
9	9	72	580	221	0.912	0.456	-2039584
9	9	73	583	220	0.408	0.204	-1579033
9	9	74	587	220	0.516	0.258	-1579033
9	9	75	589	219	0.288	0.144	-1973791
9	9	76	595	219	0.774	0.387	-1973791
9	9	77	602	219	0.903	0.452	-2434342
9	9	78	608	221	0.816	0.408	-2565928
9	9	79	612	221	0.516	0.258	-2236963
9	9	80	615	222	0.408	0.204	-1907998
9	9	81	619	222	0.516	0.258	-2039584
9	9	82	623	222	0.516	0.258	-2039584
9	9	83	629	222	0.774	0.387	-1776412
9	9	84	635	222	0.774	0.387	-2171170
9	9	85	640	222	0.645	0.323	-1907998
9	9	86	647	221	0.912	0.456	-1447447
9	9	87	653	221	0.774	0.387	-1184275
9	9	88	659	221	0.774	0.387	-1907998
9	9	89	659	220	0.129	0.065	-1776412
9	9	90	664	221	0.658	0.329	-1579033
9	9	91	668	221	0.516	0.258	-1973791
9	9	92	673	221	0.645	0.323	-1842205
9	9	93	677	221	0.516	0.258	-2039584
9	9	94	685	221	1.032	0.516	-2434342
9	9	95	690	221	0.645	0.323	-2236963
9	9	96	695	221	0.645	0.323	-2500135
9	9	97	698	221	0.387	0.194	-2500135
9	9	98	704	220	0.785	0.392	-2565928
9	9	99	710	221	0.785	0.392	-2631721
9	9	100	716	221	0.774	0.387	-2565928
9	9	101	721	221	0.645	0.323	-2171170
9	9	102	728	220	0.912	0.456	-1776412
9	9	103	732	220	0.516	0.258	-1776412
9	9	104	736	220	0.516	0.258	-2236963
9	9	105	746	219	1.296	0.648	-2302756
9	9	106	752	218	0.785	0.392	-2171170
9	9	107	756	218	0.516	0.258	-2434342
9	9	108	763	218	0.903	0.452	-2763307
9	9	109	769	218	0.774	0.387	-2105377
9	9	110	779	217	1.296	0.648	-2500135
9	9	111	785	217	0.774	0.387	-2894893
9	9	112	790	217	0.645	0.323	-2500135
9	9	113	793	217	0.387	0.194	-2302756
9	9	114	799	215	0.816	0.408	-3092272
9	9	115	804	214	0.658	0.329	-3289651
9	9	116	809	213	0.658	0.329	-3289651
9	9	117	812	213	0.387	0.194	-3289651
9	9	118	820	213	1.032	0.516	-3223858
9	9	119	825	213	0.645	0.323	-3421237
9	9	120	830	213	0.645	0.323	-2894893
9	9	121	835	214	0.658	0.329	-3158065
9	9	122	840	215	0.658	0.329	-2697514
9	9	123	844	215	0.516	0.258	-2565928
9	9	124	849	214	0.658	0.329	-1776412
9	9	125	851	212	0.365	0.182	-1842205
9	9	126	851	209	0.387	0.194	-1315861
9	9	127	851	208	0.129	0.065	-2171170
9	9	128	851	205	0.387	0.194	-1776412
9	9	129	851	202	0.387	0.194	-1513240
9	9	130	851	198	0.516	0.258	-1644826
9	9	131	851	198	0	0	-1710619
9	9	132	851	196	0.258	0.129	-1381654
9	9	133	851	193	0.387	0.194	-1184275
9	9	134	851	189	0.516	0.258	-2829100
