# Supplementary material for: Acoustic microbubble propulsion, train-like assembly and cargo transport
Source: Nat Commun. 2023 Aug 5;14:4705. doi: 10.1038/s41467-023-40387-7 (PMC10404234; doi:10.1038/s41467-023-40387-7)
Supplement: Supplementary file 18 — Source data [file 41467_2023_40387_MOESM18_ESM.zip › Source data/Fig. S10 b.xlsx]

## Sheet: Sheet1
voltage（VPP）	inter bubble distance
16.8	44.955	41.292	34.7985
16.92	43.623	39.294	32.634
17.04	41.625	35.964	30.969
17.16	37.962	30.636	27.306
17.28	31.4685	24.975	24.975
17.4	23.976	18.981	20.979
17.52	14.985	14.319	18.648
17.64	13.4865	13.1535	15.651
17.76	12.1545	11.988	12.321
17.88	10.8225	10.989	8.658
18	10.323	9.99	7.659
