# Supplementary material for: Acoustic microbubble propulsion, train-like assembly and cargo transport
Source: Nat Commun. 2023 Aug 5;14:4705. doi: 10.1038/s41467-023-40387-7 (PMC10404234; doi:10.1038/s41467-023-40387-7)
Supplement: Supplementary file 18 — Source data [file 41467_2023_40387_MOESM18_ESM.zip › Source data/Fig. S11.xlsx]

## Sheet: Results from 7-1 in µm per sec
Track n?	Slice n?	X	Y	Distance	Velocity	Pixel Value		X_scaled	y_scaled_flipped	X_DIFF	Y_DIFF	Distance	Scaled in um	Velocity in um/s		Y-Distance_scaled
1	1	574	281	-1	-1	3392		366.212	179.278	0	1.276	1.276	1.276	14.1636		197.142	1.5674	pixel per um
1	2	574	283	0.258	0.129	3448		366.212	180.554	0.637999	1.276	1.42661	1.42661	15.8354		195.866
1	3	575	285	0.288	0.144	3678		366.85	181.83	0	0.637999	0.637999	0.637999	7.08179		194.59	framerate	11.1 frames per second
1	4	575	286	0.129	0.065	3594		366.85	182.468	0	0.637999	0.637999	0.637999	7.08179		193.952	Second per frame	0.0900901
1	5	575	287	0.129	0.065	3589		366.85	183.106	0.637999	0.637999	0.902267	0.902267	10.0152		193.314
1	6	576	288	0.182	0.091	3568		367.488	183.744	0	0.637999	0.637999	0.637999	7.08179		192.676
1	7	576	289	0.129	0.065	3684		367.488	184.382	0	0.637999	0.637999	0.637999	7.08179		192.038	zero point	500	590
1	8	576	290	0.129	0.065	3590		367.488	185.02	0.637999	0.637999	0.902267	0.902267	10.0152		191.4	scaled	319	376.42
1	9	577	291	0.182	0.091	3604		368.126	185.658	0	0.637999	0.637999	0.637999	7.08179		190.762
1	10	577	292	0.129	0.065	3621		368.126	186.296	0	0.637999	0.637999	0.637999	7.08179		190.124
1	11	577	293	0.129	0.065	3597		368.126	186.934	0.637999	0.637999	0.902267	0.902267	10.0152		189.486
1	12	578	294	0.182	0.091	3628		368.764	187.572	0	1.276	1.276	1.276	14.1636		188.848
1	13	578	296	0.258	0.129	3551		368.764	188.848	0	0	0	0	0		187.572
1	14	578	296	0	0	3700		368.764	188.848	0	0.637999	0.637999	0.637999	7.08179		187.572
1	15	578	297	0.129	0.065	3695		368.764	189.486	0.637999	1.276	1.42661	1.42661	15.8354		186.934
1	16	579	299	0.288	0.144	3530		369.402	190.762	0	0.637999	0.637999	0.637999	7.08179		185.658
1	17	579	300	0.129	0.065	3558		369.402	191.4	0.637999	1.276	1.42661	1.42661	15.8354		185.02
1	18	578	302	0.288	0.144	3596		368.764	192.676	0	0	0	0	0		183.744
1	19	578	302	0	0	3678		368.764	192.676	0.637999	1.276	1.42661	1.42661	15.8354		183.744
1	20	579	304	0.288	0.144	3560		369.402	193.952	0	0.637999	0.637999	0.637999	7.08179		182.468
1	21	579	305	0.129	0.065	3580		369.402	194.59	0	1.276	1.276	1.276	14.1636		181.83
1	22	579	307	0.258	0.129	3503		369.402	195.866	0	0	0	0	0		180.554
1	23	579	307	0	0	3729		369.402	195.866	0	1.276	1.276	1.276	14.1636		180.554
1	24	579	309	0.258	0.129	3596		369.402	197.142	0	0.637999	0.637999	0.637999	7.08179		179.278
1	25	579	310	0.129	0.065	3711		369.402	197.78	0	1.276	1.276	1.276	14.1636		178.64
1	26	579	312	0.258	0.129	3835		369.402	199.056	0	1.276	1.276	1.276	14.1636		177.364
1	27	579	314	0.258	0.129	3593		369.402	200.332	0	0.637999	0.637999	0.637999	7.08179		176.088
1	28	579	315	0.129	0.065	3736		369.402	200.97	0	1.276	1.276	1.276	14.1636		175.45
1	29	579	317	0.258	0.129	3660		369.402	202.246	0	1.276	1.276	1.276	14.1636		174.174
1	30	579	319	0.258	0.129	3710		369.402	203.522	0	1.914	1.914	1.914	21.2454		172.898
1	31	579	322	0.387	0.194	3558		369.402	205.436	0.637999	1.276	1.42661	1.42661	15.8354		170.984
1	32	580	324	0.288	0.144	3665		370.04	206.712	0	1.276	1.276	1.276	14.1636		169.708
1	33	580	326	0.258	0.129	3713		370.04	207.988	0.637999	1.276	1.42661	1.42661	15.8354		168.432
1	34	581	328	0.288	0.144	3791		370.678	209.264	0	1.914	1.914	1.914	21.2454		167.156
1	35	581	331	0.387	0.194	3713		370.678	211.178	0.637999	1.276	1.42661	1.42661	15.8354		165.242
1	36	582	333	0.288	0.144	3740		371.316	212.454	0	1.276	1.276	1.276	14.1636		163.966
1	37	582	335	0.258	0.129	3830		371.316	213.73	0	1.914	1.914	1.914	21.2454		162.69
1	38	582	338	0.387	0.194	3815		371.316	215.644	0.637999	1.276	1.42661	1.42661	15.8354		160.776
1	39	583	340	0.288	0.144	3864		371.954	216.92	0.637999	1.276	1.42661	1.42661	15.8354		159.5
1	40	584	342	0.288	0.144	3844		372.592	218.196	0	1.914	1.914	1.914	21.2454		158.224
1	41	584	345	0.387	0.194	3971		372.592	220.11	0.637999	1.914	2.01753	2.01753	22.3946		156.31
1	42	585	348	0.408	0.204	3912		373.23	222.024	0	1.914	1.914	1.914	21.2454		154.396
1	43	585	351	0.387	0.194	3916		373.23	223.938	0.637999	1.276	1.42661	1.42661	15.8354		152.482
1	44	586	353	0.288	0.144	3946		373.868	225.214	0	1.914	1.914	1.914	21.2454		151.206
1	45	586	356	0.387	0.194	4026		373.868	227.128	0	1.276	1.276	1.276	14.1636		149.292
1	46	586	358	0.258	0.129	4067		373.868	228.404	0.637999	2.552	2.63054	2.63054	29.199		148.016
1	47	587	362	0.532	0.266	4083		374.506	230.956	0.637999	1.276	1.42661	1.42661	15.8354		145.464
1	48	588	364	0.288	0.144	4025		375.144	232.232	0.637999	1.914	2.01753	2.01753	22.3946		144.188
1	49	589	367	0.408	0.204	4063		375.782	234.146	0	3.19	3.19	3.19	35.409		142.274
1	50	589	372	0.645	0.323	4096		375.782	237.336	0	1.914	1.914	1.914	21.2454		139.084
1	51	589	375	0.387	0.194	4056		375.782	239.25	0.637999	2.552	2.63054	2.63054	29.199		137.17
1	52	590	379	0.532	0.266	4127		376.42	241.802	0.637999	1.914	2.01753	2.01753	22.3946		134.618
1	53	591	382	0.408	0.204	4062		377.058	243.716	0	3.19	3.19	3.19	35.409		132.704
1	54	591	387	0.645	0.323	4093		377.058	246.906	0.637999	1.914	2.01753	2.01753	22.3946		129.514
1	55	592	390	0.408	0.204	4080		377.696	248.82	0.637999	2.552	2.63054	2.63054	29.199		127.6
1	56	593	394	0.532	0.266	4009		378.334	251.372	0	3.19	3.19	3.19	35.409		125.048
1	57	593	399	0.645	0.323	4172		378.334	254.562	0	3.19	3.19	3.19	35.409		121.858
1	58	593	404	0.645	0.323	4252		378.334	257.752	0.637999	4.46599	4.51134	4.51134	50.0758		118.668
1	59	594	411	0.912	0.456	4134		378.972	262.218	0	3.828	3.828	3.828	42.4907		114.202
1	60	594	417	0.774	0.387	4114		378.972	266.046	0.637999	2.552	2.63054	2.63054	29.199		110.374
1	61	595	421	0.532	0.266	4230		379.61	268.598	0.637999	5.10399	5.14371	5.14371	57.0952		107.822
1	62	596	429	1.04	0.52	4257		380.248	273.702	0.637999	6.37999	6.41181	6.41181	71.1711		102.718
1	63	595	439	1.296	0.648	4336		379.61	280.082	0.637999	9.56999	9.59123	9.59123	106.463		96.3379
1	64	596	454	1.939	0.97	4454		380.248	289.652	1.276	11.484	11.5547	11.5547	128.257		86.7679
1	65	598	472	2.336	1.168	4310		381.524	301.136	0	10.846	10.846	10.846	120.39		75.2839
1	66	598	489	2.193	1.097	4472		381.524	311.982	2.552	14.036	14.2661	14.2661	158.354		64.4379
1	67	602	511	2.885	1.442	4293		384.076	326.018	5.74199	0.637999	5.77733	5.77733	64.1283		50.4019
1	68	593	510	1.168	0.584	4314		378.334	325.38	6.37999	1.276	6.50634	6.50634	72.2204		51.0399
1	69	583	512	1.316	0.658	4247		371.954	326.656	17.226	12.76	21.4372	21.4372	237.952		49.7639
1	70	556	532	4.334	2.167	4031		354.728	339.416	5.10399	28.71	29.1601	29.1601	323.677		37.004
1	71	564	577	5.896	2.948	2491		359.832	368.126	1.914	3.828	4.27983	4.27983	47.5061		8.29399
1	72	567	583	0.865	0.433	2561		361.746	371.954	174.174	147.378	228.159	228.159	2532.57		4.46599
2	1	840	352	-1	-1	4320		535.919	224.576	0.637999	1.276	1.42661	1.42661	15.8354		151.844
2	2	841	354	0.288	0.144	4318		536.557	225.852	0	0.637999	0.637999	0.637999	7.08179		150.568
2	3	841	355	0.129	0.065	4353		536.557	226.49	0	1.276	1.276	1.276	14.1636		149.93
2	4	841	357	0.258	0.129	4256		536.557	227.766	0	0	0	0	0		148.654
2	5	841	357	0	0	4321		536.557	227.766	0.637999	1.276	1.42661	1.42661	15.8354		148.654
2	6	842	359	0.288	0.144	4175		537.195	229.042	0	0.637999	0.637999	0.637999	7.08179		147.378
2	7	842	360	0.129	0.065	4276		537.195	229.68	0	0.637999	0.637999	0.637999	7.08179		146.74
2	8	842	361	0.129	0.065	4256		537.195	230.318	0	1.276	1.276	1.276	14.1636		146.102
2	9	842	363	0.258	0.129	4096		537.195	231.594	0.637999	0.637999	0.902267	0.902267	10.0152		144.826
2	10	843	364	0.182	0.091	4142		537.833	232.232	0	0.637999	0.637999	0.637999	7.08179		144.188
2	11	843	365	0.129	0.065	4275		537.833	232.87	0	1.276	1.276	1.276	14.1636		143.55
2	12	843	367	0.258	0.129	4157		537.833	234.146	0	0.637999	0.637999	0.637999	7.08179		142.274
2	13	843	368	0.129	0.065	4217		537.833	234.784	0	1.276	1.276	1.276	14.1636		141.636
2	14	843	370	0.258	0.129	4117		537.833	236.06	0.637999	0.637999	0.902267	0.902267	10.0152		140.36
2	15	844	371	0.182	0.091	4239		538.471	236.698	0	0.637999	0.637999	0.637999	7.08179		139.722
2	16	844	372	0.129	0.065	4374		538.471	237.336	0	1.276	1.276	1.276	14.1636		139.084
2	17	844	374	0.258	0.129	4371		538.471	238.612	0	0.637999	0.637999	0.637999	7.08179		137.808
2	18	844	375	0.129	0.065	4365		538.471	239.25	0.637999	1.276	1.42661	1.42661	15.8354		137.17
2	19	845	377	0.288	0.144	4274		539.109	240.526	0	1.276	1.276	1.276	14.1636		135.894
2	20	845	379	0.258	0.129	4272		539.109	241.802	0	0.637999	0.637999	0.637999	7.08179		134.618
2	21	845	380	0.129	0.065	4256		539.109	242.44	0	1.276	1.276	1.276	14.1636		133.98
2	22	845	382	0.258	0.129	4240		539.109	243.716	0	1.276	1.276	1.276	14.1636		132.704
2	23	845	384	0.258	0.129	4105		539.109	244.992	0.637999	1.276	1.42661	1.42661	15.8354		131.428
2	24	844	386	0.288	0.144	4326		538.471	246.268	0	1.276	1.276	1.276	14.1636		130.152
2	25	844	388	0.258	0.129	4413		538.471	247.544	0	1.914	1.914	1.914	21.2454		128.876
2	26	844	391	0.387	0.194	4344		538.471	249.458	0	1.276	1.276	1.276	14.1636		126.962
2	27	844	393	0.258	0.129	4385		538.471	250.734	0.637999	1.276	1.42661	1.42661	15.8354		125.686
2	28	843	395	0.288	0.144	4628		537.833	252.01	0	1.914	1.914	1.914	21.2454		124.41
2	29	843	398	0.387	0.194	4543		537.833	253.924	0	1.914	1.914	1.914	21.2454		122.496
2	30	843	401	0.387	0.194	4668		537.833	255.838	0	3.19	3.19	3.19	35.409		120.582
2	31	843	406	0.645	0.323	4560		537.833	259.028	0	3.828	3.828	3.828	42.4907		117.392
2	32	843	412	0.774	0.387	4485		537.833	262.856	0	2.552	2.552	2.552	28.3272		113.564
2	33	843	416	0.516	0.258	4765		537.833	265.408	0	4.46599	4.46599	4.46599	49.5725		111.012
2	34	843	423	0.903	0.452	4799		537.833	269.874	0.637999	3.828	3.8808	3.8808	43.0769		106.546
2	35	842	429	0.785	0.392	4789		537.195	273.702	0.637999	5.10399	5.14371	5.14371	57.0952		102.718
2	36	843	437	1.04	0.52	4890		537.833	278.806	0	7.01799	7.01799	7.01799	77.8997		97.6139
2	37	843	448	1.419	0.71	4881		537.833	285.824	0	7.65599	7.65599	7.65599	84.9815		90.5959
2	38	843	460	1.548	0.774	4930		537.833	293.48	0.637999	12.122	12.1388	12.1388	134.74		82.9399
2	39	842	479	2.454	1.227	4946		537.195	305.602	0	14.674	14.674	14.674	162.881		70.8179
2	40	842	502	2.967	1.484	4911		537.195	320.276	3.828	16.588	17.0239	17.0239	188.966		56.1439
2	41	848	528	3.442	1.721	5018		541.023	336.864	19.778	28.072	34.3395	34.3395	381.169		39.556
2	42	879	572	6.943	3.472	3925		560.801	364.936	8.93199	14.674	17.1787	17.1787	190.683		11.484
2	43	893	595	3.473	1.737	3751		569.733	379.61	3.19	2.552	4.08519	4.08519	45.3456		3.19
2	44	898	599	0.826	0.413	3579		572.923	382.162	0.637999	0.637999	0.902267	0.902267	10.0152		5.74199
2	45	899	600	0.182	0.091	3706		573.561	382.8	1.276	1.276	1.80453	1.80453	20.0303		6.37999
2	46	901	602	0.365	0.182	3564		574.837	384.076	1.914	1.276	2.30034	2.30034	25.5338		7.65599
2	47	904	600	0.465	0.233	3813		576.751	382.8	576.751	382.8	692.227	692.227	7683.71		6.37999

## Sheet: Results from 7-2 in µm per sec
Track n?	Slice n?	X	Y	Distance	Velocity	Pixel Value		X_scaled	y_scaled_flipped	X_DIFF	Y_DIFF	Distance	Scaled in um	Velocity in um/s
1	62	952	365	-1	-1	3643		607.375	232.87	0	1.914	1.914	1.914	21.2454	143.55		1.5674	pixel per um
1	63	952	368	0.387	0.194	3699		607.375	234.784	0.637999	1.914	2.01753	2.01753	22.3946	141.636
1	64	951	371	0.408	0.204	3910		606.737	236.698	0	2.552	2.552	2.552	28.3272	139.722		framerate	11.1 frames per second
1	65	951	375	0.516	0.258	3764		606.737	239.25	0	1.276	1.276	1.276	14.1636	137.17		Second per frame	0.0900901
1	66	951	377	0.258	0.129	3821		606.737	240.526	0.637999	1.914	2.01753	2.01753	22.3946	135.894
1	67	952	380	0.408	0.204	3812		607.375	242.44	0	1.914	1.914	1.914	21.2454	133.98
1	68	952	383	0.387	0.194	3836		607.375	244.354	0	2.552	2.552	2.552	28.3272	132.066
1	69	952	387	0.516	0.258	3878		607.375	246.906	0	2.552	2.552	2.552	28.3272	129.514	zero	800	590
1	70	952	391	0.516	0.258	3933		607.375	249.458	0	2.552	2.552	2.552	28.3272	126.962			376.42
1	71	952	395	0.516	0.258	3977		607.375	252.01	0	1.914	1.914	1.914	21.2454	124.41
1	72	952	398	0.387	0.194	3991		607.375	253.924	0	2.552	2.552	2.552	28.3272	122.496
1	73	952	402	0.516	0.258	4041		607.375	256.476	0.637999	3.19	3.25317	3.25317	36.1102	119.944
1	74	953	407	0.658	0.329	3975		608.013	259.666	0	3.828	3.828	3.828	42.4907	116.754
1	75	953	413	0.774	0.387	4052		608.013	263.494	0	3.19	3.19	3.19	35.409	112.926
1	76	953	418	0.645	0.323	4092		608.013	266.684	0.637999	3.19	3.25317	3.25317	36.1102	109.736
1	77	954	423	0.658	0.329	4089		608.651	269.874	0	4.46599	4.46599	4.46599	49.5725	106.546
1	78	954	430	0.903	0.452	4163		608.651	274.34	0	3.828	3.828	3.828	42.4907	102.08
1	79	954	436	0.774	0.387	4246		608.651	278.168	0.637999	4.46599	4.51134	4.51134	50.0758	98.2519
1	80	955	443	0.912	0.456	4296		609.289	282.634	0	5.74199	5.74199	5.74199	63.7361	93.7859
1	81	955	452	1.161	0.581	4311		609.289	288.376	1.276	6.37999	6.50634	6.50634	72.2204	88.0439
1	82	957	462	1.316	0.658	4355		610.565	294.756	0.637999	6.37999	6.41181	6.41181	71.1711	81.6639
1	83	958	472	1.296	0.648	4489		611.203	301.136	0.637999	9.56999	9.59123	9.59123	106.463	75.2839
1	84	959	487	1.939	0.97	4653		611.841	310.706	1.276	9.56999	9.65468	9.65468	107.167	65.7139
1	85	961	502	1.952	0.976	4553		613.117	320.276	1.276	15.312	15.3651	15.3651	170.552	56.1439
1	86	963	526	3.107	1.553	4640		614.393	335.588	3.828	19.14	19.519	19.519	216.661	40.832
1	87	969	556	3.947	1.973	3655		618.221	354.728	11.484	3.828	12.1052	12.1052	134.368	21.692
1	88	987	562	2.448	1.224	3681		629.705	358.556	10.208	10.846	14.8942	14.8942	165.326	17.864
1	89	1003	579	3.012	1.506	3657		639.913	369.402	6.37999	7.01799	9.48454	9.48454	105.278	7.01799
1	90	1013	590	1.918	0.959	3281		646.293	376.42	3.828	5.10399	6.37999	6.37999	70.8179	3.4579e-09
1	91	1019	598	1.29	0.645	3208		650.121	381.524	650.121	381.524	753.802	753.802	8367.2	5.10399

## Sheet: Results from 7-3 in µm per sec
Track n?	Slice n?	X	Y	Distance	Velocity	Pixel Value		X_scaled	y_scaled_flipped	X_DIFF	Y_DIFF	Distance	Scaled in um	Velocity in um/s
1	1	115	301	-1	-1	3104		73.3699	192.038	1.276	0.637999	1.42661	1.42661	15.8354	184.382		1.5674	pixel per um
1	2	113	302	0.288	0.144	3104		72.0939	192.676	0	0.637999	0.637999	0.637999	7.08179	183.744
1	3	113	303	0.129	0.065	3113		72.0939	193.314	0	0.637999	0.637999	0.637999	7.08179	183.106		framerate	11.1 frames per second
1	4	113	304	0.129	0.065	3088		72.0939	193.952	0.637999	1.276	1.42661	1.42661	15.8354	182.468		Second per frame	0.0900901
1	5	112	306	0.288	0.144	2919		71.4559	195.228	0.637999	0.637999	0.902267	0.902267	10.0152	181.192
1	6	111	307	0.182	0.091	2945		70.8179	195.866	0	0	0	0	0	180.554
1	7	111	307	0	0	3166		70.8179	195.866	0	0.637999	0.637999	0.637999	7.08179	180.554
1	8	111	308	0.129	0.065	3169		70.8179	196.504	0.637999	1.276	1.42661	1.42661	15.8354	179.916
1	9	110	310	0.288	0.144	3203		70.1799	197.78	0	1.914	1.914	1.914	21.2454	178.64		Zero
1	10	110	313	0.387	0.194	3098		70.1799	199.694	0	1.276	1.276	1.276	14.1636	176.726		600	590
1	11	110	315	0.258	0.129	3150		70.1799	200.97	0.637999	0.637999	0.902267	0.902267	10.0152	175.45			376.42
1	12	111	316	0.182	0.091	3280		70.8179	201.608	0	1.914	1.914	1.914	21.2454	174.812
1	13	111	319	0.387	0.194	3337		70.8179	203.522	0.637999	1.276	1.42661	1.42661	15.8354	172.898
1	14	112	321	0.288	0.144	3328		71.4559	204.798	0	2.552	2.552	2.552	28.3272	171.622
1	15	112	325	0.516	0.258	3263		71.4559	207.35	0.637999	0.637999	0.902267	0.902267	10.0152	169.07
1	16	113	326	0.182	0.091	3407		72.0939	207.988	0.637999	1.914	2.01753	2.01753	22.3946	168.432
1	17	114	329	0.408	0.204	3312		72.7319	209.902	0	1.276	1.276	1.276	14.1636	166.518
1	18	114	331	0.258	0.129	3424		72.7319	211.178	0.637999	1.276	1.42661	1.42661	15.8354	165.242
1	19	115	333	0.288	0.144	3443		73.3699	212.454	0.637999	2.552	2.63054	2.63054	29.199	163.966
1	20	116	337	0.532	0.266	3372		74.0079	215.006	0.637999	1.914	2.01753	2.01753	22.3946	161.414
1	21	117	340	0.408	0.204	3375		74.6459	216.92	1.276	2.552	2.85322	2.85322	31.6707	159.5
1	22	119	344	0.577	0.288	3414		75.9219	219.472	0.637999	2.552	2.63054	2.63054	29.199	156.948
1	23	120	348	0.532	0.266	3427		76.5599	222.024	1.276	2.552	2.85322	2.85322	31.6707	154.396
1	24	122	352	0.577	0.288	3421		77.8359	224.576	1.276	2.552	2.85322	2.85322	31.6707	151.844
1	25	124	356	0.577	0.288	3407		79.1119	227.128	1.276	1.914	2.30034	2.30034	25.5338	149.292
1	26	126	359	0.465	0.233	3523		80.3879	229.042	1.276	2.552	2.85322	2.85322	31.6707	147.378
1	27	128	363	0.577	0.288	3438		81.6639	231.594	0.637999	1.914	2.01753	2.01753	22.3946	144.826
1	28	129	366	0.408	0.204	3459		82.3019	233.508	1.276	3.19	3.43573	3.43573	38.1366	142.912
1	29	131	371	0.695	0.347	3651		83.5779	236.698	0.637999	2.552	2.63054	2.63054	29.199	139.722
1	30	132	375	0.532	0.266	3700		84.2159	239.25	1.276	2.552	2.85322	2.85322	31.6707	137.17
1	31	134	379	0.577	0.288	3673		85.4919	241.802	0.637999	2.552	2.63054	2.63054	29.199	134.618
1	32	135	383	0.532	0.266	3811		86.1299	244.354	1.914	3.19	3.72014	3.72014	41.2936	132.066
1	33	138	388	0.752	0.376	3663		88.0439	247.544	0.637999	2.552	2.63054	2.63054	29.199	128.876
1	34	139	392	0.532	0.266	3888		88.6819	250.096	1.276	2.552	2.85322	2.85322	31.6707	126.324
1	35	141	396	0.577	0.288	3883		89.9579	252.648	1.914	3.19	3.72014	3.72014	41.2936	123.772
1	36	144	401	0.752	0.376	3771		91.8719	255.838	0.637999	4.46599	4.51134	4.51134	50.0758	120.582
1	37	145	408	0.912	0.456	3833		92.5099	260.304	1.914	2.552	3.19	3.19	35.409	116.116
1	38	148	412	0.645	0.323	3835		94.4239	262.856	1.914	3.828	4.27983	4.27983	47.5061	113.564
1	39	151	418	0.865	0.433	3730		96.3379	266.684	1.276	4.46599	4.6447	4.6447	51.5562	109.736
1	40	153	425	0.939	0.47	3808		97.6139	271.15	2.552	3.828	4.60068	4.60068	51.0675	105.27
1	41	157	431	0.93	0.465	3822		100.166	274.978	1.276	3.828	4.03506	4.03506	44.7892	101.442
1	42	159	437	0.816	0.408	3753		101.442	278.806	2.552	5.10399	5.70644	5.70644	63.3415	97.6139
1	43	163	445	1.154	0.577	3724		103.994	283.91	1.914	4.46599	4.85886	4.85886	53.9333	92.5099
1	44	166	452	0.982	0.491	3665		105.908	288.376	2.552	6.37999	6.87146	6.87146	76.2732	88.0439
1	45	170	462	1.389	0.695	3745		108.46	294.756	2.552	5.74199	6.28356	6.28356	69.7476	81.6639
1	46	174	471	1.271	0.635	3800		111.012	300.498	3.828	7.01799	7.99411	7.99411	88.7346	75.9219
1	47	180	482	1.616	0.808	3460		114.84	307.516	2.552	6.37999	6.87146	6.87146	76.2732	68.9039
1	48	184	492	1.389	0.695	3623		117.392	313.896	3.19	9.56999	10.0877	10.0877	111.973	62.5239
1	49	189	507	2.04	1.02	3634		120.582	323.466	0.637999	9.56999	9.59123	9.59123	106.463	52.9539
1	50	190	522	1.939	0.97	3605		121.22	333.036	1.914	33.176	33.2311	33.2311	368.865	43.3839
1	51	193	574	6.719	3.36	1828		123.134	366.212	5.74199	17.864	18.7641	18.7641	208.282	10.208
1	52	184	602	3.794	1.897	2589		117.392	384.076	38.28	209.902	213.364	213.364	2368.34	7.65599
2	1	124	273	-1	-1	3456		79.1119	174.174	0	0.637999	0.637999	0.637999	7.08179	202.246
2	2	124	274	0.129	0.065	3541		79.1119	174.812	0.637999	0	0.637999	0.637999	7.08179	201.608
2	3	123	274	0.129	0.065	3513		78.4739	174.812	0	0.637999	0.637999	0.637999	7.08179	201.608
2	4	123	275	0.129	0.065	3454		78.4739	175.45	0	0.637999	0.637999	0.637999	7.08179	200.97
2	5	123	276	0.129	0.065	3368		78.4739	176.088	0.637999	0	0.637999	0.637999	7.08179	200.332
2	6	122	276	0.129	0.065	3492		77.8359	176.088	0	0.637999	0.637999	0.637999	7.08179	200.332
2	7	122	277	0.129	0.065	3581		77.8359	176.726	0.637999	0.637999	0.902267	0.902267	10.0152	199.694
2	8	121	278	0.182	0.091	3502		77.1979	177.364	0	0.637999	0.637999	0.637999	7.08179	199.056
2	9	121	279	0.129	0.065	3492		77.1979	178.002	0	1.276	1.276	1.276	14.1636	198.418
2	10	121	281	0.258	0.129	3529		77.1979	179.278	0	0.637999	0.637999	0.637999	7.08179	197.142
2	11	121	282	0.129	0.065	3445		77.1979	179.916	0.637999	1.276	1.42661	1.42661	15.8354	196.504
2	12	120	284	0.288	0.144	3532		76.5599	181.192	0	0.637999	0.637999	0.637999	7.08179	195.228
2	13	120	285	0.129	0.065	3462		76.5599	181.83	0	1.276	1.276	1.276	14.1636	194.59
2	14	120	287	0.258	0.129	3516		76.5599	183.106	0	1.276	1.276	1.276	14.1636	193.314
2	15	120	289	0.258	0.129	3448		76.5599	184.382	0.637999	1.276	1.42661	1.42661	15.8354	192.038
2	16	121	291	0.288	0.144	3547		77.1979	185.658	0	1.914	1.914	1.914	21.2454	190.762
2	17	121	294	0.387	0.194	3530		77.1979	187.572	0	0.637999	0.637999	0.637999	7.08179	188.848
2	18	121	295	0.129	0.065	3537		77.1979	188.21	0.637999	1.276	1.42661	1.42661	15.8354	188.21
2	19	122	297	0.288	0.144	3593		77.8359	189.486	0.637999	1.276	1.42661	1.42661	15.8354	186.934
2	20	123	299	0.288	0.144	3505		78.4739	190.762	0	1.914	1.914	1.914	21.2454	185.658
2	21	123	302	0.387	0.194	3596		78.4739	192.676	0.637999	1.276	1.42661	1.42661	15.8354	183.744
2	22	124	304	0.288	0.144	3582		79.1119	193.952	0	2.552	2.552	2.552	28.3272	182.468
2	23	124	308	0.516	0.258	3703		79.1119	196.504	0.637999	1.276	1.42661	1.42661	15.8354	179.916
2	24	125	310	0.288	0.144	3565		79.7499	197.78	1.276	1.914	2.30034	2.30034	25.5338	178.64
2	25	127	313	0.465	0.233	3625		81.0259	199.694	0.637999	1.276	1.42661	1.42661	15.8354	176.726
2	26	128	315	0.288	0.144	3620		81.6639	200.97	0.637999	3.19	3.25317	3.25317	36.1102	175.45
2	27	129	320	0.658	0.329	3617		82.3019	204.16	0.637999	2.552	2.63054	2.63054	29.199	172.26
2	28	130	324	0.532	0.266	3456		82.9399	206.712	0.637999	0.637999	0.902267	0.902267	10.0152	169.708
2	29	131	325	0.182	0.091	3625		83.5779	207.35	0	1.914	1.914	1.914	21.2454	169.07
2	30	131	328	0.387	0.194	3743		83.5779	209.264	1.276	1.914	2.30034	2.30034	25.5338	167.156
2	31	133	331	0.465	0.233	3761		84.8539	211.178	0.637999	1.276	1.42661	1.42661	15.8354	165.242
2	32	134	333	0.288	0.144	3687		85.4919	212.454	0.637999	1.914	2.01753	2.01753	22.3946	163.966
2	33	135	336	0.408	0.204	3641		86.1299	214.368	0.637999	3.19	3.25317	3.25317	36.1102	162.052
2	34	136	341	0.658	0.329	3750		86.7679	217.558	0.637999	1.914	2.01753	2.01753	22.3946	158.862
2	35	137	344	0.408	0.204	3734		87.4059	219.472	0.637999	1.914	2.01753	2.01753	22.3946	156.948
2	36	138	347	0.408	0.204	3771		88.0439	221.386	0.637999	3.19	3.25317	3.25317	36.1102	155.034
2	37	139	352	0.658	0.329	3677		88.6819	224.576	1.276	3.19	3.43573	3.43573	38.1366	151.844
2	38	141	357	0.695	0.347	3617		89.9579	227.766	0.637999	1.276	1.42661	1.42661	15.8354	148.654
2	39	142	359	0.288	0.144	3761		90.5959	229.042	1.276	2.552	2.85322	2.85322	31.6707	147.378
2	40	144	363	0.577	0.288	3747		91.8719	231.594	1.276	2.552	2.85322	2.85322	31.6707	144.826
2	41	146	367	0.577	0.288	3646		93.1479	234.146	0	2.552	2.552	2.552	28.3272	142.274
2	42	146	371	0.516	0.258	3780		93.1479	236.698	1.276	2.552	2.85322	2.85322	31.6707	139.722
2	43	148	375	0.577	0.288	3725		94.4239	239.25	1.276	1.914	2.30034	2.30034	25.5338	137.17
2	44	150	378	0.465	0.233	3760		95.6999	241.164	0.637999	3.828	3.8808	3.8808	43.0769	135.256
2	45	151	384	0.785	0.392	3754		96.3379	244.992	1.276	2.552	2.85322	2.85322	31.6707	131.428
2	46	153	388	0.577	0.288	3723		97.6139	247.544	1.276	3.19	3.43573	3.43573	38.1366	128.876
2	47	155	393	0.695	0.347	3783		98.8899	250.734	1.276	3.19	3.43573	3.43573	38.1366	125.686
2	48	157	398	0.695	0.347	3723		100.166	253.924	1.276	3.19	3.43573	3.43573	38.1366	122.496
2	49	159	403	0.695	0.347	3645		101.442	257.114	1.914	3.828	4.27983	4.27983	47.5061	119.306
2	50	162	409	0.865	0.433	3570		103.356	260.942	1.914	5.10399	5.45107	5.45107	60.5069	115.478
2	51	165	417	1.102	0.551	3651		105.27	266.046	1.914	5.10399	5.45107	5.45107	60.5069	110.374
2	52	168	425	1.102	0.551	3536		107.184	271.15	1.914	5.74199	6.05259	6.05259	67.1838	105.27
2	53	171	434	1.224	0.612	3602		109.098	276.892	1.914	6.37999	6.66091	6.66091	73.9361	99.5279
2	54	174	444	1.347	0.673	3628		111.012	283.272	3.19	13.398	13.7725	13.7725	152.875	93.1479
2	55	179	465	2.785	1.392	3428		114.202	296.67	3.19	7.65599	8.29399	8.29399	92.0633	79.7499
2	56	184	477	1.677	0.839	3748		117.392	304.326	4.46599	15.312	15.95	15.95	177.045	72.0939
2	57	191	501	3.225	1.613	3701		121.858	319.638	11.484	50.4019	51.6937	51.6937	573.8	56.7819
2	58	209	580	10.452	5.226	2629		133.342	370.04	2.552	22.968	23.1093	23.1093	256.513	6.37999
2	59	213	616	4.673	2.336	3356		135.894	393.008	4.46599	5.10399	6.78202	6.78202	75.2805	16.588
2	60	220	624	1.371	0.686	3348		140.36	398.112	1.914	1.276	2.30034	2.30034	25.5338	21.692
2	61	223	626	0.465	0.233	3681		142.274	399.388	2.552	0	2.552	2.552	28.3272	22.968
2	62	227	626	0.516	0.258	3563		144.826	399.388	3.19	2.552	4.08519	4.08519	45.3456	22.968
2	63	232	622	0.826	0.413	3432		148.016	396.836	4.46599	1.914	4.85886	4.85886	53.9333	20.416
2	64	239	625	0.982	0.491	3429		152.482	398.75	152.482	398.75	426.91	426.91	4738.7	22.33
