# Supplementary material for: Acoustic microbubble propulsion, train-like assembly and cargo transport
Source: Nat Commun. 2023 Aug 5;14:4705. doi: 10.1038/s41467-023-40387-7 (PMC10404234; doi:10.1038/s41467-023-40387-7)
Supplement: Supplementary file 18 — Source data [file 41467_2023_40387_MOESM18_ESM.zip › Source data/Fig. S13.xlsx]

## Sheet: Tabelle1
Data Series Information
Name:			Ultrasonography gel 1
Number of Intervals:			3
Application:			RHEOPLUS/32 Multi3 V3.61 21001014-33060
Device:			MCR501 SN80311515; FW3.51D090908; Slot5; Adj785d
Measuring Date/Time:			03/11/2022; 21:52 PM
Measuring System:			CC17-SN35; d=0 mm
Accessories:			TU1=C-PTD200-SN80351740
Calculating Constants:
- Csr [min/s]:			1.28311
- Css [Pa/mNm]:			77.1126
- Start Delay Time [s]:			6.142
- Substance Density [rho]:			1000
- Measurement Type:			2
- Motor Correction Factor:			1
- Axial Compliance [m/N]:			5.9e-07
Interval:			1
Number of Data Points:			720
Time Setting:			720 Meas. Pts.
			Meas. Pt. Duration 1 min
Measuring Profile:
#NAME?			Amplitude gamma = 1 %
			Angular Frequency omega = 1 rad/s
Meas. Pts.	Time	Angular Frequency	Strain	Storage Modulus	Loss Modulus	Shear Rate	Viscosity	Status		Time
	[s]	[rad/s]	[%]	[Pa]	[Pa]	[1/s]	[Pa·s]	[]		[min]
1	60	1	1	30.3	37.2	0.01	******	DSO		1
2	120	1	1	30.5	37.3	0.01	******	DSO		2
3	180	1	1	30.5	37.2	0.01	******	DSO		3
4	240	1	1	30.5	37.2	0.01	******	DSO		4
5	300	1	1	30.5	37.2	0.01	******	DSO		5
6	360	1	1	30.5	37.2	0.01	******	DSO		6
7	420	1	1	30.5	37.2	0.01	******	DSO		7
8	480	1	1	30.5	37.2	0.01	******	DSO		8
9	540	1	1	30.5	37.2	0.01	******	DSO		9
10	600	1	1	30.4	37.2	0.01	******	DSO		10
11	660	1	1	30.5	37.2	0.01	******	DSO		11
12	720	1	1	30.5	37.2	0.01	******	DSO		12
13	780	1	1	30.5	37.2	0.01	******	DSO		13
14	840	1	1	30.4	37.2	0.01	******	DSO		14
15	900	1	1	30.5	37.2	0.01	******	DSO		15
16	960	1	1	30.5	37.2	0.01	******	DSO		16
17	1020	1	1	30.5	37.2	0.01	******	DSO		17
18	1080	1	1	30.4	37.2	0.01	******	DSO		18
19	1140	1	1	30.4	37.2	0.01	******	DSO		19
20	1200	1	1	30.5	37.2	0.01	******	DSO		20
21	1260	1	1	30.5	37.2	0.01	******	DSO		21
22	1320	1	1	30.4	37.2	0.01	******	DSO		22
23	1380	1	1	30.5	37.2	0.01	******	DSO		23
24	1440	1	1	30.5	37.2	0.01	******	DSO		24
25	1500	1	1	30.5	37.2	0.01	******	DSO		25
26	1560	1	1	30.4	37.2	0.01	******	DSO		26
27	1620	1	1	30.5	37.2	0.01	******	DSO		27
28	1680	1	1	30.4	37.2	0.01	******	DSO		28
29	1740	1	1	30.5	37.2	0.01	******	DSO		29
30	1800	1	1	30.5	37.2	0.01	******	DSO		30
31	1860	1	1	30.5	37.2	0.01	******	DSO		31
32	1920	1	1	30.5	37.2	0.01	******	DSO		32
33	1980	1	1	30.5	37.2	0.01	******	DSO		33
34	2040	1	1	30.5	37.2	0.01	******	DSO		34
35	2100	1	1	30.5	37.2	0.01	******	DSO		35
36	2160	1	1	30.4	37.2	0.01	******	DSO		36
37	2220	1	1	30.5	37.2	0.01	******	DSO		37
38	2280	1	1	30.5	37.2	0.01	******	DSO		38
39	2340	1	1	30.5	37.2	0.01	******	DSO		39
40	2400	1	1	30.5	37.2	0.01	******	DSO		40
41	2460	1	1	30.5	37.3	0.01	******	DSO		41
42	2520	1	1	30.5	37.2	0.01	******	DSO		42
43	2580	1	1	30.5	37.2	0.01	******	DSO		43
44	2640	1	1	30.5	37.2	0.01	******	DSO		44
45	2700	1	1	30.5	37.2	0.01	******	DSO		45
46	2760	1	1	30.5	37.2	0.01	******	DSO		46
47	2820	1	1	30.5	37.2	0.01	******	DSO		47
48	2880	1	1	30.5	37.2	0.01	******	DSO		48
49	2940	1	1	30.5	37.2	0.01	******	DSO		49
50	3000	1	1	30.5	37.2	0.01	******	DSO		50
51	3060	1	1	30.5	37.2	0.01	******	DSO		51
52	3120	1	1	30.5	37.2	0.01	******	DSO		52
53	3180	1	1	30.5	37.2	0.01	******	DSO		53
54	3240	1	1	30.5	37.2	0.01	******	DSO		54
55	3300	1	1	30.5	37.2	0.01	******	DSO		55
56	3360	1	1	30.5	37.2	0.01	******	DSO		56
57	3420	1	1	30.5	37.2	0.01	******	DSO		57
58	3480	1	1	30.5	37.2	0.01	******	DSO		58
59	3540	1	1	30.5	37.2	0.01	******	DSO		59
60	3600	1	1	30.5	37.3	0.01	******	DSO		60
61	3660	1	1	30.5	37.2	0.01	******	DSO		61
62	3720	1	1	30.5	37.2	0.01	******	DSO		62
63	3780	1	1	30.5	37.2	0.01	******	DSO		63
64	3840	1	1	30.5	37.2	0.01	******	DSO		64
65	3900	1	1	30.5	37.2	0.01	******	DSO		65
66	3960	1	1	30.5	37.2	0.01	******	DSO		66
67	4020	1	1	30.5	37.2	0.01	******	DSO		67
68	4080	1	1	30.5	37.2	0.01	******	DSO		68
69	4140	1	1	30.5	37.2	0.01	******	DSO		69
70	4200	1	1	30.5	37.2	0.01	******	DSO		70
71	4260	1	1	30.5	37.2	0.01	******	DSO		71
72	4320	1	1	30.5	37.3	0.01	******	DSO		72
73	4380	1	1	30.5	37.2	0.01	******	DSO		73
74	4440	1	1	30.5	37.3	0.01	******	DSO		74
75	4500	1	1	30.5	37.2	0.01	******	DSO		75
76	4560	1	1	30.5	37.2	0.01	******	DSO		76
77	4620	1	1	30.5	37.3	0.01	******	DSO		77
78	4680	1	1	30.5	37.2	0.01	******	DSO		78
79	4740	1	1	30.5	37.3	0.01	******	DSO		79
80	4800	1	1	30.5	37.2	0.01	******	DSO		80
81	4860	1	1	30.5	37.2	0.01	******	DSO		81
82	4920	1	1	30.6	37.3	0.01	******	DSO		82
83	4980	1	1	30.5	37.3	0.01	******	DSO		83
84	5040	1	1	30.5	37.3	0.01	******	DSO		84
85	5100	1	1	30.5	37.3	0.01	******	DSO		85
86	5160	1	1	30.5	37.2	0.01	******	DSO		86
87	5220	1	1	30.5	37.3	0.01	******	DSO		87
88	5280	1	1	30.5	37.3	0.01	******	DSO		88
89	5340	1	1	30.5	37.3	0.01	******	DSO		89
90	5400	1	1	30.5	37.2	0.01	******	DSO		90
91	5460	1	1	30.5	37.3	0.01	******	DSO		91
92	5520	1	1	30.6	37.3	0.01	******	DSO		92
93	5580	1	1	30.5	37.3	0.01	******	DSO		93
94	5640	1	1	30.5	37.3	0.01	******	DSO		94
95	5700	1	1	30.5	37.3	0.01	******	DSO		95
96	5760	1	1	30.5	37.3	0.01	******	DSO		96
97	5820	1	1	30.5	37.3	0.01	******	DSO		97
98	5880	1	1	30.5	37.3	0.01	******	DSO		98
99	5940	1	1	30.5	37.2	0.01	******	DSO		99
100	6000	1	1	30.5	37.3	0.01	******	DSO		100
101	6060	1	1	30.5	37.3	0.01	******	DSO		101
102	6120	1	1	30.5	37.3	0.01	******	DSO		102
103	6180	1	1	30.6	37.3	0.01	******	DSO		103
104	6240	1	1	30.5	37.2	0.01	******	DSO		104
105	6300	1	1	30.6	37.3	0.01	******	DSO		105
106	6360	1	1	30.5	37.3	0.01	******	DSO		106
107	6420	1	1	30.5	37.3	0.01	******	DSO		107
108	6480	1	1	30.5	37.3	0.01	******	DSO		108
109	6540	1	1	30.6	37.3	0.01	******	DSO		109
110	6600	1	1	30.6	37.3	0.01	******	DSO		110
111	6660	1	1	30.5	37.3	0.01	******	DSO		111
112	6720	1	1	30.5	37.3	0.01	******	DSO		112
113	6780	1	1	30.6	37.3	0.01	******	DSO		113
114	6840	1	1	30.5	37.3	0.01	******	DSO		114
115	6900	1	1	30.6	37.3	0.01	******	DSO		115
116	6960	1	1	30.6	37.3	0.01	******	DSO		116
117	7020	1	1	30.6	37.3	0.01	******	DSO		117
118	7080	1	1	30.5	37.3	0.01	******	DSO		118
119	7140	1	1	30.6	37.3	0.01	******	DSO		119
120	7200	1	1	30.6	37.3	0.01	******	DSO		120
121	7260	1	1	30.6	37.3	0.01	******	DSO		121
122	7320	1	1	30.6	37.3	0.01	******	DSO		122
123	7380	1	1	30.6	37.3	0.01	******	DSO		123
124	7440	1	1	30.6	37.2	0.01	******	DSO		124
125	7500	1	1	30.6	37.3	0.01	******	DSO		125
126	7560	1	1	30.6	37.3	0.01	******	DSO		126
127	7620	1	1	30.6	37.3	0.01	******	DSO		127
128	7680	1	1	30.6	37.3	0.01	******	DSO		128
129	7740	1	1	30.6	37.3	0.01	******	DSO		129
130	7800	1	1	30.6	37.3	0.01	******	DSO		130
131	7860	1	1	30.6	37.2	0.01	******	DSO		131
132	7920	1	1	30.5	37.3	0.01	******	DSO		132
133	7980	1	1	30.6	37.3	0.01	******	DSO		133
134	8040	1	1	30.6	37.3	0.01	******	DSO		134
135	8100	1	1	30.6	37.3	0.01	******	DSO		135
136	8160	1	1	30.6	37.3	0.01	******	DSO		136
137	8220	1	1	30.6	37.3	0.01	******	DSO		137
138	8280	1	1	30.6	37.3	0.01	******	DSO		138
139	8340	1	1	30.6	37.3	0.01	******	DSO		139
140	8400	1	1	30.6	37.4	0.01	******	DSO		140
141	8460	1	1	30.6	37.3	0.01	******	DSO		141
142	8520	1	1	30.6	37.3	0.01	******	DSO		142
143	8580	1	1	30.6	37.3	0.01	******	DSO		143
144	8640	1	1	30.6	37.3	0.01	******	DSO		144
145	8700	1	1	30.6	37.3	0.01	******	DSO		145
146	8760	1	1	30.6	37.3	0.01	******	DSO		146
147	8820	1	1	30.6	37.3	0.01	******	DSO		147
148	8880	1	1	30.6	37.3	0.01	******	DSO		148
149	8940	1	1	30.6	37.3	0.01	******	DSO		149
150	9000	1	1	30.6	37.3	0.01	******	DSO		150
151	9060	1	1	30.6	37.3	0.01	******	DSO		151
152	9120	1	1	30.6	37.3	0.01	******	DSO		152
153	9180	1	1	30.6	37.3	0.01	******	DSO		153
154	9240	1	1	30.6	37.3	0.01	******	DSO		154
155	9300	1	1	30.6	37.3	0.01	******	DSO		155
156	9360	1	1	30.6	37.3	0.01	******	DSO		156
157	9420	1	1	30.6	37.3	0.01	******	DSO		157
158	9480	1	1	30.6	37.3	0.01	******	DSO		158
159	9540	1	1	30.6	37.3	0.01	******	DSO		159
160	9600	1	1	30.6	37.3	0.01	******	DSO		160
161	9660	1	1	30.6	37.3	0.01	******	DSO		161
162	9720	1	1	30.6	37.3	0.01	******	DSO		162
163	9780	1	1	30.6	37.3	0.01	******	DSO		163
164	9840	1	1	30.6	37.3	0.01	******	DSO		164
165	9900	1	1	30.6	37.3	0.01	******	DSO		165
166	9960	1	1	30.6	37.3	0.01	******	DSO		166
167	10000	1	1	30.6	37.3	0.01	******	DSO		166.667
168	10100	1	1	30.6	37.3	0.01	******	DSO		168.333
169	10100	1	1	30.6	37.3	0.01	******	DSO		168.333
170	10200	1	1	30.7	37.3	0.01	******	DSO		170
171	10300	1	1	30.7	37.3	0.01	******	DSO		171.667
172	10300	1	1	30.7	37.3	0.01	******	DSO		171.667
173	10400	1	1	30.7	37.4	0.01	******	DSO		173.333
174	10400	1	1	30.6	37.3	0.01	******	DSO		173.333
175	10500	1	1	30.7	37.3	0.01	******	DSO		175
176	10600	1	1	30.7	37.3	0.01	******	DSO		176.667
177	10600	1	1	30.7	37.3	0.01	******	DSO		176.667
178	10700	1	1	30.7	37.3	0.01	******	DSO		178.333
179	10700	1	1	30.7	37.3	0.01	******	DSO		178.333
180	10800	1	1	30.6	37.3	0.01	******	DSO		180
181	10900	1	1	30.6	37.3	0.01	******	DSO		181.667
182	10900	1	1	30.7	37.4	0.01	******	DSO		181.667
183	11000	1	1	30.7	37.3	0.01	******	DSO		183.333
184	11000	1	1	30.7	37.3	0.01	******	DSO		183.333
185	11100	1	1	30.7	37.4	0.01	******	DSO		185
186	11200	1	1	30.7	37.3	0.01	******	DSO		186.667
187	11200	1	1	30.7	37.4	0.01	******	DSO		186.667
188	11300	1	1	30.7	37.4	0.01	******	DSO		188.333
189	11300	1	1	30.7	37.4	0.01	******	DSO		188.333
190	11400	1	1	30.7	37.4	0.01	******	DSO		190
191	11500	1	1	30.7	37.4	0.01	******	DSO		191.667
192	11500	1	1	30.7	37.3	0.01	******	DSO		191.667
193	11600	1	1	30.7	37.3	0.01	******	DSO		193.333
194	11600	1	1	30.7	37.3	0.01	******	DSO		193.333
195	11700	1	1	30.7	37.3	0.01	******	DSO		195
196	11800	1	1	30.6	37.4	0.01	******	DSO		196.667
197	11800	1	1	30.7	37.4	0.01	******	DSO		196.667
198	11900	1	1	30.7	37.3	0.01	******	DSO		198.333
199	11900	1	1	30.7	37.3	0.01	******	DSO		198.333
200	12000	1	1	30.7	37.3	0.01	******	DSO		200
201	12100	1	1	30.7	37.3	0.01	******	DSO		201.667
202	12100	1	1	30.7	37.3	0.01	******	DSO		201.667
203	12200	1	1	30.7	37.3	0.01	******	DSO		203.333
204	12200	1	1	30.7	37.3	0.01	******	DSO		203.333
205	12300	1	1	30.7	37.3	0.01	******	DSO		205
206	12400	1	1	30.7	37.3	0.01	******	DSO		206.667
207	12400	1	1	30.7	37.3	0.01	******	DSO		206.667
208	12500	1	1	30.7	37.4	0.01	******	DSO		208.333
209	12500	1	1	30.7	37.4	0.01	******	DSO		208.333
210	12600	1	1	30.7	37.4	0.01	******	DSO		210
211	12700	1	1	30.7	37.4	0.01	******	DSO		211.667
212	12700	1	1	30.7	37.4	0.01	******	DSO		211.667
213	12800	1	1	30.7	37.4	0.01	******	DSO		213.333
214	12800	1	1	30.7	37.4	0.01	******	DSO		213.333
215	12900	1	1	30.7	37.4	0.01	******	DSO		215
216	13000	1	1	30.8	37.4	0.01	******	DSO		216.667
217	13000	1	1	30.7	37.3	0.01	******	DSO		216.667
218	13100	1	1	30.7	37.4	0.01	******	DSO		218.333
219	13100	1	1	30.7	37.4	0.01	******	DSO		218.333
220	13200	1	1	30.7	37.4	0.01	******	DSO		220
221	13300	1	1	30.8	37.3	0.01	******	DSO		221.667
222	13300	1	1	30.7	37.4	0.01	******	DSO		221.667
223	13400	1	1	30.7	37.3	0.01	******	DSO		223.333
224	13400	1	1	30.8	37.4	0.01	******	DSO		223.333
225	13500	1	1	30.8	37.4	0.01	******	DSO		225
226	13600	1	1	30.8	37.4	0.01	******	DSO		226.667
227	13600	1	1	30.8	37.4	0.01	******	DSO		226.667
228	13700	1	1	30.8	37.4	0.01	******	DSO		228.333
229	13700	1	1	30.7	37.4	0.01	******	DSO		228.333
230	13800	1	1	30.8	37.4	0.01	******	DSO		230
231	13900	1	1	30.7	37.4	0.01	******	DSO		231.667
232	13900	1	1	30.8	37.4	0.01	******	DSO		231.667
233	14000	1	1	30.8	37.4	0.01	******	DSO		233.333
234	14000	1	1	30.8	37.4	0.01	******	DSO		233.333
235	14100	1	1	30.8	37.4	0.01	******	DSO		235
236	14200	1	1	30.7	37.4	0.01	******	DSO		236.667
237	14200	1	1	30.8	37.4	0.01	******	DSO		236.667
238	14300	1	1	30.7	37.4	0.01	******	DSO		238.333
239	14300	1	1	30.8	37.4	0.01	******	DSO		238.333
240	14400	1	1	30.8	37.4	0.01	******	DSO		240
241	14500	1	1	30.8	37.4	0.01	******	DSO		241.667
242	14500	1	1	30.8	37.4	0.01	******	DSO		241.667
243	14600	1	1	30.8	37.4	0.01	******	DSO		243.333
244	14600	1	1	30.8	37.4	0.01	******	DSO		243.333
245	14700	1	1	30.8	37.4	0.01	******	DSO		245
246	14800	1	1	30.8	37.4	0.01	******	DSO		246.667
247	14800	1	1	30.8	37.4	0.01	******	DSO		246.667
248	14900	1	1	30.8	37.4	0.01	******	DSO		248.333
249	14900	1	1	30.8	37.4	0.01	******	DSO		248.333
250	15000	1	1	30.8	37.4	0.01	******	DSO		250
251	15100	1	1	30.8	37.4	0.01	******	DSO		251.667
252	15100	1	1	30.8	37.4	0.01	******	DSO		251.667
253	15200	1	1	30.8	37.4	0.01	******	DSO		253.333
254	15200	1	1	30.8	37.4	0.01	******	DSO		253.333
255	15300	1	1	30.8	37.4	0.01	******	DSO		255
256	15400	1	1	30.8	37.4	0.01	******	DSO		256.667
257	15400	1	1	30.8	37.4	0.01	******	DSO		256.667
258	15500	1	1	30.8	37.4	0.01	******	DSO		258.333
259	15500	1	1	30.8	37.4	0.01	******	DSO		258.333
260	15600	1	1	30.8	37.4	0.01	******	DSO		260
261	15700	1	1	30.8	37.4	0.01	******	DSO		261.667
262	15700	1	1	30.8	37.4	0.01	******	DSO		261.667
263	15800	1	1	30.8	37.4	0.01	******	DSO		263.333
264	15800	1	1	30.8	37.4	0.01	******	DSO		263.333
265	15900	1	1	30.8	37.4	0.01	******	DSO		265
266	16000	1	1	30.8	37.4	0.01	******	DSO		266.667
267	16000	1	1	30.8	37.4	0.01	******	DSO		266.667
268	16100	1	1	30.8	37.4	0.01	******	DSO		268.333
269	16100	1	1	30.8	37.4	0.01	******	DSO		268.333
270	16200	1	1	30.8	37.4	0.01	******	DSO		270
271	16300	1	1	30.9	37.4	0.01	******	DSO		271.667
272	16300	1	1	30.8	37.4	0.01	******	DSO		271.667
273	16400	1	1	30.9	37.4	0.01	******	DSO		273.333
274	16400	1	1	30.8	37.4	0.01	******	DSO		273.333
275	16500	1	1	30.8	37.4	0.01	******	DSO		275
276	16600	1	1	30.9	37.4	0.01	******	DSO		276.667
277	16600	1	1	30.8	37.5	0.01	******	DSO		276.667
278	16700	1	1	30.9	37.4	0.01	******	DSO		278.333
279	16700	1	1	30.9	37.4	0.01	******	DSO		278.333
280	16800	1	1	30.8	37.4	0.01	******	DSO		280
281	16900	1	1	30.9	37.4	0.01	******	DSO		281.667
282	16900	1	1	30.9	37.4	0.01	******	DSO		281.667
283	17000	1	1	30.9	37.5	0.01	******	DSO		283.333
284	17000	1	1	30.9	37.5	0.01	******	DSO		283.333
285	17100	1	1	30.9	37.5	0.01	******	DSO		285
286	17200	1	1	30.9	37.4	0.01	******	DSO		286.667
287	17200	1	1	30.9	37.4	0.01	******	DSO		286.667
288	17300	1	1	30.9	37.4	0.01	******	DSO		288.333
289	17300	1	1	30.9	37.5	0.01	******	DSO		288.333
290	17400	1	1	30.9	37.5	0.01	******	DSO		290
291	17500	1	1	30.9	37.5	0.01	******	DSO		291.667
292	17500	1	1	30.9	37.4	0.01	******	DSO		291.667
293	17600	1	1	30.9	37.5	0.01	******	DSO		293.333
294	17600	1	1	30.9	37.4	0.01	******	DSO		293.333
295	17700	1	1	30.9	37.5	0.01	******	DSO		295
296	17800	1	1	30.9	37.5	0.01	******	DSO		296.667
297	17800	1	1	30.9	37.5	0.01	******	DSO		296.667
298	17900	1	1	30.9	37.5	0.01	******	DSO		298.333
299	17900	1	1	30.9	37.5	0.01	******	DSO		298.333
300	18000	1	1	30.9	37.5	0.01	******	DSO		300
301	18100	1	1	30.9	37.5	0.01	******	DSO		301.667
302	18100	1	1	30.9	37.5	0.01	******	DSO		301.667
303	18200	1	1	30.9	37.5	0.01	******	DSO		303.333
304	18200	1	1	30.9	37.5	0.01	******	DSO		303.333
305	18300	1	1	30.9	37.5	0.01	******	DSO		305
306	18400	1	1	30.9	37.5	0.01	******	DSO		306.667
307	18400	1	1	30.9	37.5	0.01	******	DSO		306.667
308	18500	1	1	30.9	37.5	0.01	******	DSO		308.333
309	18500	1	1	30.9	37.5	0.01	******	DSO		308.333
310	18600	1	1	30.9	37.5	0.01	******	DSO		310
311	18700	1	1	30.9	37.5	0.01	******	DSO		311.667
312	18700	1	1	30.9	37.5	0.01	******	DSO		311.667
313	18800	1	1	30.9	37.5	0.01	******	DSO		313.333
314	18800	1	1	30.9	37.5	0.01	******	DSO		313.333
315	18900	1	1	30.9	37.5	0.01	******	DSO		315
316	19000	1	1	30.9	37.5	0.01	******	DSO		316.667
317	19000	1	1	30.9	37.5	0.01	******	DSO		316.667
318	19100	1	1	30.9	37.5	0.01	******	DSO		318.333
319	19100	1	1	30.9	37.5	0.01	******	DSO		318.333
320	19200	1	1	30.9	37.5	0.01	******	DSO		320
321	19300	1	1	30.9	37.5	0.01	******	DSO		321.667
322	19300	1	1	31	37.5	0.01	******	DSO		321.667
323	19400	1	1	30.9	37.5	0.01	******	DSO		323.333
324	19400	1	1	30.9	37.5	0.01	******	DSO		323.333
325	19500	1	1	30.9	37.5	0.01	******	DSO		325
326	19600	1	1	31	37.5	0.01	******	DSO		326.667
327	19600	1	1	30.9	37.5	0.01	******	DSO		326.667
328	19700	1	1	31	37.5	0.01	******	DSO		328.333
329	19700	1	1	31	37.5	0.01	******	DSO		328.333
330	19800	1	1	30.9	37.5	0.01	******	DSO		330
331	19900	1	1	31	37.5	0.01	******	DSO		331.667
332	19900	1	1	30.9	37.5	0.01	******	DSO		331.667
333	20000	1	1	30.9	37.5	0.01	******	DSO		333.333
334	20000	1	1	30.9	37.5	0.01	******	DSO		333.333
335	20100	1	1	30.9	37.5	0.01	******	DSO		335
336	20200	1	1	31	37.5	0.01	******	DSO		336.667
337	20200	1	1	30.9	37.5	0.01	******	DSO		336.667
338	20300	1	1	31	37.5	0.01	******	DSO		338.333
339	20300	1	1	31	37.5	0.01	******	DSO		338.333
340	20400	1	1	30.9	37.5	0.01	******	DSO		340
341	20500	1	1	30.9	37.6	0.01	******	DSO		341.667
342	20500	1	1	30.9	37.5	0.01	******	DSO		341.667
343	20600	1	1	31	37.6	0.01	******	DSO		343.333
344	20600	1	1	30.9	37.5	0.01	******	DSO		343.333
345	20700	1	1	31	37.5	0.01	******	DSO		345
346	20800	1	1	31	37.5	0.01	******	DSO		346.667
347	20800	1	1	31	37.5	0.01	******	DSO		346.667
348	20900	1	1	31	37.5	0.01	******	DSO		348.333
349	20900	1	1	31	37.5	0.01	******	DSO		348.333
350	21000	1	1	31	37.6	0.01	******	DSO		350
351	21100	1	1	31	37.5	0.01	******	DSO		351.667
352	21100	1	1	31	37.5	0.01	******	DSO		351.667
353	21200	1	1	31	37.5	0.01	******	DSO		353.333
354	21200	1	1	31	37.5	0.01	******	DSO		353.333
355	21300	1	1	31	37.5	0.01	******	DSO		355
356	21400	1	1	31	37.6	0.01	******	DSO		356.667
357	21400	1	1	31	37.5	0.01	******	DSO		356.667
358	21500	1	1	31	37.6	0.01	******	DSO		358.333
359	21500	1	1	31	37.5	0.01	******	DSO		358.333
360	21600	1	1	31	37.5	0.01	******	DSO		360
361	21700	1	1	31	37.6	0.01	******	DSO		361.667
362	21700	1	1	31	37.5	0.01	******	DSO		361.667
363	21800	1	1	31	37.6	0.01	******	DSO		363.333
364	21800	1	1	31	37.6	0.01	******	DSO		363.333
365	21900	1	1	31	37.6	0.01	******	DSO		365
366	22000	1	1	31	37.6	0.01	******	DSO		366.667
367	22000	1	1	31	37.5	0.01	******	DSO		366.667
368	22100	1	1	31	37.6	0.01	******	DSO		368.333
369	22100	1	1	31	37.6	0.01	******	DSO		368.333
370	22200	1	1	31	37.5	0.01	******	DSO		370
371	22300	1	1	31	37.6	0.01	******	DSO		371.667
372	22300	1	1	31	37.6	0.01	******	DSO		371.667
373	22400	1	1	31	37.6	0.01	******	DSO		373.333
374	22400	1	1	31	37.6	0.01	******	DSO		373.333
375	22500	1	1	31	37.6	0.01	******	DSO		375
376	22600	1	1	31	37.6	0.01	******	DSO		376.667
377	22600	1	1	31	37.6	0.01	******	DSO		376.667
378	22700	1	1	31	37.6	0.01	******	DSO		378.333
379	22700	1	1	31	37.6	0.01	******	DSO		378.333
380	22800	1	1	31	37.6	0.01	******	DSO		380
381	22900	1	1	31	37.6	0.01	******	DSO		381.667
382	22900	1	1	31	37.5	0.01	******	DSO		381.667
383	23000	1	1	31	37.6	0.01	******	DSO		383.333
384	23000	1	1	31	37.6	0.01	******	DSO		383.333
385	23100	1	1	31	37.6	0.01	******	DSO		385
386	23200	1	1	31	37.6	0.01	******	DSO		386.667
387	23200	1	1	31	37.6	0.01	******	DSO		386.667
388	23300	1	1	31	37.6	0.01	******	DSO		388.333
389	23300	1	1	31	37.6	0.01	******	DSO		388.333
390	23400	1	1	31.1	37.6	0.01	******	DSO		390
391	23500	1	1	31	37.6	0.01	******	DSO		391.667
392	23500	1	1	31	37.6	0.01	******	DSO		391.667
393	23600	1	1	31	37.6	0.01	******	DSO		393.333
394	23600	1	1	31	37.6	0.01	******	DSO		393.333
395	23700	1	1	31.1	37.6	0.01	******	DSO		395
396	23800	1	1	31	37.6	0.01	******	DSO		396.667
397	23800	1	1	31	37.6	0.01	******	DSO		396.667
398	23900	1	1	31	37.6	0.01	******	DSO		398.333
399	23900	1	1	31	37.6	0.01	******	DSO		398.333
400	24000	1	1	31	37.6	0.01	******	DSO		400
401	24100	1	1	31	37.6	0.01	******	DSO		401.667
402	24100	1	1	31	37.6	0.01	******	DSO		401.667
403	24200	1	1	31	37.6	0.01	******	DSO		403.333
404	24200	1	1	31.1	37.6	0.01	******	DSO		403.333
405	24300	1	1	31	37.6	0.01	******	DSO		405
406	24400	1	1	31.1	37.6	0.01	******	DSO		406.667
407	24400	1	1	31.1	37.6	0.01	******	DSO		406.667
408	24500	1	1	31	37.6	0.01	******	DSO		408.333
409	24500	1	1	31.1	37.6	0.01	******	DSO		408.333
410	24600	1	1	31.1	37.6	0.01	******	DSO		410
411	24700	1	1	31	37.6	0.01	******	DSO		411.667
412	24700	1	1	31	37.6	0.01	******	DSO		411.667
413	24800	1	1	31.1	37.6	0.01	******	DSO		413.333
414	24800	1	1	31	37.6	0.01	******	DSO		413.333
415	24900	1	1	31	37.6	0.01	******	DSO		415
416	25000	1	1	31.1	37.6	0.01	******	DSO		416.667
417	25000	1	1	31	37.6	0.01	******	DSO		416.667
418	25100	1	1	31.1	37.7	0.01	******	DSO		418.333
419	25100	1	1	31.1	37.7	0.01	******	DSO		418.333
420	25200	1	1	31.1	37.6	0.01	******	DSO		420
421	25300	1	1	31	37.6	0.01	******	DSO		421.667
422	25300	1	1	31.1	37.6	0.01	******	DSO		421.667
423	25400	1	1	31.1	37.7	0.01	******	DSO		423.333
424	25400	1	1	31.1	37.6	0.01	******	DSO		423.333
425	25500	1	1	31.1	37.6	0.01	******	DSO		425
426	25600	1	1	31	37.7	0.01	******	DSO		426.667
427	25600	1	1	31.1	37.6	0.01	******	DSO		426.667
428	25700	1	1	31.1	37.7	0.01	******	DSO		428.333
429	25700	1	1	31	37.7	0.01	******	DSO		428.333
430	25800	1	1	31.1	37.7	0.01	******	DSO		430
431	25900	1	1	31.1	37.7	0.01	******	DSO		431.667
432	25900	1	1	31.1	37.6	0.01	******	DSO		431.667
433	26000	1	1	31.1	37.7	0.01	******	DSO		433.333
434	26000	1	1	31.1	37.6	0.01	******	DSO		433.333
435	26100	1	1	31.1	37.7	0.01	******	DSO		435
436	26200	1	1	31.1	37.7	0.01	******	DSO		436.667
437	26200	1	1	31.1	37.6	0.01	******	DSO		436.667
438	26300	1	1	31.1	37.7	0.01	******	DSO		438.333
439	26300	1	1	31.1	37.7	0.01	******	DSO		438.333
440	26400	1	1	31.1	37.7	0.01	******	DSO		440
441	26500	1	1	31.1	37.6	0.01	******	DSO		441.667
442	26500	1	1	31.1	37.7	0.01	******	DSO		441.667
443	26600	1	1	31.1	37.7	0.01	******	DSO		443.333
444	26600	1	1	31.1	37.7	0.01	******	DSO		443.333
445	26700	1	1	31.1	37.7	0.01	******	DSO		445
446	26800	1	1	31.1	37.7	0.01	******	DSO		446.667
447	26800	1	1	31.1	37.7	0.01	******	DSO		446.667
448	26900	1	1	31.1	37.6	0.01	******	DSO		448.333
449	26900	1	1	31.1	37.6	0.01	******	DSO		448.333
450	27000	1	1	31.1	37.7	0.01	******	DSO		450
451	27100	1	1	31.1	37.7	0.01	******	DSO		451.667
452	27100	1	1	31.1	37.7	0.01	******	DSO		451.667
453	27200	1	1	31.1	37.7	0.01	******	DSO		453.333
454	27200	1	1	31.1	37.7	0.01	******	DSO		453.333
455	27300	1	1	31.1	37.7	0.01	******	DSO		455
456	27400	1	1	31.1	37.7	0.01	******	DSO		456.667
457	27400	1	1	31.1	37.7	0.01	******	DSO		456.667
458	27500	1	1	31.1	37.7	0.01	******	DSO		458.333
459	27500	1	1	31.1	37.7	0.01	******	DSO		458.333
460	27600	1	1	31.1	37.7	0.01	******	DSO		460
461	27700	1	1	31.1	37.7	0.01	******	DSO		461.667
462	27700	1	1	31.1	37.7	0.01	******	DSO		461.667
463	27800	1	1	31.1	37.7	0.01	******	DSO		463.333
464	27800	1	1	31.1	37.7	0.01	******	DSO		463.333
465	27900	1	1	31.1	37.7	0.01	******	DSO		465
466	28000	1	1	31.1	37.7	0.01	******	DSO		466.667
467	28000	1	1	31.1	37.7	0.01	******	DSO		466.667
468	28100	1	1	31.1	37.7	0.01	******	DSO		468.333
469	28100	1	1	31.1	37.7	0.01	******	DSO		468.333
470	28200	1	1	31.1	37.7	0.01	******	DSO		470
471	28300	1	1	31.1	37.7	0.01	******	DSO		471.667
472	28300	1	1	31.1	37.7	0.01	******	DSO		471.667
473	28400	1	1	31.1	37.7	0.01	******	DSO		473.333
474	28400	1	1	31.1	37.7	0.01	******	DSO		473.333
475	28500	1	1	31.1	37.7	0.01	******	DSO		475
476	28600	1	1	31.1	37.7	0.01	******	DSO		476.667
477	28600	1	1	31.1	37.7	0.01	******	DSO		476.667
478	28700	1	1	31.1	37.7	0.01	******	DSO		478.333
479	28700	1	1	31.1	37.7	0.01	******	DSO		478.333
480	28800	1	1	31.1	37.7	0.01	******	DSO		480
481	28900	1	1	31.1	37.7	0.01	******	DSO		481.667
482	28900	1	1	31.1	37.7	0.01	******	DSO		481.667
483	29000	1	1	31.1	37.7	0.01	******	DSO		483.333
484	29000	1	1	31.1	37.7	0.01	******	DSO		483.333
485	29100	1	1	31.1	37.7	0.01	******	DSO		485
486	29200	1	1	31.1	37.7	0.01	******	DSO		486.667
487	29200	1	1	31.1	37.7	0.01	******	DSO		486.667
488	29300	1	1	31.2	37.7	0.01	******	DSO		488.333
489	29300	1	1	31.1	37.7	0.01	******	DSO		488.333
490	29400	1	1	31.1	37.7	0.01	******	DSO		490
491	29500	1	1	31.1	37.7	0.01	******	DSO		491.667
492	29500	1	1	31.1	37.7	0.01	******	DSO		491.667
493	29600	1	1	31.1	37.8	0.01	******	DSO		493.333
494	29600	1	1	31.1	37.7	0.01	******	DSO		493.333
495	29700	1	1	31.1	37.7	0.01	******	DSO		495
496	29800	1	1	31.1	37.7	0.01	******	DSO		496.667
497	29800	1	1	31.1	37.7	0.01	******	DSO		496.667
498	29900	1	1	31.1	37.7	0.01	******	DSO		498.333
499	29900	1	1	31.2	37.7	0.01	******	DSO		498.333
500	30000	1	1	31.1	37.7	0.01	******	DSO		500
501	30100	1	1	31.1	37.7	0.01	******	DSO		501.667
502	30100	1	1	31.2	37.7	0.01	******	DSO		501.667
503	30200	1	1	31.1	37.7	0.01	******	DSO		503.333
504	30200	1	1	31.1	37.7	0.01	******	DSO		503.333
505	30300	1	1	31.1	37.8	0.01	******	DSO		505
506	30400	1	1	31.1	37.8	0.01	******	DSO		506.667
507	30400	1	1	31.2	37.8	0.01	******	DSO		506.667
508	30500	1	1	31.2	37.7	0.01	******	DSO		508.333
509	30500	1	1	31.2	37.7	0.01	******	DSO		508.333
510	30600	1	1	31.1	37.8	0.01	******	DSO		510
511	30700	1	1	31.1	37.7	0.01	******	DSO		511.667
512	30700	1	1	31.1	37.8	0.01	******	DSO		511.667
513	30800	1	1	31.2	37.7	0.01	******	DSO		513.333
514	30800	1	1	31.2	37.7	0.01	******	DSO		513.333
515	30900	1	1	31.2	37.8	0.01	******	DSO		515
516	31000	1	1	31.2	37.8	0.01	******	DSO		516.667
517	31000	1	1	31.2	37.7	0.01	******	DSO		516.667
518	31100	1	1	31.2	37.7	0.01	******	DSO		518.333
519	31100	1	1	31.2	37.8	0.01	******	DSO		518.333
520	31200	1	1	31.1	37.7	0.01	******	DSO		520
521	31300	1	1	31.1	37.8	0.01	******	DSO		521.667
522	31300	1	1	31.2	37.8	0.01	******	DSO		521.667
523	31400	1	1	31.2	37.8	0.01	******	DSO		523.333
524	31400	1	1	31.2	37.8	0.01	******	DSO		523.333
525	31500	1	1	31.2	37.8	0.01	******	DSO		525
526	31600	1	1	31.2	37.8	0.01	******	DSO		526.667
527	31600	1	1	31.2	37.8	0.01	******	DSO		526.667
528	31700	1	1	31.2	37.8	0.01	******	DSO		528.333
529	31700	1	1	31.2	37.8	0.01	******	DSO		528.333
530	31800	1	1	31.2	37.7	0.01	******	DSO		530
531	31900	1	1	31.2	37.8	0.01	******	DSO		531.667
532	31900	1	1	31.2	37.8	0.01	******	DSO		531.667
533	32000	1	1	31.2	37.8	0.01	******	DSO		533.333
534	32000	1	1	31.2	37.8	0.01	******	DSO		533.333
535	32100	1	1	31.2	37.7	0.01	******	DSO		535
536	32200	1	1	31.2	37.8	0.01	******	DSO		536.667
537	32200	1	1	31.2	37.7	0.01	******	DSO		536.667
538	32300	1	1	31.2	37.8	0.01	******	DSO		538.333
539	32300	1	1	31.2	37.8	0.01	******	DSO		538.333
540	32400	1	1	31.1	37.8	0.01	******	DSO		540
541	32500	1	1	31.2	37.8	0.01	******	DSO		541.667
542	32500	1	1	31.2	37.8	0.01	******	DSO		541.667
543	32600	1	1	31.2	37.8	0.01	******	DSO		543.333
544	32600	1	1	31.2	37.8	0.01	******	DSO		543.333
545	32700	1	1	31.2	37.8	0.01	******	DSO		545
546	32800	1	1	31.2	37.8	0.01	******	DSO		546.667
547	32800	1	1	31.2	37.8	0.01	******	DSO		546.667
548	32900	1	1	31.2	37.8	0.01	******	DSO		548.333
549	32900	1	1	31.2	37.8	0.01	******	DSO		548.333
550	33000	1	1	31.2	37.8	0.01	******	DSO		550
551	33100	1	1	31.2	37.8	0.01	******	DSO		551.667
552	33100	1	1	31.2	37.8	0.01	******	DSO		551.667
553	33200	1	1	31.2	37.8	0.01	******	DSO		553.333
554	33200	1	1	31.2	37.8	0.01	******	DSO		553.333
555	33300	1	1	31.2	37.8	0.01	******	DSO		555
556	33400	1	1	31.2	37.8	0.01	******	DSO		556.667
557	33400	1	1	31.2	37.8	0.01	******	DSO		556.667
558	33500	1	1	31.2	37.8	0.01	******	DSO		558.333
559	33500	1	1	31.2	37.8	0.01	******	DSO		558.333
560	33600	1	1	31.2	37.8	0.01	******	DSO		560
561	33700	1	1	31.2	37.8	0.01	******	DSO		561.667
562	33700	1	1	31.2	37.8	0.01	******	DSO		561.667
563	33800	1	1	31.2	37.8	0.01	******	DSO		563.333
564	33800	1	1	31.2	37.8	0.01	******	DSO		563.333
565	33900	1	1	31.2	37.8	0.01	******	DSO		565
566	34000	1	1	31.2	37.8	0.01	******	DSO		566.667
567	34000	1	1	31.2	37.8	0.01	******	DSO		566.667
568	34100	1	1	31.2	37.9	0.01	******	DSO		568.333
569	34100	1	1	31.2	37.8	0.01	******	DSO		568.333
570	34200	1	1	31.2	37.8	0.01	******	DSO		570
571	34300	1	1	31.2	37.8	0.01	******	DSO		571.667
572	34300	1	1	31.2	37.8	0.01	******	DSO		571.667
573	34400	1	1	31.2	37.8	0.01	******	DSO		573.333
574	34400	1	1	31.2	37.8	0.01	******	DSO		573.333
575	34500	1	1	31.2	37.8	0.01	******	DSO		575
576	34600	1	1	31.2	37.8	0.01	******	DSO		576.667
577	34600	1	1	31.2	37.8	0.01	******	DSO		576.667
578	34700	1	1	31.2	37.8	0.01	******	DSO		578.333
579	34700	1	1	31.2	37.8	0.01	******	DSO		578.333
580	34800	1	1	31.2	37.8	0.01	******	DSO		580
581	34900	1	1	31.2	37.8	0.01	******	DSO		581.667
582	34900	1	1	31.2	37.8	0.01	******	DSO		581.667
583	35000	1	1	31.2	37.8	0.01	******	DSO		583.333
584	35000	1	1	31.2	37.8	0.01	******	DSO		583.333
585	35100	1	1	31.2	37.8	0.01	******	DSO		585
586	35200	1	1	31.3	37.8	0.01	******	DSO		586.667
587	35200	1	1	31.2	37.8	0.01	******	DSO		586.667
588	35300	1	1	31.2	37.8	0.01	******	DSO		588.333
589	35300	1	1	31.2	37.8	0.01	******	DSO		588.333
590	35400	1	1	31.2	37.8	0.01	******	DSO		590
591	35500	1	1	31.2	37.8	0.01	******	DSO		591.667
592	35500	1	1	31.2	37.8	0.01	******	DSO		591.667
593	35600	1	1	31.3	37.8	0.01	******	DSO		593.333
594	35600	1	1	31.2	37.8	0.01	******	DSO		593.333
595	35700	1	1	31.2	37.9	0.01	******	DSO		595
596	35800	1	1	31.2	37.8	0.01	******	DSO		596.667
597	35800	1	1	31.2	37.8	0.01	******	DSO		596.667
598	35900	1	1	31.2	37.8	0.01	******	DSO		598.333
599	35900	1	1	31.2	37.8	0.01	******	DSO		598.333
600	36000	1	1	31.2	37.8	0.01	******	DSO		600
601	36100	1	1	31.2	37.8	0.01	******	DSO		601.667
602	36100	1	1	31.3	37.8	0.01	******	DSO		601.667
603	36200	1	1	31.3	37.9	0.01	******	DSO		603.333
604	36200	1	1	31.3	37.8	0.01	******	DSO		603.333
605	36300	1	1	31.3	37.8	0.01	******	DSO		605
606	36400	1	1	31.3	37.8	0.01	******	DSO		606.667
607	36400	1	1	31.2	37.8	0.01	******	DSO		606.667
608	36500	1	1	31.2	37.8	0.01	******	DSO		608.333
609	36500	1	1	31.3	37.8	0.01	******	DSO		608.333
610	36600	1	1	31.2	37.8	0.01	******	DSO		610
611	36700	1	1	31.3	37.8	0.01	******	DSO		611.667
612	36700	1	1	31.2	37.9	0.01	******	DSO		611.667
613	36800	1	1	31.2	37.8	0.01	******	DSO		613.333
614	36800	1	1	31.3	37.8	0.01	******	DSO		613.333
615	36900	1	1	31.2	37.9	0.01	******	DSO		615
616	37000	1	1	31.2	37.8	0.01	******	DSO		616.667
617	37000	1	1	31.3	37.8	0.01	******	DSO		616.667
618	37100	1	1	31.3	37.8	0.01	******	DSO		618.333
619	37100	1	1	31.2	37.9	0.01	******	DSO		618.333
620	37200	1	1	31.3	37.9	0.01	******	DSO		620
621	37300	1	1	31.3	37.8	0.01	******	DSO		621.667
622	37300	1	1	31.3	37.9	0.01	******	DSO		621.667
623	37400	1	1	31.3	37.9	0.01	******	DSO		623.333
624	37400	1	1	31.3	37.9	0.01	******	DSO		623.333
625	37500	1	1	31.3	37.9	0.01	******	DSO		625
626	37600	1	1	31.3	37.9	0.01	******	DSO		626.667
627	37600	1	1	31.3	37.9	0.01	******	DSO		626.667
628	37700	1	1	31.3	37.8	0.01	******	DSO		628.333
629	37700	1	1	31.3	37.9	0.01	******	DSO		628.333
630	37800	1	1	31.3	37.9	0.01	******	DSO		630
631	37900	1	1	31.3	37.9	0.01	******	DSO		631.667
632	37900	1	1	31.3	37.9	0.01	******	DSO		631.667
633	38000	1	1	31.3	37.9	0.01	******	DSO		633.333
634	38000	1	1	31.3	37.9	0.01	******	DSO		633.333
635	38100	1	1	31.3	37.9	0.01	******	DSO		635
636	38200	1	1	31.3	37.9	0.01	******	DSO		636.667
637	38200	1	1	31.3	37.9	0.01	******	DSO		636.667
638	38300	1	1	31.3	37.8	0.01	******	DSO		638.333
639	38300	1	1	31.3	37.9	0.01	******	DSO		638.333
640	38400	1	1	31.3	37.9	0.01	******	DSO		640
641	38500	1	1	31.3	37.9	0.01	******	DSO		641.667
642	38500	1	1	31.3	37.9	0.01	******	DSO		641.667
643	38600	1	1	31.3	37.9	0.01	******	DSO		643.333
644	38600	1	1	31.3	37.9	0.01	******	DSO		643.333
645	38700	1	1	31.3	37.9	0.01	******	DSO		645
646	38800	1	1	31.3	37.9	0.01	******	DSO		646.667
647	38800	1	1	31.3	37.9	0.01	******	DSO		646.667
648	38900	1	1	31.3	37.9	0.01	******	DSO		648.333
649	38900	1	1	31.3	37.9	0.01	******	DSO		648.333
650	39000	1	1	31.3	37.9	0.01	******	DSO		650
651	39100	1	1	31.3	37.9	0.01	******	DSO		651.667
652	39100	1	1	31.3	37.9	0.01	******	DSO		651.667
653	39200	1	1	31.3	37.9	0.01	******	DSO		653.333
654	39200	1	1	31.3	37.9	0.01	******	DSO		653.333
655	39300	1	1	31.3	37.9	0.01	******	DSO		655
656	39400	1	1	31.3	37.9	0.01	******	DSO		656.667
657	39400	1	1	31.3	37.9	0.01	******	DSO		656.667
658	39500	1	1	31.3	37.9	0.01	******	DSO		658.333
659	39500	1	1	31.3	37.9	0.01	******	DSO		658.333
660	39600	1	1	31.3	37.9	0.01	******	DSO		660
661	39700	1	1	31.3	37.9	0.01	******	DSO		661.667
662	39700	1	1	31.4	37.9	0.01	******	DSO		661.667
663	39800	1	1	31.3	37.9	0.01	******	DSO		663.333
664	39800	1	1	31.3	37.9	0.01	******	DSO		663.333
665	39900	1	1	31.3	37.9	0.01	******	DSO		665
666	40000	1	1	31.3	37.9	0.01	******	DSO		666.667
667	40000	1	1	31.3	37.9	0.01	******	DSO		666.667
668	40100	1	1	31.3	37.9	0.01	******	DSO		668.333
669	40100	1	1	31.3	37.9	0.01	******	DSO		668.333
670	40200	1	1	31.3	37.9	0.01	******	DSO		670
671	40300	1	1	31.3	37.9	0.01	******	DSO		671.667
672	40300	1	1	31.3	37.9	0.01	******	DSO		671.667
673	40400	1	1	31.3	37.9	0.01	******	DSO		673.333
674	40400	1	1	31.3	37.9	0.01	******	DSO		673.333
675	40500	1	1	31.3	38	0.01	******	DSO		675
676	40600	1	1	31.3	37.9	0.01	******	DSO		676.667
677	40600	1	1	31.3	37.9	0.01	******	DSO		676.667
678	40700	1	1	31.3	37.9	0.01	******	DSO		678.333
679	40700	1	1	31.3	38	0.01	******	DSO		678.333
680	40800	1	1	31.4	37.9	0.01	******	DSO		680
681	40900	1	1	31.3	38	0.01	******	DSO		681.667
682	40900	1	1	31.3	37.9	0.01	******	DSO		681.667
683	41000	1	1	31.3	37.9	0.01	******	DSO		683.333
684	41000	1	1	31.3	37.9	0.01	******	DSO		683.333
685	41100	1	1	31.3	38	0.01	******	DSO		685
686	41200	1	1	31.3	37.9	0.01	******	DSO		686.667
687	41200	1	1	31.3	38	0.01	******	DSO		686.667
688	41300	1	1	31.4	38	0.01	******	DSO		688.333
689	41300	1	1	31.3	38	0.01	******	DSO		688.333
690	41400	1	1	31.4	37.9	0.01	******	DSO		690
691	41500	1	1	31.4	38	0.01	******	DSO		691.667
692	41500	1	1	31.4	38	0.01	******	DSO		691.667
693	41600	1	1	31.3	38	0.01	******	DSO		693.333
694	41600	1	1	31.4	38	0.01	******	DSO		693.333
695	41700	1	1	31.4	37.9	0.01	******	DSO		695
696	41800	1	1	31.3	38	0.01	******	DSO		696.667
697	41800	1	1	31.4	38	0.01	******	DSO		696.667
698	41900	1	1	31.4	38	0.01	******	DSO		698.333
699	41900	1	1	31.4	37.9	0.01	******	DSO		698.333
700	42000	1	1	31.4	38	0.01	******	DSO		700
701	42100	1	1	31.4	37.9	0.01	******	DSO		701.667
702	42100	1	1	31.4	37.9	0.01	******	DSO		701.667
703	42200	1	1	31.4	37.9	0.01	******	DSO		703.333
704	42200	1	1	31.3	38	0.01	******	DSO		703.333
705	42300	1	1	31.4	37.9	0.01	******	DSO		705
706	42400	1	1	31.4	38	0.01	******	DSO		706.667
707	42400	1	1	31.4	38	0.01	******	DSO		706.667
708	42500	1	1	31.4	37.9	0.01	******	DSO		708.333
709	42500	1	1	31.4	38	0.01	******	DSO		708.333
710	42600	1	1	31.4	38	0.01	******	DSO		710
711	42700	1	1	31.4	38	0.01	******	DSO		711.667
712	42700	1	1	31.4	38	0.01	******	DSO		711.667
713	42800	1	1	31.4	38	0.01	******	DSO		713.333
714	42800	1	1	31.4	38	0.01	******	DSO		713.333
715	42900	1	1	31.4	38	0.01	******	DSO		715
716	43000	1	1	31.4	38	0.01	******	DSO		716.667
717	43000	1	1	31.4	38	0.01	******	DSO		716.667
718	43100	1	1	31.4	38	0.01	******	DSO		718.333
719	43100	1	1	31.4	38	0.01	******	DSO		718.333
720	43200	1	1	31.4	38	0.01	******	DSO		720
Interval:			2
Number of Data Points:			16
Time Setting:			16 Meas. Pts.
Measuring Profile:
#NAME?			Amplitude gamma = 1 %
			Angular Frequency omega = 0.1 ... 100 rad/s log; |Slope| = 5 Pt. / dec
Meas. Pts.	Time	Angular Frequency	Strain	Storage Modulus	Loss Modulus	Shear Rate	Viscosity	Status
	[s]	[rad/s]	[%]	[Pa]	[Pa]	[1/s]	[Pa·s]	[]
1	43400	0.1	1	4.38	9.85	0.001	******	DSO
2	43600	0.158	1	6.71	13.6	0.00158	******	DSO
3	43700	0.251	1	10.3	18.3	0.00251	******	DSO
4	43700	0.398	1	15.3	23.9	0.00398	******	DSO
5	43800	0.631	1	22.1	30.5	0.00631	******	DSO
6	43800	1	1	31.3	38	0.01	******	DSO
7	43800	1.58	1	43	46.2	0.0158	******	DSO
8	43800	2.51	1	57.3	55	0.0251	******	DSO
9	43900	3.98	1	74.7	64	0.0398	******	DSO
10	43900	6.31	1	94.9	73.2	0.0631	******	DSO
11	43900	10	1	118	82.3	0.1	******	DSO
12	43900	15.8	1	145	91.2	0.159	******	DSO
13	43900	25.1	1	176	99.8	0.251	******	DSO
14	43900	39.8	1	213	108	0.398	******	DSO
15	43900	63.1	1	263	115	0.631	******	DSO
16	43900	100	0.999	338	122	0.999	******	DSO
Interval:			3
Number of Data Points:			26
Time Setting:			26 Meas. Pts.
Measuring Profile:
#NAME?			Amplitude gamma = 0.1 ... 10,000 % log; |Slope| = 5 Pt. / dec
			Angular Frequency omega = 1 rad/s
Meas. Pts.	Time	Angular Frequency	Strain	Storage Modulus	Loss Modulus	Shear Rate	Viscosity	Status
	[s]	[rad/s]	[%]	[Pa]	[Pa]	[1/s]	[Pa·s]	[]
1	44000	1	0.1	23.3	38.6	0.001	******	DSO
2	44100	1	0.158	30.7	37.8	0.00158	******	DSO
3	44100	1	0.251	31.1	37.7	0.00251	******	DSO
4	44200	1	0.398	31.1	37.6	0.00398	******	DSO
5	44200	1	0.631	31.2	37.8	0.00631	******	DSO
6	44300	1	1	31.4	38	0.01	******	DSO
7	44300	1	1.58	31.6	38.3	0.0158	******	DSO
8	44400	1	2.51	31.8	38.5	0.0251	******	DSO
9	44400	1	3.98	31.7	38.3	0.0398	******	DSO
10	44500	1	6.31	31.7	38.4	0.0631	******	DSO
11	44500	1	10	31.6	38.4	0.1	******	DSO
12	44600	1	15.8	31.5	38.3	0.158	******	DSO
13	44600	1	25.1	31.1	38.2	0.251	******	DSO
14	44700	1	39.8	30.3	38	0.398	******	DSO
15	44700	1	63.1	28.4	37.4	0.631	******	DSO
16	44800	1	100	24.9	36.2	1	******	DSO
17	44800	1	158	19.6	33.7	1.58	******	DSO
18	44900	1	251	13.6	29.7	2.51	******	DSO
19	44900	1	398	8.42	24.7	3.98	******	DSO
20	45000	1	631	4.85	19.4	6.31	******	DSO
21	45000	1	1000	2.69	14.7	10	******	DSO
22	45100	1	1580	1.48	10.9	15.8	******	DSO
23	45100	1	2510	0.829	8.03	25.1	******	DSO
24	45200	1	3980	0.483	5.83	39.8	******	DSO
25	45200	1	6310	0.178	3.79	63.1	******	DSO
26	45300	1	10000	0.0947	2.61	100	******	DSO
Data Series Information
Name:			Ultrasonography gel - viscosity 1
Number of Intervals:			3
Application:			RHEOPLUS/32 Multi3 V3.61 21001014-33060
Device:			MCR501 SN80311515; FW3.51D090908; Slot5; Adj785d
Measuring Date/Time:			04/11/2022; 11:11 PM
Measuring System:			CC17-SN35; d=0 mm
Accessories:			TU1=C-PTD200-SN80351740
Calculating Constants:
- Csr [min/s]:			1.28311
- Css [Pa/mNm]:			77.1126
- Start Delay Time [s]:			8.053
- Substance Density [rho]:			1000
- Measurement Type:			2
- Motor Correction Factor:			1
- Axial Compliance [m/N]:			5.9e-07
Interval:			1
Number of Data Points:			21
Time Setting:			21 Meas. Pts.
Measuring Profile:
Shear Rate			d(gamma)/dt = 0.1 ... 1,000 1/s log; |Slope| = 5 Pt. / dec
Meas. Pts.	Time	Angular Frequency	Strain	Storage Modulus	Loss Modulus	Shear Rate	Viscosity	Status
	[s]	[rad/s]	[%]	[Pa]	[Pa]	[1/s]	[Pa·s]	[]
1	30.8	******	283	******	******	0.1	115	Sdy,Dy_
2	48.4	******	547	******	******	0.158	103	Sdy,Dy_
3	67.6	******	1000	******	******	0.251	89.9	Sdy,Dy_
4	83.3	******	1590	******	******	0.398	76.3	Sdy,Dy_
5	99.5	******	2560	******	******	0.631	62.8	Sdy,Dy_
6	115	******	3980	******	******	1	50.8	Sdy,Dy_
7	130	******	6250	******	******	1.58	40.3	Sdy,Dy_
8	145	******	9830	******	******	2.51	31.3	Sdy,Dy_
9	160	******	15500	******	******	3.98	24	Sdy,Dy_
10	176	******	24500	******	******	6.31	18	Sdy,Dy_
11	191	******	38800	******	******	10	13.1	Sdy,Dy_
12	206	******	61400	******	******	15.8	9.48	Sdy,Dy_
13	221	******	97300	******	******	25.1	6.77	Sdy,Dy_
14	236	******	154000	******	******	39.8	4.8	Sdy,Dy_
15	252	******	244000	******	******	63.1	3.4	Sdy,Dy_
16	267	******	387000	******	******	100	2.35	Sdy,Dy_
17	286	******	677000	******	******	158	1.6	Sdy,Dy_
18	308	******	1190000	******	******	251	1.09	Sdy,Dy_
19	323	******	1760000	******	******	398	0.742	Sdy,Dy_
20	342	******	2920000	******	******	631	0.525	Sdy,Dy_
21	361	******	4750000	******	******	1000	0.345	Sdy,Dy_
Interval:			2
Number of Data Points:			21
Time Setting:			21 Meas. Pts.
Measuring Profile:
Shear Rate			d(gamma)/dt = 1,000 ... 0.1 1/s log; |Slope| = 5 Pt. / dec
Meas. Pts.	Time	Angular Frequency	Strain	Storage Modulus	Loss Modulus	Shear Rate	Viscosity	Status
	[s]	[rad/s]	[%]	[Pa]	[Pa]	[1/s]	[Pa·s]	[]
1	382	******	6840000	******	******	1000	0.338	Sdy,Dy_
2	398	******	7920000	******	******	631	0.491	Sdy,Dy_
3	413	******	8590000	******	******	398	0.71	Sdy,Dy_
4	428	******	9000000	******	******	251	1.05	Sdy,Dy_
5	443	******	9270000	******	******	158	1.54	Sdy,Dy_
6	459	******	9440000	******	******	100	2.24	Sdy,Dy_
7	474	******	9540000	******	******	63.1	3.16	Sdy,Dy_
8	489	******	9610000	******	******	39.8	4.49	Sdy,Dy_
9	504	******	9650000	******	******	25.1	6.26	Sdy,Dy_
10	520	******	9680000	******	******	15.8	8.71	Sdy,Dy_
11	535	******	9690000	******	******	10	12	Sdy,Dy_
12	550	******	9700000	******	******	6.31	16.3	Sdy,Dy_
13	565	******	9710000	******	******	3.98	21.7	Sdy,Dy_
14	580	******	9710000	******	******	2.51	28.2	Sdy,Dy_
15	596	******	9720000	******	******	1.58	36.1	Sdy,Dy_
16	611	******	9720000	******	******	1	45.1	Sdy,Dy_
17	630	******	9720000	******	******	0.631	55.2	Sdy,Dy_
18	646	******	9720000	******	******	0.398	65.8	Sdy,Dy_
19	662	******	9720000	******	******	0.251	76.6	Sdy,Dy_
20	680	******	9720000	******	******	0.158	87.5	Sdy,Dy_
21	699	******	9720000	******	******	0.1	97.9	Sdy,Dy_
Interval:			3
Number of Data Points:			91
Time Setting:			720 Meas. Pts.
			Meas. Pt. Duration 1 min
Measuring Profile:
#NAME?			Amplitude gamma = 1 %
			Angular Frequency omega = 1 rad/s
Meas. Pts.	Time	Angular Frequency	Strain	Storage Modulus	Loss Modulus	Shear Rate	Viscosity	Status		Time
	[s]	[rad/s]	[%]	[Pa]	[Pa]	[1/s]	[Pa·s]	[]		[min]
1	759	1	1	30.5	36.8	0.01	******	DSO		1
2	819	1	1	29.7	36.7	0.01	******	DSO		2
3	879	1	1	29.6	36.7	0.01	******	DSO		3
4	939	1	1	29.7	36.8	0.01	******	DSO		4
5	999	1	1	29.6	36.8	0.01	******	DSO		5
6	1060	1	1	29.7	36.8	0.01	******	DSO		6
7	1120	1	1	29.7	36.8	0.01	******	DSO		7
8	1180	1	1	29.8	36.8	0.01	******	DSO		8
9	1240	1	1	29.8	36.8	0.01	******	DSO		9
10	1300	1	1	29.9	36.8	0.01	******	DSO		10
11	1360	1	1	29.8	36.8	0.01	******	DSO		11
12	1420	1	1	29.8	36.8	0.01	******	DSO		12
13	1480	1	1	29.8	36.8	0.01	******	DSO		13
14	1540	1	1	29.9	36.8	0.01	******	DSO		14
15	1600	1	1	29.9	36.8	0.01	******	DSO		15
16	1660	1	1	29.9	36.8	0.01	******	DSO		16
17	1720	1	1	29.9	36.8	0.01	******	DSO		17
18	1780	1	1	29.9	36.8	0.01	******	DSO		18
19	1840	1	1	30	36.8	0.01	******	DSO		19
20	1900	1	1	29.9	36.8	0.01	******	DSO		20
21	1960	1	1	30	36.8	0.01	******	DSO		21
22	2020	1	1	30	36.8	0.01	******	DSO		22
23	2080	1	1	30	36.8	0.01	******	DSO		23
24	2140	1	1	29.9	36.8	0.01	******	DSO		24
25	2200	1	1	30	36.9	0.01	******	DSO		25
26	2260	1	1	30	36.8	0.01	******	DSO		26
27	2320	1	1	30	36.9	0.01	******	DSO		27
28	2380	1	1	30	36.8	0.01	******	DSO		28
29	2440	1	1	30	36.9	0.01	******	DSO		29
30	2500	1	1	30.1	36.8	0.01	******	DSO		30
31	2560	1	1	30	36.8	0.01	******	DSO		31
32	2620	1	1	30.1	36.9	0.01	******	DSO		32
33	2680	1	1	30.1	36.9	0.01	******	DSO		33
34	2740	1	1	30.1	36.9	0.01	******	DSO		34
35	2800	1	1	30	36.9	0.01	******	DSO		35
36	2860	1	1	30	36.9	0.01	******	DSO		36
37	2920	1	1	30.1	36.9	0.01	******	DSO		37
38	2980	1	1	30.1	36.9	0.01	******	DSO		38
39	3040	1	1	30.1	36.8	0.01	******	DSO		39
40	3100	1	1	30.1	36.8	0.01	******	DSO		40
41	3160	1	1	30.1	36.8	0.01	******	DSO		41
42	3220	1	1	30.1	36.8	0.01	******	DSO		42
43	3280	1	1	30.1	36.9	0.01	******	DSO		43
44	3340	1	1	30.1	36.9	0.01	******	DSO		44
45	3400	1	1	30.1	36.9	0.01	******	DSO		45
46	3460	1	1	30.1	36.9	0.01	******	DSO		46
47	3520	1	1	30.1	36.8	0.01	******	DSO		47
48	3580	1	1	30.1	36.9	0.01	******	DSO		48
49	3640	1	1	30.1	36.9	0.01	******	DSO		49
50	3700	1	1	30.1	36.9	0.01	******	DSO		50
51	3760	1	1	30.1	36.9	0.01	******	DSO		51
52	3820	1	1	30.2	36.9	0.01	******	DSO		52
53	3880	1	1	30.2	36.8	0.01	******	DSO		53
54	3940	1	1	30.2	36.9	0.01	******	DSO		54
55	4000	1	1	30.2	36.9	0.01	******	DSO		55
56	4060	1	1	30.2	36.9	0.01	******	DSO		56
57	4120	1	1	30.2	36.9	0.01	******	DSO		57
58	4180	1	1	30.2	36.9	0.01	******	DSO		58
59	4240	1	1	30.2	36.9	0.01	******	DSO		59
60	4300	1	1	30.2	36.9	0.01	******	DSO		60
61	4360	1	1	30.2	36.9	0.01	******	DSO		61
62	4420	1	1	30.2	36.9	0.01	******	DSO		62
63	4480	1	1	30.2	36.9	0.01	******	DSO		63
64	4540	1	1	30.2	36.9	0.01	******	DSO		64
65	4600	1	1	30.2	36.9	0.01	******	DSO		65
66	4660	1	1	30.2	36.9	0.01	******	DSO		66
67	4720	1	1	30.2	36.9	0.01	******	DSO		67
68	4780	1	1	30.2	36.9	0.01	******	DSO		68
69	4840	1	1	30.2	36.8	0.01	******	DSO		69
70	4900	1	1	30.2	36.9	0.01	******	DSO		70
71	4960	1	1	30.2	36.9	0.01	******	DSO		71
72	5020	1	1	30.2	36.9	0.01	******	DSO		72
73	5080	1	1	30.2	36.9	0.01	******	DSO		73
74	5140	1	1	30.3	36.9	0.01	******	DSO		74
75	5200	1	1	30.3	36.9	0.01	******	DSO		75
76	5260	1	1	30.3	36.9	0.01	******	DSO		76
77	5320	1	1	30.3	36.9	0.01	******	DSO		77
78	5380	1	1	30.2	36.9	0.01	******	DSO		78
79	5440	1	1	30.2	36.9	0.01	******	DSO		79
80	5500	1	1	30.2	36.9	0.01	******	DSO		80
81	5560	1	1	30.2	36.9	0.01	******	DSO		81
82	5620	1	1	30.2	36.9	0.01	******	DSO		82
83	5680	1	1	30.2	36.9	0.01	******	DSO		83
84	5740	1	1	30.3	36.9	0.01	******	DSO		84
85	5800	1	1	30.3	36.9	0.01	******	DSO		85
86	5860	1	1	30.3	36.9	0.01	******	DSO		86
87	5920	1	1	30.2	36.9	0.01	******	DSO		87
88	5980	1	1	30.2	36.9	0.01	******	DSO		88
89	6040	1	1	30.3	36.9	0.01	******	DSO		89
90	6100	1	1	30.2	36.9	0.01	******	DSO		90
91	6160	1	1	30.3	36.8	0.01	******	DSO		91
