# Supplementary material for: Acoustic microbubble propulsion, train-like assembly and cargo transport
Source: Nat Commun. 2023 Aug 5;14:4705. doi: 10.1038/s41467-023-40387-7 (PMC10404234; doi:10.1038/s41467-023-40387-7)
Supplement: Supplementary file 18 — Source data [file 41467_2023_40387_MOESM18_ESM.zip › Source data/Fig. S2.txt]

% Model:              solved_3d_jakub_f.mph
% Version:            COMSOL 6.0.0.405
% Date:               Sep 10 2022, 14:13
% Dimension:          1
% Nodes:              437
% Expressions:        1
% Description:        Line graph
% Arc length (mm)         Absolute total acoustic pressure
0                         131207.78560628105
0.05202037349675659       132173.28539348583
0.05202101690584082       132173.29592047312
0.052021291391025626      132173.30041138758
0.12448995369764027       133136.95740729524
0.17118849713493134       133522.63301873565
0.17118880418252047       133522.63494820826
0.17118916111386184       133522.637191138
0.2489799106336854        133755.51632194725
0.369698544246456         133103.11925921967
0.3696988290552299        133103.1163555946
0.3696999452881209        133103.10497554168
0.3734943838622502        133062.36321362323
0.3752193970664477        133044.89429083915
0.375220277599861         133044.88516785632
0.3889427308718931        132906.52877025114
0.38894328220798635       132906.52292057834
0.3889472927387809        132906.4803682323
0.4831599998566931        131596.3726362288
0.4831608185540377        131596.3585836398
0.502477190554969         131251.896571624
0.5024793316635074        131251.85695951
0.5922279278757963        129312.9067959602
0.5922288020811799        129312.88519669104
0.6339071197260566        128223.07646658256
0.6339082489279122        128223.04531326452
0.7012958558949065        126206.96060242612
0.7013317092206903        126205.77094407911
0.7504945808614263        124470.4533553354
0.7510732312470889        124448.79077314949
0.751073667123249         124448.77444466628
0.7516970213408369        124425.40607274456
0.7516978770463594        124425.37326016989
0.7516985006228494        124425.3495027242
0.8040037959577644        122327.3597484225
0.8040062173722502        122327.25656736107
0.8040065685593403        122327.2416025669
0.8409917207815867        120685.83981093291
0.8409921096491204        120685.82186559276
0.8409923241139539        120685.81196852848
0.856978561966308         119935.872467903
0.8569790786243985        119935.84754172183
0.8800799970282629        118812.3254279499
0.8800819696403952        118812.22661800944
0.9124125235175713        117126.9273004216
0.9124127915725824        117126.9127818181
0.9367612661858824        115770.82073158614
0.9367613797869434        115770.81423051437
0.936762907362755         115770.72681145591
0.9678465045207738        113931.12897475658
1.0091202121806813        111300.77439480122
1.0091212128976874        111300.70864447688
1.0091223615609675        111300.63317345612
1.0237777467502691        110320.19776882952
1.0237786288394868        110320.13573202692
1.0296539053679794        109914.40240885159
1.0554158773422508        108102.12061818215
1.0554177807768519        108101.98179182367
1.0554187877682346        108101.90834698478
1.0860884941391808        105784.05262174549
1.0860893824131117        105783.98307038507
1.0974152688726577        104885.78501106492
1.1455393316068792        100815.68782444719
1.145540243758954         100815.60679320274
1.1788192771364248        97761.43794796758
1.1788198585578993        97761.38288109613
1.2049901690745917        95222.47098827631
1.228721608367247         92792.87752302368
1.228722782442889         92792.7540634429
1.2451945713891384        91028.9897319524
1.245195215322024         91028.91954367123
1.2648979807723446        88836.13656122009
1.2648996406427937        88835.94745025517
1.287316803164181         86233.60572261564
1.287317564184299         86233.51538875003
1.3083074484181356        83690.79281758661
1.308307974899849         83690.7277574175
1.3312812078176215        80790.82927450522
1.331281359889612         80790.8094197275
1.3312817410787154        80790.75965100413
1.3438343957673076        79150.77326880314
1.3438352495966774        79150.66014089629
1.3630223950941263        76554.52757463764
1.3630230652347057        76554.43502165259
1.390350497964386         72671.8696143907
1.390351341548234         72671.74643142376
1.3903513678777575        72671.7425866944
1.3947643893906818        72024.5410531491
1.404245072854894         70615.26931428256
1.4042451018333422        70615.26496825634
1.4291871615622234        66787.03359605529
1.4291879117658133        66786.91452943577
1.4433837442633917        64527.80808966858
1.4433846687821146        64527.65874592205
1.4589702416841277        61971.62237254373
1.4589707533990648        61971.53710683185
1.4887452385684936        56863.96779432985
1.4887458319923565        56863.863128885205
1.4922076032427003        56251.38667521517
1.4922079031622775        56251.33344713236
1.4922081215385137        56251.29469089816
1.4940200507863568        55929.20486464703
1.4940208409417823        55929.06418023447
1.5254449648012867        50183.00576951723
1.5254453971930872        50182.92386072994
1.5254457111068818        50182.86439542442
1.5353440937443703        48315.7207868482
1.5353447453654279        48315.59685102618
1.5448734287365085        46489.38024574728
1.544873528777984         46489.36092901234
1.561435412611908         43252.552345486125
1.5614354549199816        43252.54397664199
1.5614360188249434        43252.43243211076
1.567206622924298         42108.02130025707
1.5672076909152062        42107.80873958337
1.5864850750688184        38230.23780180768
1.5864864389254372        38229.96089069234
1.5864871274622168        38229.82109326174
1.606341652271153         34171.99931122528
1.6063429787307992        34171.727473266925
1.6094418059925442        33535.412943610434
1.609441828813102         33535.40825652356
1.6094424202355935        33535.28678496662
1.6180241443514225        31772.75585193258
1.6180261420201552        31772.345804192315
1.6243854069652666        30468.599604928386
1.6322282687711795        28869.477158218448
1.6322310411099186        28868.91456258474
1.635826931190906         28141.13648200922
1.636535931075351         27998.133099821844
1.6394703306966898        27408.546655242502
1.6545003733915302        24461.734364540225
1.654501464166446         24461.525985277945
1.65450218693235          24461.38791017372
1.6636907631635327        22743.05587487263
1.6636919316429828        22742.84257258305
1.6724677153524503        21186.25836044224
1.6724684427893486        21186.133464062677
1.672469851823859         21185.89154375479
1.686824364303694         18891.161547189153
1.6868281935748661        18890.601841731914
1.6907261910169336        18336.83306827477
1.690727089024099         18336.71167142742
1.6920674589349343        18155.43220162154
1.6920681927901224        18155.33414720838
1.6920689113513898        18155.237471631313
1.707719685377398         16422.823798364283
1.7129407733810211        16031.119489860263
1.7129417287040525        16031.057192323164
1.7129423188548216        16031.01870976874
1.7246371601458614        15538.963297363533
1.7246374056780036        15538.958782683663
1.7338148880801842        15543.32144331583
1.7338164449195208        15543.35137586946
1.7415546349143392        15810.868763715616
1.7415553688314795        15810.90433835941
1.7544281080038178        16723.634929124815
1.754428148985038         16723.638625105807
1.7571253435101788        16976.33855498689
1.757126670346377         16976.467394025825
1.7593182823889926        17195.062786241306
1.7593193515537315        17195.171377643568
1.7593201665863738        17195.254813274038
1.7704769976079762        18459.638125174562
1.7750011344510646        19029.23986353516
1.7750025099970919        19029.417009835084
1.7750025400989435        19029.420886452837
1.7834646064065311        20156.280535106103
1.783464610861229         20156.281128751772
1.7834651796045677        20156.35692155197
1.790769110476666         21152.583362452577
1.7907703557427928        21152.753301340803
1.7907716935090567        21152.93586336487
1.7917713443221848        21289.30047169426
1.7917721654569112        21289.412432899797
1.7933609045940737        21505.83052258341
1.7933634247021852        21506.173440772352
1.8000783278363457        22413.270462206117
1.8000791513092622        22413.380665424884
1.8043080751814462        22974.886303622694
1.8043084687548192        22974.938112589683
1.8097414442527162        23678.884771152967
1.8097422210424492        23678.98233476049
1.8097423312911838        23678.99618179394
1.8097429959073787        23679.079227612296
1.817584456170715         24644.01564933058
1.8175859982408666        24644.196991641114
1.817587833728433         24644.412834351937
1.8181380654300354        24708.895301227676
1.818139063393383         24709.011851609088
1.8187956186871772        24785.37207502211
1.818797902323959         24785.636174693092
1.8187981763140484        24785.667860782774
1.8274185851960731        25726.524580168283
1.8274197117321287        25726.639957925847
1.8356591674022442        26514.601636123
1.8356606871802543        26514.736436264317
1.836774070620638         26612.422319094752
1.8367749428474087        26612.49593413879
1.8378821422480942        26706.773147216943
1.837885534800893         26707.057977140656
1.8452577766633134        27266.771028243777
1.845258849721926         27266.843773894445
1.8516862926871953        27656.160351530994
1.8516874570311659        27656.222405946006
1.853584479892885         27753.311729954276
1.8554149588226396        27839.19996553356
1.8554169126046007        27839.28753588535
1.8614191482905915        28066.766033094395
1.86142009417213          28066.794357078066
1.866739797557818         28194.023919014402
1.8667400883120404        28194.028947686853
1.866740732712577         28194.040092012572
1.8678044315908182        28211.027420678955
1.8678056162215655        28211.04476653828
1.8755175527171906        28249.663754999667
1.8755263496605314        28249.62287685476
1.8769693712532307        28240.296276705507
1.8769705595110926        28240.286449763826
1.8843057610110776        28112.361721301015
1.884311966608493         28112.19663121999
1.8861343109156508        28059.56703588676
1.886135543712676         28059.52914335575
1.8861358817678848        28059.518600257965
1.8917104739886956        27847.87741398115
1.8954511258452849        27664.272696436274
1.895452141306735         27664.218502386768
1.9010812714357654        27327.777559192065
1.9010824790952099        27327.697692465586
1.9033462682824633        27172.23565802966
1.9033472863977834        27172.16316166161
1.9104532728027004        26610.368150785816
1.9104544842017455        26610.262962970988
1.9112414107196707        26541.263118470277
1.91124249107749          26541.169175730305
1.9202941936395375        25664.885385762995
1.920294311982924         25664.872956526015
1.9202955013583702        25664.750147405135
1.9206120755621638        25631.292486584036
1.9223492667204343        25444.931550793655
1.9223523812482983        25444.593261652568
1.922356815383654         25444.11161573367
1.9306714636226268        24489.52835159043
1.9321866655774795        24304.921407578928
1.9321880456324405        24304.751834907434
1.93218972507599          24304.545471718735
1.9407308516830968        23207.895782546053
1.940731853275591         23207.76435660555
1.944216217108552         22737.076879497403
1.9442175234299035        22736.89887776942
1.9545533032703148        21299.656792948215
1.954557650641361         21299.04267778245
1.9565932785020395        21010.916549426915
1.9565938737563102        21010.833046627962
1.967400554220759         19486.1318423233
1.9674016613762215        19485.977679537496
1.9674030054987877        19485.790521782576
1.973666475504821         18626.187295541094
1.9736679857962471        18625.98363472143
1.9736682896359667        18625.942662580983
1.9800780239700382        17783.029677944163
1.9800786361142437        17782.95298570449
1.980079027523403         17782.903948445983
1.980081174074301         17782.629936643087
1.9908214888424514        16524.062034007242
1.9927464246717665        16325.85235329792
1.9927476206203512        16325.732148900315
1.9942758328455117        16175.220163149263
1.9942772897751286        16175.079660263518
1.994277980057527         16175.013093060606
2.0054150129098955        15287.897162177425
2.005416213717292         15287.823609220624
2.017009921505153         14837.19456780485
2.017011028460434         14837.178096085308
2.017011139803028         14837.176427102571
2.0179936561356837        14824.522751451574
2.0179939859679448        14824.51925198828
2.0179943710147055        14824.515167283089
2.0210609369256756        14811.969609297432
2.02106133359197          14811.970639213718
2.02106360506706          14811.976550160422
2.030837355448076         15044.544303594015
2.034222249199834         15219.843729822478
2.03422345437429          15219.914558892959
2.0342243698096976        15219.968363725482
2.0435299425152906        15937.107540605382
2.0513105960299494        16777.161617587502
2.051311807722207         16777.30788441125
2.0513119584755084        16777.326082590564
2.056222529582513         17406.413067257177
2.0562266846399524        17406.97253809524
2.066683257974014         18947.78799897944
2.067293725685837         19045.17318254018
2.067294514722442         19045.299532019657
2.0675605741600487        19087.973771007542
2.06756148653976          19088.119036969903
2.067565871804491         19088.82422815425
2.081533875574687         21496.659974285812
2.08429089804441          22004.048015091448
2.0842918973310867        22004.233516035827
2.0842937823308127        22004.583437928828
2.0958516014651383        24216.648228261543
2.0958525840424715        24216.839816657393
2.0994572999926184        24928.878284788945
2.1062077230874547        26282.9884936712
2.106209398785101         26283.32755000331
2.1062101509002145        26283.479731460106
2.1111245818715973        27283.156012963507
2.111125428218995         27283.328478522653
2.1111256900670456        27283.38211519692
2.114879570397233         28054.379340758634
2.135469202458729         32327.204044105838
2.135470088365629         32327.3886007991
2.135470426869872         32327.459119750274
2.14048021717155          33371.05929390026
2.1598138559916733        37383.58391207241
2.1598147485122765        37383.76817137753
2.159815175242828         37383.85626910629
2.166080863945874         38674.33312001896
2.1793748681591967        41389.20591848411
2.179375892357267         41389.41377462194
2.198216643681758         45166.10409734327
2.198217787585482         45166.33058610536
2.1989486109027867        45310.9597401049
2.1989499425159           45311.2231349303
2.1997838160092917        45476.07120193467
2.1997868606339757        45476.67275069335
2.2220277718637926        49801.37756230578
2.2415194989742995        53469.13197570976
2.2415222007467515        53469.63201971921
2.2415236368142866        53469.897806119254
2.2451069328248052        54131.009430645994
2.2451076956608715        54131.15032239016
2.2451079935935723        54131.205348918345
2.2451092949597125        54131.444829227206
2.2684088864133716        58338.67918915343
2.268409910310591         58338.860480690026
2.275453152210521         59578.31569910489
2.2754543778590386        59578.53005430374
2.275454644181498         59578.57663170943
2.2938126296766352        62736.554343462216
2.3033228420426957        64328.91452294638
2.303323822421226         64329.07723653404
2.3223194653512924        67425.59329932605
2.322320262839661         67425.72092633226
2.3273991715776683        68234.46095096516
2.33628454579644          69631.37694807962
2.358472558980548         73027.755814705
2.358474203820105         73028.00269460559
2.358475489588738         73028.19567974818
2.358478304531996         73028.61818206344
2.386157658666028         77079.2321624063
2.386160105297185         77079.58227767135
2.390065487284388         77633.58388111457
2.390066435670973         77633.71790570208
2.3940097647600846        78188.84127206638
2.394011673117866         78189.10888428449
2.4258410515326383        82512.38117025011
2.425845581157477         82512.9763872242
2.425846691033167         82513.12218674575
2.452935196319591         85991.05462647694
2.4697502756932637        88068.5896539112
2.4697514658399116        88068.73448460447
2.5124432625034196        93061.48551824506
2.51244566234246          93061.75488000618
2.5124495119516106        93062.18696358407
2.5135047780251605        93180.26910471272
2.5135062314752283        93180.43156769277
2.514009935527968         93236.70531682823
2.5140120850456023        93236.94533664073
2.514014657472013         93237.23257798234
2.551895764026467         97303.13590194703
2.561124598385063         98253.85442989042
2.5611258228543354        98253.97936733975
2.561126721089493         98254.072146372
2.561131304048259         98254.53514177602
2.587701310508359         100879.67105796708
2.6067444431461655        102688.17574528183
2.619178656294832         103835.53141836115
2.619180248530679         103835.67664366937
2.6191813609820866        103835.7781083425
2.651659436429511         106707.53441109766
2.693420893718002         110133.62787743658
2.6934225092922506        110133.75460885477
2.6965744297128498        110380.14587325684
2.6965755064161985        110380.2312410415
2.7014026442318873        110754.27756183743
2.7014042695432714        110754.40296369173
2.7014070415803637        110754.61684100066
2.746797115833964         114114.62687639707
2.7467983547654957        114114.71470745406
2.782709739772979         116571.4369065612
2.782712672827276         116571.63069794484
2.7967545435193957        117484.0928344892
2.7967559614956388        117484.18366232463
2.8081428494671083        118205.00294576067
2.8081435601059095        118205.04739658714
2.8460467399162908        120480.97156602904
2.8460480652725777        120481.04936097395
2.8804824927437283        122397.134302479
2.880484472188937         122397.24084517239
2.9038927703558803        123628.20069684222
2.9038937368899544        123628.25032658687
2.9615773237657557        126414.03368942796
2.9615783683509314        126414.08094500788
2.961738428097771         126421.32045857764
2.9617394085073308        126421.36479420318
2.962137650641491         126439.36548887665
2.9621392675572586        126439.43853981367
3.0134181529719593        128607.98039426982
3.031328530266424         129307.92622748835
3.031330481251355         129308.0017080603
3.1159744045411797        132200.67009476462
3.1159767817134165        132200.74304150557
3.149853511918627         133192.96329570183
3.1498553782801277        133193.01535165845
3.1498560463974723        133193.0339865033
3.2280313933028895        135121.23707376854
3.2280338332784497        135121.28938072582
3.2683790068014966        135918.95465056636
3.2683807827506337        135918.9868030319
3.2683816115436324        135919.00180772942
3.3400883820646           137004.74643136683
3.3400906755795887        137004.77583411644
3.373458246826284         137380.3288782257
3.447607055299466         137840.98959392897
3.4476103906436766        137840.99509432502
3.4476106602287775        137840.99553885983
3.4987543565865007        137791.192373754
3.498755898151577         137791.1861627233
3.5294975816528984        137610.89980778669
3.5294999872757           137610.8812852677
3.622876224033414         136372.1031621298
3.6228777838100346        136372.07379629687
3.7282307532964047        133729.78145632427
3.7282332260431197        133729.70400910915
3.7469980926465905        133121.18567149458
