# Supplementary material for: Acoustic microbubble propulsion, train-like assembly and cargo transport
Source: Nat Commun. 2023 Aug 5;14:4705. doi: 10.1038/s41467-023-40387-7 (PMC10404234; doi:10.1038/s41467-023-40387-7)
Supplement: Supplementary file 18 — Source data [file 41467_2023_40387_MOESM18_ESM.zip › Source data/Fig. S3.txt]

Source File Name:	measurement_4
Signal:	FFT - Vib & Ref3 H1 Geschwindigkeit / Spannung - Amplitude
Frequenz	Amplitude
[ Hz ]	[ m/s / V ]
0.9765625	0.001707432
1.953125	0.00103733
2.929688	0.0008563503
3.90625	0.0007982377
4.882813	0.0007976028
5.859375	0.000864512
6.835938	0.0009506748
7.8125	0.001061096
8.789063	0.001268234
9.765625	0.001747551
10.74219	0.003033781
11.71875	0.006172244
12.69531	0.005274328
13.67188	0.004658596
14.64844	0.08491881
15.625	0.007562589
16.60156	0.005028688
17.57813	0.002953783
18.55469	0.00324398
19.53125	0.00346016
20.50781	0.006991357
21.48438	0.008389235
22.46094	0.009056677
23.4375	0.003227485
24.41406	0.00236049
25.39063	0.001855835
26.36719	0.001488709
27.34375	0.001037251
28.32031	0.0009013637
29.29688	0.001131489
30.27344	0.001443135
31.25	0.00102339
32.22656	0.0006945879
33.20313	0.0006396511
34.17969	0.0005242752
35.15625	0.0004750505
36.13281	0.0004686573
37.10938	0.0004606684
38.08594	0.0003937643
39.0625	0.0003880934
40.03906	0.0003740534
41.01563	0.0003608215
41.99219	0.0003444892
42.96875	0.0003562873
43.94531	0.0005510633
44.92188	0.0003207598
45.89844	0.0002992653
46.875	0.0003004699
47.85156	0.0003326329
48.82813	0.0003410155
49.80469	0.0003371368
50.78125	0.0003164119
51.75781	0.0002979093
52.73438	0.0002774939
53.71094	0.0002543162
54.6875	0.0003015233
55.66406	0.0002437719
56.64063	0.0002231321
57.61719	0.0002338768
58.59375	0.0002386681
59.57031	0.0002569189
60.54688	0.0002957773
61.52344	0.0002678122
62.5	0.0002874877
63.47656	0.0002308084
64.45313	0.0002070817
65.42969	0.0002104965
66.40625	0.0002105249
67.38281	0.0002011559
68.35938	0.0001832656
69.33594	0.0001815088
70.3125	0.0001719629
71.28906	0.0001699209
72.26563	0.0001737691
73.24219	0.0001824954
74.21875	0.0001686056
75.19531	0.0001691254
76.17188	0.0001548457
77.14844	0.000154441
78.125	0.0001504925
79.10156	0.0001536653
80.07813	0.000157983
81.05469	0.0001589227
82.03125	0.0001510977
83.00781	0.0001468633
83.98438	0.0001435744
84.96094	0.0001411832
85.9375	0.0001389021
86.91406	0.0001474996
87.89063	0.0001540487
88.86719	0.0001513768
89.84375	0.0001588679
90.82031	0.0001642957
91.79688	0.0001682555
92.77344	0.0001630688
93.75	0.0001818296
94.72656	0.0001585185
95.70313	0.0001660358
96.67969	0.0002124285
97.65625	0.0001764733
98.63281	0.0002854155
99.60938	0.000304363
100.5859	0.0002399356
101.5625	0.0001761006
102.5391	0.0001677787
103.5156	0.0001545882
104.4922	0.0001515621
105.4688	0.0001518495
106.4453	0.0001614
107.4219	0.0001518495
108.3984	0.0001507693
109.375	0.0001544821
110.3516	0.0001652396
111.3281	0.0001469387
112.3047	0.0001528203
113.2813	0.000166003
114.2578	0.0001780328
115.2344	0.0001711378
116.2109	0.0001772906
117.1875	0.0002502888
118.1641	0.0002701393
119.1406	0.0002810837
120.1172	0.0004809168
121.0938	0.0005461425
122.0703	0.0003903146
123.0469	0.0003600728
124.0234	0.000312417
125	0.0002581932
125.9766	0.0002530054
126.9531	0.0002559173
127.9297	0.0001644523
128.9063	0.0001564575
129.8828	0.0001573012
130.8594	0.0001556108
131.8359	0.0001652534
132.8125	0.0001328894
133.7891	0.000132946
134.7656	0.000127928
135.7422	0.0001190914
136.7188	0.0001308533
137.6953	0.0001229841
138.6719	0.0001273269
139.6484	0.0001232687
140.625	0.0001300519
141.6016	0.0001195596
142.5781	0.0001074036
143.5547	0.0001162638
144.5313	0.000117865
145.5078	0.0001395198
146.4844	0.0002291531
147.4609	0.0001368031
148.4375	0.0001206106
149.4141	0.0001127165
150.3906	0.0001060694
151.3672	0.0001023826
152.3438	0.0001020116
153.3203	0.0001072986
154.2969	0.0001041056
155.2734	9.59092e-5
156.25	9.525162e-5
157.2266	9.727919e-5
158.2031	9.445379e-5
159.1797	9.889279e-5
160.1563	0.0001070394
161.1328	9.496479e-5
162.1094	0.0001029243
163.0859	9.334661e-5
164.0625	0.0001027467
165.0391	9.812746e-5
166.0156	9.689079e-5
166.9922	9.874034e-5
167.9688	0.0001018104
168.9453	9.791225e-5
169.9219	0.0001079623
170.8984	0.000107266
171.875	0.000107493
172.8516	0.0001107058
173.8281	0.0001142212
174.8047	0.0001193763
175.7813	0.0001140214
176.7578	0.0001079592
177.7344	0.0001160658
178.7109	0.0001268164
179.6875	0.000130337
180.6641	0.0001489472
181.6406	0.0001240061
182.6172	0.0001251329
183.5938	0.0001331824
184.5703	0.0001269673
185.5469	0.0001403116
186.5234	0.0001616149
187.5	0.0001699467
188.4766	0.0002256831
189.4531	0.0002276001
190.4297	0.0003106521
191.4063	0.0002011013
192.3828	0.0001935497
193.3594	0.0001757913
194.3359	0.0001561961
195.3125	0.0001324612
196.2891	0.0001191796
197.2656	0.0001362922
198.2422	0.0001345976
199.2188	0.0001502212
200.1953	0.0002210412
201.1719	0.0001298775
202.1484	0.0001224046
203.125	0.0001112665
204.1016	0.0001140602
205.0781	0.0001041566
206.0547	9.949404e-5
207.0313	0.0001029377
208.0078	0.0001023115
208.9844	0.0001042652
209.9609	0.0001006178
210.9375	0.0001061932
211.9141	0.0001053919
212.8906	0.0001008785
213.8672	0.0001102506
214.8438	0.0001132074
215.8203	0.0001080018
216.7969	0.0001094075
217.7734	0.0001075103
218.75	0.00011245
219.7266	0.0001221833
220.7031	0.0001157156
221.6797	0.0001020229
222.6563	9.98479e-5
223.6328	9.318124e-5
224.6094	9.356943e-5
225.5859	9.706987e-5
226.5625	9.30696e-5
227.5391	9.483432e-5
228.5156	9.21295e-5
229.4922	0.0001052149
230.4688	0.0001567645
231.4453	0.0001676217
232.4219	0.0001022137
233.3984	9.613278e-5
234.375	0.0001045565
235.3516	0.00010071
236.3281	9.783354e-5
237.3047	0.0001038924
238.2813	0.0001070725
239.2578	0.0001057003
240.2344	0.0001033452
241.2109	9.611141e-5
242.1875	0.0001004631
243.1641	9.745797e-5
244.1406	0.0001014547
245.1172	0.0001340893
246.0938	0.0002840139
247.0703	0.0001016322
248.0469	9.775929e-5
249.0234	9.790561e-5
250	9.444375e-5
250.9766	8.714513e-5
251.9531	9.481771e-5
252.9297	9.873385e-5
253.9063	9.46123e-5
254.8828	8.948193e-5
255.8594	0.0001083788
256.8359	0.0002043243
257.8125	9.796102e-5
258.7891	9.459449e-5
259.7656	8.990582e-5
260.7422	9.516044e-5
261.7188	9.322432e-5
262.6953	9.276528e-5
263.6719	9.2749e-5
264.6484	9.238016e-5
265.625	9.20293e-5
266.6016	9.258561e-5
267.5781	9.361827e-5
268.5547	9.301802e-5
269.5313	9.123968e-5
270.5078	9.273162e-5
271.4844	9.753493e-5
272.4609	9.622274e-5
273.4375	8.732716e-5
274.4141	8.984713e-5
275.3906	9.380387e-5
276.3672	9.656879e-5
277.3438	9.268866e-5
278.3203	9.667766e-5
279.2969	9.577536e-5
280.2734	0.0001008647
281.25	0.0001194627
282.2266	9.475823e-5
283.2031	9.609472e-5
284.1797	9.334418e-5
285.1563	9.613396e-5
286.1328	9.885259e-5
287.1094	9.767055e-5
288.0859	8.716627e-5
289.0625	9.223037e-5
290.0391	9.822581e-5
291.0156	9.706433e-5
291.9922	9.492411e-5
292.9688	0.0001046384
293.9453	9.190107e-5
294.9219	9.208862e-5
295.8984	9.55959e-5
296.875	9.847301e-5
297.8516	9.176852e-5
298.8281	9.747803e-5
299.8047	0.0001056481
300.7813	9.661366e-5
301.7578	9.894871e-5
302.7344	8.809681e-5
303.7109	9.244041e-5
304.6875	9.880437e-5
305.6641	9.895942e-5
306.6406	9.594666e-5
307.6172	9.707977e-5
308.5938	9.707912e-5
309.5703	9.711408e-5
310.5469	9.432748e-5
311.5234	9.68403e-5
312.5	9.988568e-5
313.4766	9.962038e-5
314.4531	0.0001003494
315.4297	0.0001004279
316.4063	9.537542e-5
317.3828	9.820731e-5
318.3594	9.671393e-5
319.3359	0.000101602
320.3125	9.930651e-5
321.2891	0.0001017621
322.2656	0.0001052446
323.2422	0.0001008093
324.2188	9.881501e-5
325.1953	9.588232e-5
326.1719	0.0001025206
327.1484	0.0001001155
328.125	0.0001000747
329.1016	0.0001005642
330.0781	0.0001048266
331.0547	0.0001006459
332.0313	0.0001018102
333.0078	0.0001047891
333.9844	0.0001000128
334.9609	0.0001059947
335.9375	0.0001045395
336.9141	0.0001054852
337.8906	0.0001091582
338.8672	0.0001043104
339.8438	0.0001013267
340.8203	0.00010584
341.7969	0.0001036947
342.7734	0.0001046303
343.75	0.0001023518
344.7266	0.0001073861
345.7031	0.0001085259
346.6797	9.991668e-5
347.6563	9.870085e-5
348.6328	0.0001045038
349.6094	0.0001080842
350.5859	0.0001090397
351.5625	0.0001117603
352.5391	0.0001058141
353.5156	0.0001136617
354.4922	0.0001058587
355.4688	0.0001056198
356.4453	0.0001154744
357.4219	0.0001122133
358.3984	0.000104454
359.375	0.0001065714
360.3516	0.0001078539
361.3281	0.0001134329
362.3047	0.000110169
363.2813	0.0001068664
364.2578	0.0001143672
365.2344	0.0001172946
366.2109	0.0001117938
367.1875	0.0001158206
368.1641	0.0001127299
369.1406	0.0001066783
370.1172	0.0001169065
371.0938	0.0001053606
372.0703	0.0001164982
373.0469	0.0001087773
374.0234	0.0001198574
375	0.0001049789
375.9766	0.0001146875
376.9531	0.0001107826
377.9297	0.0001140114
378.9063	0.0001164162
379.8828	0.0001143336
380.8594	0.0001167876
381.8359	0.0001130923
382.8125	0.0001114929
383.7891	0.0001165249
384.7656	0.000118611
385.7422	0.0001140417
386.7188	0.0001125981
387.6953	0.0001188525
388.6719	0.0001122292
389.6484	0.000116937
390.625	0.0001179584
391.6016	0.0001181126
392.5781	0.0001153862
393.5547	0.0001243537
394.5313	0.0001135101
395.5078	0.0001199806
396.4844	0.0001136057
397.4609	0.0001178119
398.4375	0.0001122809
399.4141	0.0001149212
400.3906	0.0001170869
401.3672	0.0001249344
402.3438	0.000116677
403.3203	0.0001284868
404.2969	0.000117447
405.2734	0.0001269255
406.25	0.000121185
407.2266	0.0001203258
408.2031	0.00012014
409.1797	0.000121585
410.1563	0.0001172658
411.1328	0.0001172838
412.1094	0.0001145766
413.0859	0.0001262621
414.0625	0.0001259706
415.0391	0.000121025
416.0156	0.0001251692
416.9922	0.0001215279
417.9688	0.0001230213
418.9453	0.000130225
419.9219	0.0001298815
420.8984	0.0001311629
421.875	0.0001254224
422.8516	0.0001267575
423.8281	0.0001302904
424.8047	0.0001356799
425.7813	0.0001340658
426.7578	0.0001334371
427.7344	0.0001301472
428.7109	0.0001390966
429.6875	0.0001403225
430.6641	0.0001475453
431.6406	0.0001489812
432.6172	0.0001439707
433.5938	0.0001343313
434.5703	0.0001314093
435.5469	0.0001267482
436.5234	0.0001264112
437.5	0.0001302345
438.4766	0.0001495552
439.4531	0.0002624558
440.4297	0.0002814278
441.4063	0.0001485908
442.3828	0.0001286792
443.3594	0.0001275253
444.3359	0.0001223515
445.3125	0.0001202165
446.2891	0.0001163555
447.2656	0.0001175398
448.2422	0.0001207905
449.2188	0.0001221684
450.1953	0.0001262531
451.1719	0.0001225479
452.1484	0.0001180254
453.125	0.0001195308
454.1016	0.0001250265
455.0781	0.0001223123
456.0547	0.0001233117
457.0313	0.0001259202
458.0078	0.0001239099
458.9844	0.0001214676
459.9609	0.0001198914
460.9375	0.0001239236
461.9141	0.0001234374
462.8906	0.0001200641
463.8672	0.0001223101
464.8438	0.0001205467
465.8203	0.0001244292
466.7969	0.0001167218
467.7734	0.0001261709
468.75	0.0001208677
469.7266	0.0001198304
470.7031	0.000131084
471.6797	0.0001263491
472.6563	0.000120368
473.6328	0.0001306641
474.6094	0.0001235688
475.5859	0.0001247354
476.5625	0.0001195918
477.5391	0.0001220918
478.5156	0.0001268586
479.4922	0.0001216244
480.4688	0.0001172951
481.4453	0.0001222604
482.4219	0.0001285094
483.3984	0.0001304681
484.375	0.0001200059
485.3516	0.0001266969
486.3281	0.000120271
487.3047	0.0001228175
488.2813	0.000124727
489.2578	0.0001209381
490.2344	0.0001251416
491.2109	0.0001271646
492.1875	0.0001242333
493.1641	0.0001240196
494.1406	0.000123012
495.1172	0.0001279445
496.0938	0.0001245415
497.0703	0.0001214714
498.0469	0.0001228403
499.0234	0.0001279888
500	0.0001351278
500.9766	0.0001243215
501.9531	0.0001250304
502.9297	0.0001298986
503.9063	0.000122446
504.8828	0.0001216104
505.8594	0.000134518
506.8359	0.0001252152
507.8125	0.0001219159
508.7891	0.000124364
509.7656	0.0001207918
510.7422	0.0001228297
511.7188	0.0001293779
512.6953	0.0001240227
513.6719	0.0001262686
514.6484	0.0001221435
515.625	0.0001147804
516.6016	0.0001296699
517.5781	0.0001231321
518.5547	0.0001196588
519.5313	0.0001273426
520.5078	0.0001233271
521.4844	0.0001275774
522.4609	0.0001233519
523.4375	0.000127704
524.4141	0.0001262457
525.3906	0.0001240354
526.3672	0.0001295754
527.3438	0.0001269879
528.3203	0.0001280819
529.2969	0.0001240289
530.2734	0.0001319246
531.25	0.0001295047
532.2266	0.0001280672
533.2031	0.0001215408
534.1797	0.0001297762
535.1563	0.0001250546
536.1328	0.0001164336
537.1094	0.0001267321
538.0859	0.0001186069
539.0625	0.000121416
540.0391	0.0001196732
541.0156	0.0001255682
541.9922	0.0001191425
542.9688	0.0001171697
543.9453	0.0001146561
544.9219	0.0001327837
545.8984	0.000122206
546.875	0.0001329816
547.8516	0.0001158734
548.8281	0.0001240058
549.8047	0.0001253995
550.7813	0.0001246306
551.7578	0.0001271906
552.7344	0.0001205813
553.7109	0.0001286788
554.6875	0.0001224209
555.6641	0.0001228462
556.6406	0.0001299175
557.6172	0.0001194187
558.5938	0.0001224294
559.5703	0.0001275555
560.5469	0.0001258305
561.5234	0.0001239729
562.5	0.0001247031
563.4766	0.0001177781
564.4531	0.0001258032
565.4297	0.0001239429
566.4063	0.0001306718
567.3828	0.0001200036
568.3594	0.0001257631
569.3359	0.0001222028
570.3125	0.0001236112
571.2891	0.0001255799
572.2656	0.0001271584
573.2422	0.000128489
574.2188	0.0001265592
575.1953	0.0001284234
576.1719	0.0001208556
577.1484	0.0001229437
578.125	0.0001214832
579.1016	0.000123427
580.0781	0.0001182116
581.0547	0.0001203098
582.0313	0.0001295982
583.0078	0.0001162495
583.9844	0.0001216216
584.9609	0.0001214013
585.9375	0.000124523
586.9141	0.0001222032
587.8906	0.000124176
588.8672	0.0001313427
589.8438	0.0001243577
590.8203	0.0001215001
591.7969	0.0001217521
592.7734	0.0001201139
593.75	0.0001207204
594.7266	0.0001185489
595.7031	0.0001262639
596.6797	0.0001267576
597.6563	0.0001211743
598.6328	0.0001190048
599.6094	0.0001182555
600.5859	0.0001174702
601.5625	0.0001200379
602.5391	0.0001223286
603.5156	0.000119796
604.4922	0.0001230363
605.4688	0.0001192121
606.4453	0.0001206515
607.4219	0.0001255773
608.3984	0.0001236431
609.375	0.0001229242
610.3516	0.0001172643
611.3281	0.0001219328
612.3047	0.0001240864
613.2813	0.0001268974
614.2578	0.0001222971
615.2344	0.0001275163
616.2109	0.0001244115
617.1875	0.0001304845
618.1641	0.0001191217
619.1406	0.0001193514
620.1172	0.0001218501
621.0938	0.0001160068
622.0703	0.0001198161
623.0469	0.0001149479
624.0234	0.0001197126
625	0.0001141959
625.9766	0.0001188072
626.9531	0.000115697
627.9297	0.0001135771
628.9063	0.0001190737
629.8828	0.0001184566
630.8594	0.000117455
631.8359	0.0001176564
632.8125	0.0001187959
633.7891	0.0001176707
634.7656	0.0001238482
635.7422	0.0001124258
636.7188	0.0001177183
637.6953	0.0001182705
638.6719	0.0001193559
639.6484	0.0001265248
640.625	0.0001204824
641.6016	0.0001119198
642.5781	0.0001213516
643.5547	0.0001237628
644.5313	0.0001263457
645.5078	0.0001218202
646.4844	0.0001171067
647.4609	0.0001226777
648.4375	0.0001148307
649.4141	0.0001231396
650.3906	0.0001177172
651.3672	0.0001117988
652.3438	0.0001145493
653.3203	0.0001159625
654.2969	0.00011521
655.2734	0.0001173558
656.25	0.000123348
657.2266	0.0001156636
658.2031	0.0001065004
659.1797	0.0001150771
660.1563	0.0001145474
661.1328	0.0001179266
662.1094	0.0001184256
663.0859	0.0001181234
664.0625	0.0001225047
665.0391	0.0001185998
666.0156	0.0001156517
666.9922	0.0001095269
667.9688	0.000116587
668.9453	0.0001125764
669.9219	0.00011454
670.8984	0.0001139351
671.875	0.0001151828
672.8516	0.0001174232
673.8281	0.0001114026
674.8047	0.0001150707
675.7813	0.0001157899
676.7578	0.0001216213
677.7344	0.0001178257
678.7109	0.00011371
679.6875	0.0001131067
680.6641	0.0001185049
681.6406	0.0001153476
682.6172	0.0001134557
683.5938	0.0001087045
684.5703	0.0001159922
685.5469	0.0001129683
686.5234	0.000111147
687.5	0.0001137616
688.4766	0.0001168989
689.4531	0.0001156217
690.4297	0.000111336
691.4063	0.0001158829
692.3828	0.0001135803
693.3594	0.0001138508
694.3359	0.000117832
695.3125	0.0001160581
696.2891	0.0001131595
697.2656	0.0001144588
698.2422	0.0001172828
699.2188	0.0001210387
700.1953	0.0001218814
701.1719	0.0001127496
702.1484	0.0001098403
703.125	0.0001193174
704.1016	0.0001221448
705.0781	0.0001244282
706.0547	0.00011516
707.0313	0.0001155191
708.0078	0.0001114498
708.9844	0.000111143
709.9609	0.0001181855
710.9375	0.0001164157
711.9141	0.0001095579
712.8906	0.0001144712
713.8672	0.000119962
714.8438	0.000119873
715.8203	0.0001166181
716.7969	0.0001154573
717.7734	0.0001149274
718.75	0.0001177554
719.7266	0.0001225995
720.7031	0.0001182617
721.6797	0.0001117633
722.6563	0.000118897
723.6328	0.0001137047
724.6094	0.0001064436
725.5859	0.0001053736
726.5625	0.0001158622
727.5391	0.0001092624
728.5156	0.0001103151
729.4922	0.0001136153
730.4688	0.0001164623
731.4453	0.0001108625
732.4219	0.0001124305
733.3984	0.0001116803
734.375	0.0001150687
735.3516	0.0001149974
736.3281	0.0001157582
737.3047	0.0001146449
738.2813	0.0001129569
739.2578	0.0001115393
740.2344	0.0001126359
741.2109	0.0001136588
742.1875	0.0001158353
743.1641	0.0001104474
744.1406	0.0001167734
745.1172	0.0001147597
746.0938	0.0001179885
747.0703	0.0001042354
748.0469	0.000112932
749.0234	0.0001231189
750	0.0001292143
750.9766	0.0001185316
751.9531	0.0001130465
752.9297	0.0001203748
753.9063	0.0001251543
754.8828	0.0001075575
755.8594	0.0001151098
756.8359	0.0001183954
757.8125	0.0001220675
758.7891	0.0001182798
759.7656	0.0001204999
760.7422	0.0001153938
761.7188	0.0001170116
762.6953	0.000118926
763.6719	0.0001243201
764.6484	0.0001188171
765.625	0.0001180869
766.6016	0.0001187191
767.5781	0.0001167495
768.5547	0.0001178107
769.5313	0.0001177299
770.5078	0.0001227558
771.4844	0.0001207446
772.4609	0.0001284885
773.4375	0.0001167953
774.4141	0.0001222436
775.3906	0.0001217032
776.3672	0.0001220781
777.3438	0.000122011
778.3203	0.0001178143
779.2969	0.0001194703
780.2734	0.0001168326
781.25	0.000117104
782.2266	0.0001193648
783.2031	0.0001146032
784.1797	0.0001175545
785.1563	0.0001208123
786.1328	0.0001178053
787.1094	0.0001266483
788.0859	0.0001203642
789.0625	0.0001308986
790.0391	0.0001193745
791.0156	0.0001235511
791.9922	0.0001222054
792.9688	0.0001261195
793.9453	0.000119369
794.9219	0.0001186627
795.8984	0.0001238016
796.875	0.0001218669
797.8516	0.0001229958
798.8281	0.0001266872
799.8047	0.0001285462
800.7813	0.0001238475
801.7578	0.0001176358
802.7344	0.0001294459
803.7109	0.0001266669
804.6875	0.0001311627
805.6641	0.0001295376
806.6406	0.0001254975
807.6172	0.0001288969
808.5938	0.0001257695
809.5703	0.0001261274
810.5469	0.0001231547
811.5234	0.0001301708
812.5	0.0001298572
813.4766	0.0001360666
814.4531	0.0001356624
815.4297	0.0001219276
816.4063	0.0001289619
817.3828	0.0001263646
818.3594	0.0001348311
819.3359	0.0001412556
820.3125	0.0001338925
821.2891	0.0001388614
822.2656	0.0001375979
823.2422	0.0001380375
824.2188	0.000144508
825.1953	0.0001332056
826.1719	0.0001427168
827.1484	0.0001406388
828.125	0.0001447805
829.1016	0.0001343198
830.0781	0.0001408491
831.0547	0.0001363211
832.0313	0.0001448126
833.0078	0.0001554483
833.9844	0.0001385605
834.9609	0.0001433203
835.9375	0.0001394181
836.9141	0.0001503377
837.8906	0.0001495052
838.8672	0.0001472913
839.8438	0.0001415643
840.8203	0.000142228
841.7969	0.0001526113
842.7734	0.0001489653
843.75	0.000158879
844.7266	0.0001576093
845.7031	0.0001554459
846.6797	0.0001626929
847.6563	0.0001626835
848.6328	0.0001609075
849.6094	0.0001601879
850.5859	0.000165818
851.5625	0.0001580323
852.5391	0.0001601483
853.5156	0.0001665098
854.4922	0.0001615097
855.4688	0.0001643416
856.4453	0.0001651189
857.4219	0.0001685636
858.3984	0.0001694613
859.375	0.0001798151
860.3516	0.0001717264
861.3281	0.0001869237
862.3047	0.0001804324
863.2813	0.0001752968
864.2578	0.0001770917
865.2344	0.0001836406
866.2109	0.0001825728
867.1875	0.0001854675
868.1641	0.000190813
869.1406	0.0001848988
870.1172	0.0001869487
871.0938	0.0001934448
872.0703	0.0001970559
873.0469	0.0002032558
874.0234	0.0002057117
875	0.0002077475
875.9766	0.000207649
876.9531	0.0002158936
877.9297	0.0002160547
878.9063	0.0002162168
879.8828	0.0002183397
880.8594	0.0002227346
881.8359	0.0002308463
882.8125	0.0002236197
883.7891	0.0002329987
884.7656	0.000231844
885.7422	0.0002404602
886.7188	0.0002412885
887.6953	0.0002482595
888.6719	0.0002542433
889.6484	0.0002622416
890.625	0.0002673579
891.6016	0.0002722998
892.5781	0.0002711375
893.5547	0.0002855033
894.5313	0.000284335
895.5078	0.0002990975
896.4844	0.0002988148
897.4609	0.0003082117
898.4375	0.0003089807
899.4141	0.0003184874
900.3906	0.0003228769
901.3672	0.0003415552
902.3438	0.0003432728
903.3203	0.0003518089
904.2969	0.0003577891
905.2734	0.0003661817
906.25	0.0003826959
907.2266	0.0003849465
908.2031	0.0003951515
909.1797	0.0004013959
910.1563	0.0004195892
911.1328	0.0004245615
912.1094	0.0004394557
913.0859	0.000454137
914.0625	0.0004688279
915.0391	0.0004842012
916.0156	0.0004995711
916.9922	0.0005175387
917.9688	0.0005169968
918.9453	0.0005355633
919.9219	0.0005478361
920.8984	0.0005761823
921.875	0.0005810267
922.8516	0.0005925868
923.8281	0.0006087978
924.8047	0.000628882
925.7813	0.000644278
926.7578	0.0006524676
927.7344	0.0006682226
928.7109	0.000676567
929.6875	0.0006902338
930.6641	0.0006896061
931.6406	0.0006980979
932.6172	0.0006981376
933.5938	0.0007005405
934.5703	0.0006973482
935.5469	0.0006917095
936.5234	0.000696057
937.5	0.0006845195
938.4766	0.0006747323
939.4531	0.0006650463
940.4297	0.0006543928
941.4063	0.0006482732
942.3828	0.0006319718
943.3594	0.0006236414
944.3359	0.0006031469
945.3125	0.0005969831
946.2891	0.0005746923
947.2656	0.000564803
948.2422	0.0005468028
949.2188	0.0005286017
950.1953	0.0005115158
951.1719	0.0005017253
952.1484	0.000490199
953.125	0.0004797503
954.1016	0.0004691434
955.0781	0.000460278
956.0547	0.0004447071
957.0313	0.0004415298
958.0078	0.0004218699
958.9844	0.0004133094
959.9609	0.000411308
960.9375	0.0003993407
961.9141	0.0003932194
962.8906	0.0003757799
963.8672	0.0003781522
964.8438	0.000365113
965.8203	0.0003594673
966.7969	0.000349908
967.7734	0.0003368212
968.75	0.0003362733
969.7266	0.000334556
970.7031	0.0003190238
971.6797	0.0003202673
972.6563	0.0003159656
973.6328	0.0003132416
974.6094	0.0003036256
975.5859	0.0002977476
976.5625	0.0002921666
977.5391	0.0002926296
978.5156	0.0002793967
979.4922	0.0002860718
980.4688	0.000270976
981.4453	0.0002705657
982.4219	0.0002668683
983.3984	0.0002635297
984.375	0.0002664279
985.3516	0.0002605059
986.3281	0.0002531059
987.3047	0.0002414511
988.2813	0.0002448454
989.2578	0.0002449549
990.2344	0.000238363
991.2109	0.0002314581
992.1875	0.0002361439
993.1641	0.0002321279
994.1406	0.0002353988
995.1172	0.0002190212
996.0938	0.0002282235
997.0703	0.0002227137
998.0469	0.0002200601
999.0234	0.0002158369
1000	0.0002209511
1000.977	0.0002088476
1001.953	0.0002085113
1002.93	0.0002079656
1003.906	0.0002064072
1004.883	0.0002035535
1005.859	0.0002030169
1006.836	0.000204995
1007.813	0.000199502
1008.789	0.0002035129
1009.766	0.0001923194
1010.742	0.0001936469
1011.719	0.0001976474
1012.695	0.0001950523
1013.672	0.0001889065
1014.648	0.000183233
1015.625	0.0001910456
1016.602	0.0001785755
1017.578	0.000180824
1018.555	0.0001829013
1019.531	0.000185208
1020.508	0.0001740427
1021.484	0.0001791291
1022.461	0.0001749093
1023.438	0.0001718285
1024.414	0.0001805437
1025.391	0.0001721606
1026.367	0.0001713968
1027.344	0.000167573
1028.32	0.0001665123
1029.297	0.0001624981
1030.273	0.0001670923
1031.25	0.0001615771
1032.227	0.0001667073
1033.203	0.0001630101
1034.18	0.0001707857
1035.156	0.0001640289
1036.133	0.0001612205
1037.109	0.0001643897
1038.086	0.0001578483
1039.063	0.0001623233
1040.039	0.0001609249
1041.016	0.0001539822
1041.992	0.0001598773
1042.969	0.000159382
1043.945	0.0001543729
1044.922	0.0001583672
1045.898	0.0001506846
1046.875	0.0001538447
1047.852	0.0001588398
1048.828	0.0001507284
1049.805	0.000152808
1050.781	0.0001528339
1051.758	0.0001416646
1052.734	0.0001560718
1053.711	0.0001467387
1054.688	0.0001467287
1055.664	0.0001451425
1056.641	0.0001491862
1057.617	0.000149486
1058.594	0.0001421363
1059.57	0.0001385291
1060.547	0.000148878
1061.523	0.0001381337
1062.5	0.0001433094
1063.477	0.0001410956
1064.453	0.0001461147
1065.43	0.0001451488
1066.406	0.0001469469
1067.383	0.0001376004
1068.359	0.0001416938
1069.336	0.0001343432
1070.313	0.0001331593
1071.289	0.0001374243
1072.266	0.0001342449
1073.242	0.0001406972
1074.219	0.0001398396
1075.195	0.0001346311
1076.172	0.000134869
1077.148	0.0001431481
1078.125	0.0001348472
1079.102	0.0001303988
1080.078	0.0001411782
1081.055	0.0001315216
1082.031	0.0001341561
1083.008	0.0001353603
1083.984	0.0001331133
1084.961	0.0001276837
1085.938	0.0001340808
1086.914	0.0001308689
1087.891	0.0001316685
1088.867	0.0001281738
1089.844	0.0001282391
1090.82	0.0001283897
1091.797	0.0001256552
1092.773	0.0001266744
1093.75	0.0001322674
1094.727	0.000127076
1095.703	0.000124987
1096.68	0.0001247959
1097.656	0.0001283768
1098.633	0.0001308874
1099.609	0.000128235
1100.586	0.0001304777
1101.563	0.0001281399
1102.539	0.0001180809
1103.516	0.0001255047
1104.492	0.0001258546
1105.469	0.0001269721
1106.445	0.0001274448
1107.422	0.0001315528
1108.398	0.0001272512
1109.375	0.0001265913
1110.352	0.0001209947
1111.328	0.0001239534
1112.305	0.0001228246
1113.281	0.0001233981
1114.258	0.0001255816
1115.234	0.0001206525
1116.211	0.0001205455
1117.188	0.0001260926
1118.164	0.0001213631
1119.141	0.0001181444
1120.117	0.0001204966
1121.094	0.0001205366
1122.07	0.0001176041
1123.047	0.0001165574
1124.023	0.0001193202
1125	0.0001183289
1125.977	0.0001203893
1126.953	0.0001190005
1127.93	0.0001189492
1128.906	0.000117052
1129.883	0.0001150246
1130.859	0.0001133616
1131.836	0.0001185965
1132.813	0.0001170357
1133.789	0.000118959
1134.766	0.0001190143
1135.742	0.0001229976
1136.719	0.00012022
1137.695	0.0001101171
1138.672	0.0001134521
1139.648	0.0001120125
1140.625	0.0001165892
1141.602	0.0001162978
1142.578	0.0001093203
1143.555	0.0001154757
1144.531	0.0001106734
1145.508	0.0001182731
1146.484	0.000109831
1147.461	0.0001131429
1148.438	0.0001134808
1149.414	0.0001122248
1150.391	0.0001163914
1151.367	0.0001108662
1152.344	0.0001113764
1153.32	0.00011038
1154.297	0.0001148891
1155.273	0.0001142259
1156.25	0.0001080099
1157.227	0.0001113526
1158.203	0.0001066287
1159.18	0.0001060615
1160.156	0.0001118733
1161.133	0.000115915
1162.109	0.0001110457
1163.086	0.0001132869
1164.063	0.0001092506
1165.039	0.0001095637
1166.016	0.0001136383
1166.992	0.0001086719
1167.969	0.0001056061
1168.945	0.0001052267
1169.922	0.0001091981
1170.898	0.0001038445
1171.875	0.0001096791
1172.852	0.000107652
1173.828	0.000106967
1174.805	0.0001040286
1175.781	0.0001074358
1176.758	0.0001069646
1177.734	0.0001064841
1178.711	0.0001023841
1179.688	0.0001069016
1180.664	0.000106665
1181.641	0.0001112218
1182.617	0.0001046467
1183.594	0.00011006
1184.57	0.0001080852
1185.547	0.0001122851
1186.523	0.00010445
1187.5	0.0001022244
1188.477	0.0001055952
1189.453	0.0001065485
1190.43	0.0001090625
1191.406	0.000108513
1192.383	0.0001033592
1193.359	9.986469e-5
1194.336	0.0001045251
1195.313	0.0001073114
1196.289	0.0001028671
1197.266	0.0001048145
1198.242	0.0001050328
1199.219	0.0001068306
1200.195	0.0001052857
1201.172	0.0001021049
1202.148	9.932049e-5
1203.125	0.0001016402
1204.102	0.0001032905
1205.078	0.0001027807
1206.055	9.649438e-5
1207.031	0.0001003909
1208.008	0.0001029368
1208.984	0.0001060581
1209.961	0.0001046564
1210.938	0.0001028334
1211.914	0.0001003238
1212.891	0.0001037969
1213.867	9.989024e-5
1214.844	0.0001012439
1215.82	9.757719e-5
1216.797	0.0001049313
1217.773	0.0001004197
1218.75	0.0001027496
1219.727	0.0001007032
1220.703	0.0001057809
1221.68	9.841858e-5
1222.656	0.0001026153
1223.633	0.0001027639
1224.609	9.792187e-5
1225.586	9.819483e-5
1226.563	9.894608e-5
1227.539	9.601137e-5
1228.516	0.0001012409
1229.492	9.981455e-5
1230.469	0.0001020679
1231.445	9.958028e-5
1232.422	9.872179e-5
1233.398	0.000101998
1234.375	0.0001022356
1235.352	0.0001022561
1236.328	9.538301e-5
1237.305	9.790403e-5
1238.281	9.907007e-5
1239.258	0.0001041554
1240.234	0.0001042129
1241.211	0.0001009231
1242.188	9.810442e-5
1243.164	9.628433e-5
1244.141	0.0001037996
1245.117	0.0001008721
1246.094	9.445987e-5
1247.07	9.955763e-5
1248.047	9.615981e-5
1249.023	0.0001006649
1250	9.578738e-5
1250.977	9.893862e-5
1251.953	9.702557e-5
1252.93	9.594101e-5
1253.906	9.979746e-5
1254.883	9.960835e-5
1255.859	9.734811e-5
1256.836	9.392148e-5
1257.813	9.71705e-5
1258.789	9.786044e-5
1259.766	9.800695e-5
1260.742	9.514565e-5
1261.719	9.53027e-5
1262.695	9.542214e-5
1263.672	0.0001016559
1264.648	9.360698e-5
1265.625	9.488276e-5
1266.602	9.147404e-5
1267.578	0.0001018812
1268.555	9.495413e-5
1269.531	9.930766e-5
1270.508	9.359013e-5
1271.484	9.94151e-5
1272.461	9.395061e-5
1273.438	9.644978e-5
1274.414	9.619851e-5
1275.391	9.742066e-5
1276.367	9.752782e-5
1277.344	9.991417e-5
1278.32	9.719736e-5
1279.297	9.449442e-5
1280.273	9.447965e-5
1281.25	9.702405e-5
1282.227	9.24177e-5
1283.203	9.703983e-5
1284.18	9.612258e-5
1285.156	9.400514e-5
1286.133	9.15551e-5
1287.109	9.631836e-5
1288.086	9.663623e-5
1289.063	9.174874e-5
1290.039	9.240981e-5
1291.016	9.030741e-5
1291.992	9.025278e-5
1292.969	9.736486e-5
1293.945	9.521618e-5
1294.922	9.446273e-5
1295.898	9.271777e-5
1296.875	9.583043e-5
1297.852	9.360354e-5
1298.828	9.120834e-5
1299.805	9.33079e-5
1300.781	9.046664e-5
1301.758	9.31671e-5
1302.734	9.199268e-5
1303.711	9.274851e-5
1304.688	8.95492e-5
1305.664	9.117468e-5
1306.641	9.209342e-5
1307.617	9.524509e-5
1308.594	9.150293e-5
1309.57	9.308442e-5
1310.547	9.630281e-5
1311.523	9.307452e-5
1312.5	9.408654e-5
1313.477	9.130182e-5
1314.453	9.68159e-5
1315.43	8.95667e-5
1316.406	9.311736e-5
1317.383	9.892498e-5
1318.359	9.409057e-5
1319.336	9.165255e-5
1320.313	9.276362e-5
1321.289	9.398235e-5
1322.266	8.981206e-5
1323.242	9.366097e-5
1324.219	9.074769e-5
1325.195	8.985912e-5
1326.172	9.302985e-5
1327.148	9.85493e-5
1328.125	9.282543e-5
1329.102	9.223758e-5
1330.078	9.139522e-5
1331.055	9.630171e-5
1332.031	9.044389e-5
1333.008	8.917551e-5
1333.984	9.295528e-5
1334.961	8.995334e-5
1335.938	8.806014e-5
1336.914	9.383476e-5
1337.891	9.205476e-5
1338.867	9.011314e-5
1339.844	9.258454e-5
1340.82	8.798955e-5
1341.797	9.049733e-5
1342.773	9.521865e-5
1343.75	9.369771e-5
1344.727	9.300066e-5
1345.703	9.386439e-5
1346.68	9.312313e-5
1347.656	9.483797e-5
1348.633	8.99431e-5
1349.609	8.896871e-5
1350.586	8.683817e-5
1351.563	9.015395e-5
1352.539	9.12015e-5
1353.516	8.798826e-5
1354.492	9.486109e-5
1355.469	9.50103e-5
1356.445	9.161358e-5
1357.422	9.620113e-5
1358.398	9.465991e-5
1359.375	8.757732e-5
1360.352	9.267469e-5
1361.328	9.680499e-5
1362.305	9.005857e-5
1363.281	9.085716e-5
1364.258	9.42033e-5
1365.234	9.25014e-5
1366.211	9.211892e-5
1367.188	8.924329e-5
1368.164	9.056179e-5
1369.141	8.924838e-5
1370.117	8.958956e-5
1371.094	9.183636e-5
1372.07	9.013065e-5
1373.047	9.098592e-5
1374.023	9.703614e-5
1375	9.40429e-5
1375.977	9.25589e-5
1376.953	9.101682e-5
1377.93	9.16277e-5
1378.906	8.774756e-5
1379.883	8.579412e-5
1380.859	9.126552e-5
1381.836	9.197769e-5
1382.813	9.130102e-5
1383.789	9.098526e-5
1384.766	8.874393e-5
1385.742	8.931244e-5
1386.719	9.166499e-5
1387.695	9.010093e-5
1388.672	8.699243e-5
1389.648	8.834291e-5
1390.625	8.496225e-5
1391.602	9.141027e-5
1392.578	9.22387e-5
1393.555	9.136915e-5
1394.531	8.721404e-5
1395.508	8.917724e-5
1396.484	8.875973e-5
1397.461	8.836232e-5
1398.438	9.283356e-5
1399.414	8.93049e-5
1400.391	8.994022e-5
1401.367	8.760431e-5
1402.344	9.105296e-5
1403.32	8.742534e-5
1404.297	9.298274e-5
1405.273	9.073639e-5
1406.25	9.017034e-5
1407.227	8.95271e-5
1408.203	8.930203e-5
1409.18	8.906335e-5
1410.156	8.62809e-5
1411.133	8.862113e-5
1412.109	9.206894e-5
1413.086	8.935133e-5
1414.063	9.013186e-5
1415.039	8.657782e-5
1416.016	8.807191e-5
1416.992	8.854039e-5
1417.969	8.67302e-5
1418.945	9.093136e-5
1419.922	9.362712e-5
1420.898	8.537947e-5
1421.875	8.788014e-5
1422.852	8.650198e-5
1423.828	8.637407e-5
1424.805	8.662029e-5
1425.781	8.583303e-5
1426.758	8.679689e-5
1427.734	8.612601e-5
1428.711	8.65336e-5
1429.688	8.871335e-5
1430.664	8.755604e-5
1431.641	8.970075e-5
1432.617	8.974289e-5
1433.594	9.004432e-5
1434.57	8.626383e-5
1435.547	8.723673e-5
1436.523	8.63197e-5
1437.5	8.70401e-5
1438.477	8.943881e-5
1439.453	8.815675e-5
1440.43	8.72077e-5
1441.406	8.790025e-5
1442.383	8.795327e-5
1443.359	8.81478e-5
1444.336	8.132416e-5
1445.313	8.26129e-5
1446.289	8.765898e-5
1447.266	8.899059e-5
1448.242	8.736963e-5
1449.219	8.960116e-5
1450.195	9.344432e-5
1451.172	8.464739e-5
1452.148	8.776325e-5
1453.125	8.74207e-5
1454.102	9.384889e-5
1455.078	8.646576e-5
1456.055	8.6919e-5
1457.031	8.83961e-5
1458.008	8.667838e-5
1458.984	8.817077e-5
1459.961	8.716735e-5
1460.938	8.668067e-5
1461.914	8.609844e-5
1462.891	8.677752e-5
1463.867	8.871649e-5
1464.844	9.301955e-5
1465.82	8.617135e-5
1466.797	8.38764e-5
1467.773	8.830586e-5
1468.75	8.773269e-5
1469.727	9.118667e-5
1470.703	8.934495e-5
1471.68	8.940959e-5
1472.656	8.887091e-5
1473.633	8.497073e-5
1474.609	8.968434e-5
1475.586	8.898724e-5
1476.563	8.738213e-5
1477.539	9.041449e-5
1478.516	8.775928e-5
1479.492	8.61499e-5
1480.469	8.500762e-5
1481.445	8.934776e-5
1482.422	8.664052e-5
1483.398	8.574597e-5
1484.375	8.559621e-5
1485.352	8.703046e-5
1486.328	8.930744e-5
1487.305	8.677921e-5
1488.281	9.286357e-5
1489.258	8.517906e-5
1490.234	8.425658e-5
1491.211	8.778157e-5
1492.188	9.34558e-5
1493.164	8.807757e-5
1494.141	9.164339e-5
1495.117	8.719266e-5
1496.094	9.13888e-5
1497.07	8.656408e-5
1498.047	8.835587e-5
1499.023	8.713273e-5
1500	8.53697e-5
1500.977	8.591535e-5
1501.953	8.752693e-5
1502.93	8.404417e-5
1503.906	8.769167e-5
1504.883	8.634253e-5
1505.859	8.336925e-5
1506.836	8.675166e-5
1507.813	8.742869e-5
1508.789	8.297248e-5
1509.766	8.704545e-5
1510.742	8.880587e-5
1511.719	8.429262e-5
1512.695	8.666738e-5
1513.672	8.881391e-5
1514.648	8.828097e-5
1515.625	8.775459e-5
1516.602	8.89149e-5
1517.578	8.657797e-5
1518.555	8.390837e-5
1519.531	8.504649e-5
1520.508	8.650697e-5
1521.484	8.713618e-5
1522.461	8.856956e-5
1523.438	8.291149e-5
1524.414	8.18987e-5
1525.391	8.624445e-5
1526.367	8.857841e-5
1527.344	8.803076e-5
1528.32	8.988877e-5
1529.297	8.515127e-5
1530.273	8.657864e-5
1531.25	8.629147e-5
1532.227	8.726287e-5
1533.203	8.123563e-5
1534.18	8.351411e-5
1535.156	8.649572e-5
1536.133	8.580527e-5
1537.109	8.822938e-5
1538.086	8.232685e-5
1539.063	8.515998e-5
1540.039	8.848503e-5
1541.016	9.176568e-5
1541.992	8.913079e-5
1542.969	8.707886e-5
1543.945	8.61576e-5
1544.922	8.843743e-5
1545.898	8.803375e-5
1546.875	8.295475e-5
1547.852	8.340209e-5
1548.828	8.953095e-5
1549.805	8.979542e-5
1550.781	9.061015e-5
1551.758	8.76333e-5
1552.734	8.944717e-5
1553.711	8.733901e-5
1554.688	8.785368e-5
1555.664	8.7407e-5
1556.641	8.253688e-5
1557.617	8.877042e-5
1558.594	8.855694e-5
1559.57	8.68737e-5
1560.547	8.988821e-5
1561.523	8.05723e-5
1562.5	8.379596e-5
1563.477	8.355503e-5
1564.453	8.962223e-5
1565.43	8.579544e-5
1566.406	8.431717e-5
1567.383	9.044195e-5
1568.359	8.773461e-5
1569.336	9.066845e-5
1570.313	8.76114e-5
1571.289	8.688607e-5
1572.266	8.840872e-5
1573.242	8.87446e-5
1574.219	8.653167e-5
1575.195	8.831148e-5
1576.172	8.904024e-5
1577.148	8.782602e-5
1578.125	8.67757e-5
1579.102	9.066558e-5
1580.078	8.727077e-5
1581.055	8.581956e-5
1582.031	8.150247e-5
1583.008	8.397797e-5
1583.984	8.675602e-5
1584.961	8.881441e-5
1585.938	8.600012e-5
1586.914	8.525131e-5
1587.891	8.663192e-5
1588.867	8.677462e-5
1589.844	9.08127e-5
1590.82	8.699282e-5
1591.797	8.332626e-5
1592.773	8.714517e-5
1593.75	8.064646e-5
1594.727	8.667372e-5
1595.703	8.617594e-5
1596.68	8.890845e-5
1597.656	8.611743e-5
1598.633	8.263727e-5
1599.609	8.724376e-5
1600.586	8.663694e-5
1601.563	8.339236e-5
1602.539	8.610498e-5
1603.516	8.68982e-5
1604.492	8.71464e-5
1605.469	8.853202e-5
1606.445	9.12781e-5
1607.422	8.771473e-5
1608.398	8.3187e-5
1609.375	8.540416e-5
1610.352	8.922002e-5
1611.328	8.941308e-5
1612.305	8.612417e-5
1613.281	8.824548e-5
1614.258	8.248362e-5
1615.234	8.663391e-5
1616.211	8.653289e-5
1617.188	8.576195e-5
1618.164	8.767627e-5
1619.141	8.91753e-5
1620.117	8.693042e-5
1621.094	8.71142e-5
1622.07	8.47668e-5
1623.047	8.755591e-5
1624.023	8.325574e-5
1625	8.832037e-5
1625.977	8.2001e-5
1626.953	8.637273e-5
1627.93	8.453995e-5
1628.906	8.421601e-5
1629.883	8.55125e-5
1630.859	8.839698e-5
1631.836	8.989278e-5
1632.813	8.737954e-5
1633.789	8.823883e-5
1634.766	8.35816e-5
1635.742	8.553177e-5
1636.719	8.35061e-5
1637.695	8.806629e-5
1638.672	8.727505e-5
1639.648	8.787926e-5
1640.625	8.753694e-5
1641.602	8.321221e-5
1642.578	8.301027e-5
1643.555	8.76145e-5
1644.531	9.027849e-5
1645.508	8.921635e-5
1646.484	8.532365e-5
1647.461	8.503449e-5
1648.438	9.028731e-5
1649.414	9.016651e-5
1650.391	8.70546e-5
1651.367	8.659098e-5
1652.344	8.468921e-5
1653.32	8.885757e-5
1654.297	8.717991e-5
1655.273	8.983665e-5
1656.25	8.776329e-5
1657.227	8.195997e-5
1658.203	8.573556e-5
1659.18	8.383678e-5
1660.156	8.574372e-5
1661.133	8.774539e-5
1662.109	8.93002e-5
1663.086	9.079115e-5
1664.063	8.80408e-5
1665.039	8.801333e-5
1666.016	8.344433e-5
1666.992	8.71145e-5
1667.969	8.606603e-5
1668.945	8.851655e-5
1669.922	8.608921e-5
1670.898	8.659309e-5
1671.875	8.893615e-5
1672.852	8.850245e-5
1673.828	8.608537e-5
1674.805	9.025561e-5
1675.781	8.925436e-5
1676.758	8.363986e-5
1677.734	9.017995e-5
1678.711	8.915493e-5
1679.688	8.71742e-5
1680.664	9.047751e-5
1681.641	9.390691e-5
1682.617	9.007194e-5
1683.594	8.933978e-5
1684.57	8.772268e-5
1685.547	8.643471e-5
1686.523	8.6272e-5
1687.5	8.576539e-5
1688.477	8.558465e-5
1689.453	8.848767e-5
1690.43	8.805163e-5
1691.406	9.00366e-5
1692.383	8.6244e-5
1693.359	8.597702e-5
1694.336	9.202036e-5
1695.313	8.461408e-5
1696.289	8.787743e-5
1697.266	8.830205e-5
1698.242	9.355941e-5
1699.219	9.06422e-5
1700.195	8.955337e-5
1701.172	8.702835e-5
1702.148	9.093163e-5
1703.125	8.875789e-5
1704.102	8.750884e-5
1705.078	9.396229e-5
1706.055	9.238505e-5
1707.031	9.097778e-5
1708.008	9.073167e-5
1708.984	8.947876e-5
1709.961	9.212671e-5
1710.938	8.839316e-5
1711.914	8.680291e-5
1712.891	9.475351e-5
1713.867	8.576728e-5
1714.844	8.856739e-5
1715.82	9.068604e-5
1716.797	8.935753e-5
1717.773	9.117393e-5
1718.75	9.002572e-5
1719.727	8.988964e-5
1720.703	8.955368e-5
1721.68	9.206739e-5
1722.656	9.327781e-5
1723.633	9.455615e-5
1724.609	9.201404e-5
1725.586	9.055957e-5
1726.563	8.996634e-5
1727.539	9.152707e-5
1728.516	9.565258e-5
1729.492	9.12815e-5
1730.469	9.457947e-5
1731.445	9.479078e-5
1732.422	0.0001001397
1733.398	9.397216e-5
1734.375	9.681816e-5
1735.352	9.851214e-5
1736.328	9.454515e-5
1737.305	9.106317e-5
1738.281	9.771086e-5
1739.258	9.601577e-5
1740.234	9.868036e-5
1741.211	9.801012e-5
1742.188	0.0001004242
1743.164	9.749082e-5
1744.141	9.808807e-5
1745.117	9.985608e-5
1746.094	9.740778e-5
1747.07	0.0001011824
1748.047	0.0001021898
1749.023	0.0001002042
1750	0.0001025376
1750.977	0.0001058537
1751.953	0.0001069588
1752.93	0.0001023725
1753.906	9.97367e-5
1754.883	0.0001026533
1755.859	0.0001033881
1756.836	0.0001035522
1757.813	9.834195e-5
1758.789	0.0001025097
1759.766	0.0001027587
1760.742	0.0001028304
1761.719	0.0001047981
1762.695	0.0001022375
1763.672	0.000100273
1764.648	9.958075e-5
1765.625	9.459867e-5
1766.602	0.0001018185
1767.578	9.513066e-5
1768.555	9.395077e-5
1769.531	9.517294e-5
1770.508	9.420887e-5
1771.484	9.479681e-5
1772.461	9.204257e-5
1773.438	9.687839e-5
1774.414	9.191837e-5
1775.391	9.565287e-5
1776.367	9.60193e-5
1777.344	9.687206e-5
1778.32	9.716635e-5
1779.297	9.680269e-5
1780.273	9.03982e-5
1781.25	9.271367e-5
1782.227	9.538182e-5
1783.203	9.851048e-5
1784.18	9.043644e-5
1785.156	9.297246e-5
1786.133	9.232692e-5
1787.109	9.190727e-5
1788.086	9.331486e-5
1789.063	8.910712e-5
1790.039	9.057556e-5
1791.016	9.300749e-5
1791.992	9.556273e-5
1792.969	9.376781e-5
1793.945	8.901643e-5
1794.922	9.454531e-5
1795.898	9.221335e-5
1796.875	9.047979e-5
1797.852	8.895115e-5
1798.828	8.977847e-5
1799.805	9.107321e-5
1800.781	9.075658e-5
1801.758	9.247869e-5
1802.734	9.114663e-5
1803.711	9.079948e-5
1804.688	9.189673e-5
1805.664	9.247283e-5
1806.641	9.448761e-5
1807.617	9.302088e-5
1808.594	9.174553e-5
1809.57	9.542551e-5
1810.547	9.202854e-5
1811.523	9.023988e-5
1812.5	8.992474e-5
1813.477	8.809944e-5
1814.453	9.519449e-5
1815.43	9.109755e-5
1816.406	9.039396e-5
1817.383	9.224445e-5
1818.359	9.363762e-5
1819.336	9.120897e-5
1820.313	9.148187e-5
1821.289	9.01996e-5
1822.266	9.101543e-5
1823.242	9.075821e-5
1824.219	9.286933e-5
1825.195	8.946165e-5
1826.172	9.706371e-5
1827.148	9.234598e-5
1828.125	9.082381e-5
1829.102	9.311915e-5
1830.078	9.410131e-5
1831.055	9.391472e-5
1832.031	8.967498e-5
1833.008	9.206238e-5
1833.984	9.496679e-5
1834.961	9.002459e-5
1835.938	8.958841e-5
1836.914	9.204799e-5
1837.891	9.019337e-5
1838.867	9.463559e-5
1839.844	9.129332e-5
1840.82	9.065898e-5
1841.797	9.63262e-5
1842.773	9.228647e-5
1843.75	9.323402e-5
1844.727	9.408125e-5
1845.703	9.716407e-5
1846.68	9.087629e-5
1847.656	9.274957e-5
1848.633	9.056048e-5
1849.609	9.612463e-5
1850.586	9.316605e-5
1851.563	9.307712e-5
1852.539	9.253879e-5
1853.516	9.103445e-5
1854.492	9.313833e-5
1855.469	9.646767e-5
1856.445	9.330919e-5
1857.422	9.426675e-5
1858.398	9.225737e-5
1859.375	9.420209e-5
1860.352	9.808538e-5
1861.328	9.318406e-5
1862.305	9.20008e-5
1863.281	9.270837e-5
1864.258	9.317859e-5
1865.234	9.457896e-5
1866.211	9.027049e-5
1867.188	9.333292e-5
1868.164	9.714193e-5
1869.141	9.51314e-5
1870.117	9.37513e-5
1871.094	9.516052e-5
1872.07	9.145273e-5
1873.047	9.490556e-5
1874.023	9.717797e-5
1875	9.536454e-5
1875.977	9.809987e-5
1876.953	9.47487e-5
1877.93	9.417244e-5
1878.906	9.499633e-5
1879.883	9.501591e-5
1880.859	9.340484e-5
1881.836	9.595571e-5
1882.813	9.648063e-5
1883.789	9.72194e-5
1884.766	9.348275e-5
1885.742	9.43413e-5
1886.719	9.498276e-5
1887.695	9.529659e-5
1888.672	9.770483e-5
1889.648	9.797584e-5
1890.625	9.467208e-5
1891.602	9.291576e-5
1892.578	9.971661e-5
1893.555	9.600118e-5
1894.531	9.468102e-5
1895.508	9.43576e-5
1896.484	9.461018e-5
1897.461	9.577759e-5
1898.438	9.391341e-5
1899.414	9.813596e-5
1900.391	9.494022e-5
1901.367	9.588645e-5
1902.344	9.257082e-5
1903.32	9.70006e-5
1904.297	9.683937e-5
1905.273	9.303235e-5
1906.25	9.440839e-5
1907.227	9.666551e-5
1908.203	9.63085e-5
1909.18	9.795251e-5
1910.156	9.735001e-5
1911.133	9.63898e-5
1912.109	9.444582e-5
1913.086	9.484959e-5
1914.063	0.0001021518
1915.039	9.487062e-5
1916.016	9.48564e-5
1916.992	9.5774e-5
1917.969	0.0001004605
1918.945	9.710245e-5
1919.922	9.827913e-5
1920.898	9.910484e-5
1921.875	9.84237e-5
1922.852	9.841695e-5
1923.828	9.689899e-5
1924.805	9.836613e-5
1925.781	9.937634e-5
1926.758	9.413535e-5
1927.734	0.000102676
1928.711	9.884481e-5
1929.688	9.588098e-5
1930.664	0.0001004171
1931.641	9.845127e-5
1932.617	0.0001040163
1933.594	0.0001016015
1934.57	9.710418e-5
1935.547	9.554035e-5
1936.523	9.575388e-5
1937.5	0.0001009666
1938.477	9.872011e-5
1939.453	0.0001018023
1940.43	0.0001000238
1941.406	9.699937e-5
1942.383	0.0001015042
1943.359	9.964505e-5
1944.336	9.636093e-5
1945.313	9.559473e-5
1946.289	0.0001006739
1947.266	9.617254e-5
1948.242	9.883525e-5
1949.219	9.572223e-5
[truncated: 49,204 more rows]
