# Supplementary material for: Acoustic microbubble propulsion, train-like assembly and cargo transport
Source: Nat Commun. 2023 Aug 5;14:4705. doi: 10.1038/s41467-023-40387-7 (PMC10404234; doi:10.1038/s41467-023-40387-7)
Supplement: Supplementary file 18 — Source data [file 41467_2023_40387_MOESM18_ESM.zip › Source data/Fig. S6 b.xlsx]

## Sheet: Sheet1
voltage (VPP)	Ratio a/b (@ 21.4k Hz)
20	1.15	1.5	1.02	1.51	1.47	1.33
25	1.31	1.51	1.72	1.63	0.99	1.45
30	1.95	1.97	1.66	1.14	1.65	1.68
35	2.09	1.47	1.53	2.08	2.11	1.86
40	1.85	1.96	2.53	2.48	1.73	2.12
45	2.43	1.76	2.79	1.87	2.22	2.26
50	2.35	1.95	2.65	1.74	2.54	2.29
55	2.43	2.55	2.95	1.96	1.85	2.35
