# Supplementary material for: Acoustic microbubble propulsion, train-like assembly and cargo transport
Source: Nat Commun. 2023 Aug 5;14:4705. doi: 10.1038/s41467-023-40387-7 (PMC10404234; doi:10.1038/s41467-023-40387-7)
Supplement: Supplementary file 18 — Source data [file 41467_2023_40387_MOESM18_ESM.zip › Source data/Fig. S9 a.xlsx]

## Sheet: Sheet1
voltage (VPP)	number of bubble (@ 31.5k Hz)
12	6	8	9	3	5	5
14	5	7	7	6	3	11
16	5	7	4	3	5	12
18	4	3	5	9	4	5
20	3	7	8	7	5	3
22	9	3	6	7	5	9
24	6	8	3	6	5	5
26	2	7	8	10	7	3
