# Supplementary material for: Acoustic microbubble propulsion, train-like assembly and cargo transport
Source: Nat Commun. 2023 Aug 5;14:4705. doi: 10.1038/s41467-023-40387-7 (PMC10404234; doi:10.1038/s41467-023-40387-7)
Supplement: Supplementary file 18 — Source data [file 41467_2023_40387_MOESM18_ESM.zip › Source data/Fig. S9 b.xlsx]

## Sheet: Sheet1
frequency (kHz)	number of bubble (@20VPP)
20	5	4	3	8	4	8
22	8	4	9	7	8	3
24	10	2	4	6	9	9
30	9	10	1	9	4	3
32	7	2	10	3	8	11
44	5	3	10	3	1	8
46	6	3	6	4	11	6
68	5	2	7	7	3	5
70	6	4	7	8	4	9
94	7	8	5	3	10	9
96	6	4	7	10	8	4
98	2	9	2	7	8	7
