# Supplementary material for: Acoustic microbubble propulsion, train-like assembly and cargo transport
Source: Nat Commun. 2023 Aug 5;14:4705. doi: 10.1038/s41467-023-40387-7 (PMC10404234; doi:10.1038/s41467-023-40387-7)
Supplement: Supplementary file 18 — Source data [file 41467_2023_40387_MOESM18_ESM.zip › Source data/Force on a gas bubble.nb]

(* Content-type: application/vnd.wolfram.mathematica *)

(*** Wolfram Notebook File ***)
(* http://www.wolfram.com/nb *)

(* CreatedBy='Mathematica 12.0' *)

(*CacheID: 234*)
(* Internal cache information:
NotebookFileLineBreakTest
NotebookFileLineBreakTest
NotebookDataPosition[       158,          7]
NotebookDataLength[    197579,       3908]
NotebookOptionsPosition[    195216,       3866]
NotebookOutlinePosition[    195650,       3883]
CellTagsIndexPosition[    195607,       3880]
WindowFrame->Normal*)

(* Beginning of Notebook Content *)
Notebook[{
Cell["\<\
Acoustic radiation force on a gas bubble in the acoustic filed generated by \
two cylinders \
\>", "Text",
 CellChangeTimes->{{3.781597168701003*^9, 3.7815971934139256`*^9}, {
  3.8361934687226944`*^9, 3.836193475455629*^9}, {3.8365311546550913`*^9, 
  3.836531159527918*^9}, {3.8396450324474163`*^9, 3.839645046053557*^9}, {
  3.862977038657029*^9, 3.8629770687629766`*^9}, {3.8629771035716553`*^9, 
  3.862977125452179*^9}},
 Background->RGBColor[
  1, 1, 0.85],ExpressionUUID->"91cae6fe-55d3-433d-a4f9-27b5c8912dc5"],

Cell["Material parameters", "Text",
 CellChangeTimes->{{3.781597168701003*^9, 3.7815971934139256`*^9}, {
   3.8361934687226944`*^9, 3.836193475455629*^9}, {3.836367870300389*^9, 
   3.8363678765645533`*^9}, {3.8363679223038607`*^9, 
   3.8363679279275007`*^9}, {3.8401727293958025`*^9, 
   3.8401727471103783`*^9}, {3.8401745794531794`*^9, 
   3.8401745799529934`*^9}, {3.840611016505645*^9, 3.840611017849271*^9}, {
   3.8406114423993473`*^9, 3.8406114441645975`*^9}, {3.840692743600707*^9, 
   3.840692752596394*^9}, {3.842236836146306*^9, 3.842236839489396*^9}, {
   3.8422406016412935`*^9, 3.8422406042345953`*^9}, {3.8629771754118476`*^9, 
   3.862977184178134*^9}, 3.8629772506909623`*^9, {3.8629773974779663`*^9, 
   3.8629774034795704`*^9}},
 Background->RGBColor[
  0.9, 1, 1],ExpressionUUID->"6a7d63a8-1f9a-451a-b55d-ac8c9fa19790"],

Cell[BoxData[{
 RowBox[{
  RowBox[{"R1", "=", 
   RowBox[{"0.75", "*", 
    SuperscriptBox["10", 
     RowBox[{"-", "3"}]]}]}], ";"}], "\[IndentingNewLine]", 
 RowBox[{
  RowBox[{"R2", "=", 
   RowBox[{"5.", "*", 
    SuperscriptBox["10", 
     RowBox[{"-", "3"}]]}]}], ";"}], "\[IndentingNewLine]", 
 RowBox[{
  RowBox[{"\[CapitalDelta]d", "=", 
   RowBox[{"20.", "*", 
    SuperscriptBox["10", 
     RowBox[{"-", "6"}]]}]}], ";"}], "\[IndentingNewLine]", 
 RowBox[{
  RowBox[{"d", "=", 
   RowBox[{"R1", "+", "R2", "+", "\[CapitalDelta]d"}]}], 
  ";"}], "\[IndentingNewLine]", 
 RowBox[{
  RowBox[{"R0", "=", 
   RowBox[{"25.", "*", 
    SuperscriptBox["10", 
     RowBox[{"-", "6"}]]}]}], ";"}], "\[IndentingNewLine]", 
 RowBox[{
  RowBox[{"\[Rho]0", "=", "1086."}], ";"}], "\[IndentingNewLine]", 
 RowBox[{
  RowBox[{"c", "=", "1450."}], ";"}], "\[IndentingNewLine]", 
 RowBox[{
  RowBox[{"\[Eta]", "=", "0.003"}], ";"}], "\[IndentingNewLine]", 
 RowBox[{
  RowBox[{"\[Sigma]", "=", "0.072"}], ";"}], "\[IndentingNewLine]", 
 RowBox[{
  RowBox[{"P0", "=", 
   RowBox[{"101.3", "*", 
    SuperscriptBox["10", "3"]}]}], ";"}], "\[IndentingNewLine]", 
 RowBox[{
  RowBox[{"\[Gamma]", "=", "1.4"}], ";"}], "\[IndentingNewLine]", 
 RowBox[{
  RowBox[{"f", "=", 
   RowBox[{"23.", "*", 
    SuperscriptBox["10", "3"]}]}], ";"}], "\[IndentingNewLine]", 
 RowBox[{
  RowBox[{"\[Omega]", "=", 
   RowBox[{"2", "*", "\[Pi]", "*", "f"}]}], ";"}], "\[IndentingNewLine]", 
 RowBox[{
  RowBox[{"k", "=", 
   RowBox[{"\[Omega]", "/", "c"}]}], ";"}], "\[IndentingNewLine]", 
 RowBox[{
  RowBox[{"x1", "=", 
   RowBox[{"k", "*", "R1"}]}], ";"}], "\[IndentingNewLine]", 
 RowBox[{
  RowBox[{"x2", "=", 
   RowBox[{"k", "*", "R2"}]}], ";"}], "\[IndentingNewLine]", 
 RowBox[{
  RowBox[{"V1", "=", "0."}], ";"}], "\n", 
 RowBox[{
  RowBox[{"A2", "=", 
   RowBox[{"1.", "*", 
    SuperscriptBox["10", 
     RowBox[{"-", "6"}]]}]}], ";"}], "\[IndentingNewLine]", 
 RowBox[{
  RowBox[{"V2", "=", 
   RowBox[{
    RowBox[{"-", "\[ImaginaryI]"}], "*", "\[Omega]", "*", "A2"}]}], 
  ";"}]}], "Input",
 CellChangeTimes->{{3.78159704282447*^9, 3.78159714506594*^9}, {
   3.7815973323031816`*^9, 3.7815973360523047`*^9}, 3.7817632441032553`*^9, {
   3.781763314961481*^9, 3.7817634487427063`*^9}, {3.7817637742757187`*^9, 
   3.7817638299500737`*^9}, {3.7817638997774534`*^9, 3.781763949453148*^9}, {
   3.781764405674307*^9, 3.7817644934974375`*^9}, {3.7817645340816956`*^9, 
   3.7817646130006685`*^9}, {3.781776202990726*^9, 3.781776224423234*^9}, {
   3.781865266474549*^9, 3.7818653070451097`*^9}, {3.781867726109942*^9, 
   3.781867735209998*^9}, {3.7818679662556467`*^9, 3.7818679713701315`*^9}, {
   3.7821157976295333`*^9, 3.782115797922517*^9}, {3.782115840178873*^9, 
   3.7821158462781715`*^9}, {3.7821277203744984`*^9, 
   3.7821277221153545`*^9}, {3.782128552012926*^9, 3.7821285535847535`*^9}, 
   3.808804581013262*^9, 3.80880463767271*^9, 3.808806754943701*^9, {
   3.809316481194482*^9, 3.8093164821005187`*^9}, {3.80967138650333*^9, 
   3.80967138817487*^9}, {3.809676665089736*^9, 3.809676666839181*^9}, {
   3.836193461964172*^9, 3.8361934875622168`*^9}, {3.836193525912547*^9, 
   3.8361936128578863`*^9}, {3.8361937537353334`*^9, 
   3.8361937634362373`*^9}, {3.8361968898277645`*^9, 
   3.8361968916086025`*^9}, {3.8362013330594134`*^9, 3.83620136863101*^9}, {
   3.8362014021928573`*^9, 3.8362014250175223`*^9}, {3.836201548971389*^9, 
   3.8362015647645063`*^9}, {3.8362042454530516`*^9, 
   3.8362042458749647`*^9}, {3.836204332510213*^9, 3.836204333541359*^9}, {
   3.8362044050942297`*^9, 3.836204446695269*^9}, {3.8362044774793496`*^9, 
   3.836204652690886*^9}, {3.8362053806839046`*^9, 3.8362053821525054`*^9}, {
   3.8363667163152666`*^9, 3.8363667176430817`*^9}, {3.836366829797488*^9, 
   3.836366875349289*^9}, {3.8363669507532587`*^9, 3.8363669514095507`*^9}, {
   3.8363670303149247`*^9, 3.8363670338297305`*^9}, {3.8363671230550504`*^9, 
   3.8363671236799603`*^9}, {3.8363672822832775`*^9, 3.8363672826892962`*^9}, 
   3.836367788585272*^9, {3.8363679702227*^9, 3.836367971171832*^9}, {
   3.8363680397494736`*^9, 3.8363680400308514`*^9}, {3.836368262329321*^9, 
   3.8363682628292017`*^9}, {3.8363683480437517`*^9, 
   3.8363683486060686`*^9}, {3.8363684399283705`*^9, 
   3.8363684400845985`*^9}, {3.836368523002664*^9, 3.836368523564842*^9}, {
   3.8363686179412575`*^9, 3.836368618222445*^9}, {3.8363686914724803`*^9, 
   3.8363686930348144`*^9}, {3.836368757972636*^9, 3.8363687584100723`*^9}, {
   3.8364552415535192`*^9, 3.836455269468943*^9}, {3.8364553698054495`*^9, 
   3.8364553801648088`*^9}, {3.83645544355676*^9, 3.836455471941966*^9}, {
   3.836455582862954*^9, 3.8364556326793785`*^9}, {3.8365311636918945`*^9, 
   3.8365311843611517`*^9}, {3.8365325219442406`*^9, 
   3.8365325225846663`*^9}, {3.83765441399262*^9, 3.8376544142894273`*^9}, {
   3.8376546468758745`*^9, 3.8376546546708255`*^9}, {3.837655037650273*^9, 
   3.837655040071457*^9}, {3.8376551093053193`*^9, 3.8376551211152124`*^9}, {
   3.837655151717399*^9, 3.837655163136588*^9}, {3.8376551972223787`*^9, 
   3.837655210641119*^9}, {3.8376553562009277`*^9, 3.837655357575608*^9}, 
   3.837655440602891*^9, {3.837655502005498*^9, 3.837655557287527*^9}, {
   3.837656234508715*^9, 3.8376562349306326`*^9}, {3.837656312412554*^9, 
   3.837656312678157*^9}, {3.8376563911910095`*^9, 3.8376563916438913`*^9}, {
   3.8376564337904906`*^9, 3.8376564355987864`*^9}, {3.8376564800882397`*^9, 
   3.8376564804788704`*^9}, {3.837656539355747*^9, 3.83765654330781*^9}, {
   3.8376566742329507`*^9, 3.8376566840754895`*^9}, {3.8376568708596845`*^9, 
   3.837656871250271*^9}, {3.837657001522788*^9, 3.8376570099893837`*^9}, {
   3.8376571114501915`*^9, 3.8376571117157807`*^9}, {3.8376572387299213`*^9, 
   3.8376572402451916`*^9}, {3.837657323210122*^9, 3.8376573235225663`*^9}, {
   3.837748956396969*^9, 3.8377490003868337`*^9}, {3.8377490323950033`*^9, 
   3.8377490326916494`*^9}, {3.837751033976064*^9, 3.837751041411962*^9}, {
   3.837751324447587*^9, 3.837751328134263*^9}, {3.83920916069151*^9, 
   3.8392092487253313`*^9}, {3.8392104925642548`*^9, 3.839210493968702*^9}, {
   3.8392107544858427`*^9, 3.8392107548919964`*^9}, {3.8392109474395466`*^9, 
   3.8392109479237075`*^9}, {3.8392110213597775`*^9, 3.839211042760886*^9}, {
   3.8392111185870647`*^9, 3.83921111994598*^9}, {3.8392112366406307`*^9, 
   3.839211239827386*^9}, {3.839211920482603*^9, 3.8392119227633634`*^9}, {
   3.839212214390689*^9, 3.8392122163277397`*^9}, {3.8392123549827127`*^9, 
   3.8392123555139785`*^9}, {3.8392124697529726`*^9, 
   3.8392124773135166`*^9}, {3.839224518465194*^9, 3.839224521417631*^9}, {
   3.839225418782223*^9, 3.8392254213287015`*^9}, {3.8392255106344604`*^9, 
   3.8392255110873404`*^9}, {3.839642182139228*^9, 3.8396422018066483`*^9}, {
   3.8396422323959093`*^9, 3.839642242878029*^9}, {3.839642351226208*^9, 
   3.839642353288185*^9}, {3.839642418601098*^9, 3.8396424345662136`*^9}, {
   3.839642555410675*^9, 3.8396425865760612`*^9}, {3.8396458926965094`*^9, 
   3.8396459645367937`*^9}, {3.839646103907928*^9, 3.839646147802495*^9}, {
   3.8401704579012003`*^9, 3.84017045883848*^9}, {3.8401704983761063`*^9, 
   3.8401706405891695`*^9}, {3.8401746118362303`*^9, 
   3.8401746122579656`*^9}, {3.8406108484984884`*^9, 3.840610848998365*^9}, {
   3.8406114561617436`*^9, 3.840611468127694*^9}, {3.8406829402396092`*^9, 
   3.840682961780425*^9}, 3.8406830383535953`*^9, {3.840683432391018*^9, 
   3.840683434000017*^9}, {3.8406838786151085`*^9, 3.840683889393824*^9}, {
   3.840691075006118*^9, 3.840691093676526*^9}, {3.8406926156305847`*^9, 
   3.840692617442556*^9}, {3.8406933275155993`*^9, 3.8406933280781555`*^9}, {
   3.8406939244837704`*^9, 3.8406939251085668`*^9}, {3.8413037074984956`*^9, 
   3.8413037086518235`*^9}, {3.8413038099393187`*^9, 3.8413038112434745`*^9}, 
   3.841303876829014*^9, {3.8413039438192163`*^9, 3.8413039455815687`*^9}, {
   3.841304045406397*^9, 3.8413040462211313`*^9}, {3.8413041038667135`*^9, 
   3.841304105332633*^9}, {3.841465068455282*^9, 3.8414650777791376`*^9}, {
   3.841469083470852*^9, 3.841469085370036*^9}, {3.841553478370222*^9, 
   3.841553479885607*^9}, {3.842236734457288*^9, 3.842236736472436*^9}, {
   3.8422385029640636`*^9, 3.842238503354596*^9}, {3.842238619146263*^9, 
   3.8422386195213127`*^9}, {3.842238675678712*^9, 3.842238675991332*^9}, {
   3.842238942271962*^9, 3.8422389442090473`*^9}, {3.8422390239982915`*^9, 
   3.84223902512314*^9}, {3.842239101495854*^9, 3.8422391019331875`*^9}, {
   3.8422393160354924`*^9, 3.842239317816177*^9}, {3.8422393655580683`*^9, 
   3.8422393658548603`*^9}, {3.842239414890218*^9, 3.842239415202608*^9}, {
   3.8422394663468175`*^9, 3.8422394680964212`*^9}, {3.8422395172473288`*^9, 
   3.8422395175126996`*^9}, {3.842239566267855*^9, 3.8422395664866915`*^9}, {
   3.842239611741679*^9, 3.8422396127413034`*^9}, {3.842239650498083*^9, 
   3.842239650951269*^9}, {3.842240169125394*^9, 3.8422401768897915`*^9}, {
   3.842240232490382*^9, 3.8422402328340893`*^9}, {3.8422405655662556`*^9, 
   3.842240566191098*^9}, {3.8422418491651587`*^9, 3.842241850820959*^9}, {
   3.8422419976809683`*^9, 3.8422420053198037`*^9}, {3.842242214180914*^9, 
   3.8422422162272463`*^9}, {3.842242334990844*^9, 3.842242337084097*^9}, {
   3.8422423886968374`*^9, 3.842242389587452*^9}, {3.842244043751071*^9, 
   3.8422440500856943`*^9}, {3.842244287084427*^9, 3.842244289255927*^9}, {
   3.8422445101290264`*^9, 3.8422445103945775`*^9}, {3.8422450149744444`*^9, 
   3.8422450156930294`*^9}, {3.8485507269340324`*^9, 3.848550728214984*^9}, {
   3.848550799904646*^9, 3.8485508005605555`*^9}, {3.8485508382153463`*^9, 
   3.8485508397013607`*^9}, {3.8485510856239576`*^9, 3.848551087920283*^9}, {
   3.8485529080692587`*^9, 3.848552908491025*^9}, {3.8485530266943665`*^9, 
   3.8485530269756927`*^9}, {3.8485530570829935`*^9, 3.84855307796926*^9}, {
   3.8485531630035872`*^9, 3.8485531634253197`*^9}, {3.8485532243684626`*^9, 
   3.848553224712096*^9}, {3.848553497510542*^9, 3.8485535266415515`*^9}, {
   3.8485536646608477`*^9, 3.848553665129337*^9}, 3.8485548046284037`*^9, {
   3.848559919449504*^9, 3.8485599198088427`*^9}, {3.8485617904222665`*^9, 
   3.848561790828514*^9}, {3.848561870667801*^9, 3.848561871074009*^9}, {
   3.8485619446816535`*^9, 3.8485619452284*^9}, {3.8485620098695493`*^9, 
   3.8485620112131367`*^9}, {3.848562076244667*^9, 3.848562076713399*^9}, {
   3.848564847773706*^9, 3.848564878563383*^9}, {3.848565155485615*^9, 
   3.8485651576414175`*^9}, {3.8485653815320168`*^9, 
   3.8485653835832176`*^9}, {3.8485654442293787`*^9, 3.848565446135165*^9}, {
   3.8485655379825106`*^9, 3.8485655386530857`*^9}, {3.862623064907943*^9, 
   3.862623066376395*^9}, {3.862977414976704*^9, 3.862977471886886*^9}, {
   3.8629776653621516`*^9, 3.8629776856386538`*^9}, {3.86297803329529*^9, 
   3.8629780477229633`*^9}},
 CellLabel->"In[1]:=",ExpressionUUID->"d2a27101-18e9-4ce2-9b9d-a49795054aa6"],

Cell["\<\
Linear scattering coefficients of the acoustic field generated by two \
cylinders\
\>", "Text",
 CellChangeTimes->{{3.80880459519761*^9, 3.808804615591381*^9}, {
  3.8088046538409185`*^9, 3.8088046661036277`*^9}, {3.8088843349175787`*^9, 
  3.8088843479456997`*^9}, {3.8627157889589853`*^9, 3.862715793036093*^9}, {
  3.862716839638672*^9, 3.8627168752576876`*^9}},
 Background->RGBColor[
  0.9, 1, 1],ExpressionUUID->"bb70ce23-4fc7-4994-ba3e-24f1a457c4ea"],

Cell[BoxData[{
 RowBox[{
  RowBox[{"Nmax", "=", "10"}], ";"}], "\[IndentingNewLine]", 
 RowBox[{
  RowBox[{"s\[Infinity]", "=", "20"}], ";"}], "\[IndentingNewLine]", 
 RowBox[{
  RowBox[{
   RowBox[{"Jp", "[", 
    RowBox[{"n_", ",", "z_"}], "]"}], ":=", 
   RowBox[{
    RowBox[{
     FractionBox["n", "z"], "*", 
     RowBox[{"BesselJ", "[", 
      RowBox[{"n", ",", "z"}], "]"}]}], "-", 
    RowBox[{"BesselJ", "[", 
     RowBox[{
      RowBox[{"n", "+", "1"}], ",", "z"}], "]"}]}]}], 
  ";"}], "\[IndentingNewLine]", 
 RowBox[{
  RowBox[{
   RowBox[{"H1p", "[", 
    RowBox[{"n_", ",", "z_"}], "]"}], ":=", 
   RowBox[{
    RowBox[{
     FractionBox["n", "z"], "*", 
     RowBox[{"HankelH1", "[", 
      RowBox[{"n", ",", "z"}], "]"}]}], "-", 
    RowBox[{"HankelH1", "[", 
     RowBox[{
      RowBox[{"n", "+", "1"}], ",", "z"}], "]"}]}]}], 
  ";"}], "\[IndentingNewLine]", 
 RowBox[{
  RowBox[{
   RowBox[{"S", "[", 
    RowBox[{"n_", ",", "m_"}], "]"}], ":=", 
   RowBox[{
    UnderoverscriptBox["\[Sum]", 
     RowBox[{"s", "=", 
      RowBox[{"-", "s\[Infinity]"}]}], "s\[Infinity]"], 
    RowBox[{"(", 
     RowBox[{
      SuperscriptBox[
       RowBox[{"(", 
        RowBox[{"-", "1"}], ")"}], "s"], "*", 
      RowBox[{"HankelH1", "[", 
       RowBox[{
        RowBox[{"s", "-", "n"}], ",", 
        RowBox[{"k", "*", "d"}]}], "]"}], "*", 
      RowBox[{"HankelH1", "[", 
       RowBox[{
        RowBox[{"m", "-", "s"}], ",", 
        RowBox[{"k", "*", "d"}]}], "]"}], "*", 
      RowBox[{
       RowBox[{"Jp", "[", 
        RowBox[{"s", ",", "x2"}], "]"}], "/", 
       RowBox[{"H1p", "[", 
        RowBox[{"s", ",", "x2"}], "]"}]}]}], ")"}]}]}], ";"}], "\n", 
 RowBox[{
  RowBox[{
   RowBox[{"B", "[", "n_", "]"}], ":=", 
   RowBox[{
    RowBox[{
     RowBox[{"KroneckerDelta", "[", 
      RowBox[{"n", ",", "0"}], "]"}], "*", 
     FractionBox["V1", "k"]}], "+", 
    RowBox[{
     SuperscriptBox[
      RowBox[{"(", 
       RowBox[{"-", "1"}], ")"}], "n"], "*", 
     RowBox[{"Jp", "[", 
      RowBox[{"n", ",", "x1"}], "]"}], "*", 
     RowBox[{"HankelH1", "[", 
      RowBox[{"n", ",", 
       RowBox[{"k", "*", "d"}]}], "]"}], "*", 
     RowBox[{"V2", "/", 
      RowBox[{"(", 
       RowBox[{"k", "*", 
        RowBox[{"HankelH1", "[", 
         RowBox[{"1", ",", "x2"}], "]"}]}], ")"}]}]}]}]}], 
  ";"}], "\[IndentingNewLine]", 
 RowBox[{
  RowBox[{
   RowBox[{"A", "[", 
    RowBox[{"n_", ",", "m_"}], "]"}], ":=", 
   RowBox[{
    RowBox[{
     RowBox[{"KroneckerDelta", "[", 
      RowBox[{"n", ",", "m"}], "]"}], "*", 
     RowBox[{"H1p", "[", 
      RowBox[{"n", ",", "x1"}], "]"}]}], "-", 
    RowBox[{
     RowBox[{"Jp", "[", 
      RowBox[{"n", ",", "x1"}], "]"}], "*", 
     SuperscriptBox[
      RowBox[{"(", 
       RowBox[{"-", "1"}], ")"}], "m"], "*", 
     RowBox[{"S", "[", 
      RowBox[{"n", ",", "m"}], "]"}]}]}]}], ";"}], "\n", 
 RowBox[{
  RowBox[{"MA", "=", 
   RowBox[{"{", "}"}]}], ";"}], "\[IndentingNewLine]", 
 RowBox[{
  RowBox[{"Do", "[", 
   RowBox[{
    RowBox[{
     RowBox[{"An", "=", 
      RowBox[{"{", "}"}]}], ";", 
     RowBox[{"Do", "[", 
      RowBox[{
       RowBox[{"An", "=", 
        RowBox[{"Append", "[", 
         RowBox[{"An", ",", 
          RowBox[{"A", "[", 
           RowBox[{"n", ",", "m"}], "]"}]}], "]"}]}], ",", 
       RowBox[{"{", 
        RowBox[{"m", ",", 
         RowBox[{"-", "Nmax"}], ",", "Nmax"}], "}"}]}], "]"}], ";", 
     RowBox[{"MA", "=", 
      RowBox[{"Append", "[", 
       RowBox[{"MA", ",", "An"}], "]"}]}]}], ",", 
    RowBox[{"{", 
     RowBox[{"n", ",", 
      RowBox[{"-", "Nmax"}], ",", "Nmax"}], "}"}]}], "]"}], 
  ";"}], "\[IndentingNewLine]", 
 RowBox[{
  RowBox[{"MB", "=", 
   RowBox[{"{", "}"}]}], ";"}], "\[IndentingNewLine]", 
 RowBox[{
  RowBox[{"Do", "[", 
   RowBox[{
    RowBox[{"MB", "=", 
     RowBox[{"Append", "[", 
      RowBox[{"MB", ",", 
       RowBox[{"B", "[", "n", "]"}]}], "]"}]}], ",", 
    RowBox[{"{", 
     RowBox[{"n", ",", 
      RowBox[{"-", "Nmax"}], ",", "Nmax"}], "}"}]}], "]"}], ";"}], "\n", 
 RowBox[{
  RowBox[{"solution", "=", 
   RowBox[{"LinearSolve", "[", 
    RowBox[{"MA", ",", "MB", ",", 
     RowBox[{"Method", "\[Rule]", "\"\<Krylov\>\""}]}], "]"}]}], 
  ";"}], "\[IndentingNewLine]", 
 RowBox[{
  RowBox[{
   RowBox[{"a1", "[", "n_", "]"}], ":=", 
   RowBox[{"solution", "[", 
    RowBox[{"[", 
     RowBox[{"Nmax", "+", "1", "+", "n"}], "]"}], "]"}]}], 
  ";"}], "\[IndentingNewLine]", 
 RowBox[{
  RowBox[{
   RowBox[{"a2Eq", "[", "n_", "]"}], ":=", 
   RowBox[{
    RowBox[{"-", 
     FractionBox[
      RowBox[{
       RowBox[{"KroneckerDelta", "[", 
        RowBox[{"n", ",", "0"}], "]"}], "*", "V2"}], 
      RowBox[{"k", "*", 
       RowBox[{"HankelH1", "[", 
        RowBox[{"1", ",", "x2"}], "]"}]}]]}], "-", 
    RowBox[{
     FractionBox[
      RowBox[{
       SuperscriptBox[
        RowBox[{"(", 
         RowBox[{"-", "1"}], ")"}], "n"], "*", 
       RowBox[{"Jp", "[", 
        RowBox[{"n", ",", "x2"}], "]"}]}], 
      RowBox[{"H1p", "[", 
       RowBox[{"n", ",", "x2"}], "]"}]], "*", 
     RowBox[{
      UnderoverscriptBox["\[Sum]", 
       RowBox[{"s", "=", 
        RowBox[{"-", "Nmax"}]}], "Nmax"], 
      RowBox[{"(", 
       RowBox[{
        SuperscriptBox[
         RowBox[{"(", 
          RowBox[{"-", "1"}], ")"}], "s"], "*", 
        RowBox[{"HankelH1", "[", 
         RowBox[{
          RowBox[{"s", "-", "n"}], ",", 
          RowBox[{"k", "*", "d"}]}], "]"}], "*", 
        RowBox[{"a1", "[", "s", "]"}]}], ")"}]}]}]}]}], 
  ";"}], "\[IndentingNewLine]", 
 RowBox[{
  RowBox[{"a2List", "=", 
   RowBox[{"{", "}"}]}], ";"}], "\[IndentingNewLine]", 
 RowBox[{
  RowBox[{"Do", "[", 
   RowBox[{
    RowBox[{"a2List", "=", 
     RowBox[{"Append", "[", 
      RowBox[{"a2List", ",", 
       RowBox[{"a2Eq", "[", "n", "]"}]}], "]"}]}], ",", 
    RowBox[{"{", 
     RowBox[{"n", ",", 
      RowBox[{"-", "Nmax"}], ",", "Nmax"}], "}"}]}], "]"}], 
  ";"}], "\[IndentingNewLine]", 
 RowBox[{
  RowBox[{
   RowBox[{"a2", "[", "n_", "]"}], ":=", 
   RowBox[{"a2List", "[", 
    RowBox[{"[", 
     RowBox[{"Nmax", "+", "1", "+", "n"}], "]"}], "]"}]}], ";"}]}], "Input",
 CellChangeTimes->{{3.836201381877696*^9, 3.8362013928751163`*^9}, {
   3.8362014393110847`*^9, 3.836201446458931*^9}, {3.8362014810716925`*^9, 
   3.836201663366344*^9}, {3.8362017580160637`*^9, 3.8362017684197855`*^9}, {
   3.8362019909456563`*^9, 3.8362020028491683`*^9}, {3.8362021180555305`*^9, 
   3.836202121523433*^9}, {3.8362021564373093`*^9, 3.836202377266388*^9}, {
   3.8362024244115615`*^9, 3.836202501414545*^9}, 3.8362029345949287`*^9, {
   3.8362031933321724`*^9, 3.8362032850784583`*^9}, {3.836203347001376*^9, 
   3.836203366793643*^9}, {3.8362036356444683`*^9, 3.8362036366442385`*^9}, 
   3.8362043486315784`*^9, 3.8362043804679017`*^9, {3.836204674350505*^9, 
   3.8362046970676136`*^9}, {3.8362047363609233`*^9, 3.836204746389688*^9}, {
   3.836204801690177*^9, 3.836204835743248*^9}, {3.836204945503453*^9, 
   3.836204946347006*^9}, {3.836205003230645*^9, 3.8362050037618847`*^9}, 
   3.8362732526598077`*^9, {3.8363673833689113`*^9, 3.8363673839468946`*^9}, {
   3.84223851597663*^9, 3.8422385198507204`*^9}, 3.8629776970734005`*^9, 
   3.8629777317058525`*^9, {3.8629780361227136`*^9, 3.8629780370131636`*^9}, {
   3.8629822555997148`*^9, 3.862982265394281*^9}},
 CellLabel->"In[20]:=",ExpressionUUID->"9d6e660d-6a7c-4f69-ad4d-d354e33897cf"],

Cell["Acoustic pressure generated by two cylinders ", "Text",
 CellChangeTimes->{{3.781597168701003*^9, 3.7815971934139256`*^9}, {
  3.8361934687226944`*^9, 3.836193475455629*^9}, {3.836367870300389*^9, 
  3.8363678765645533`*^9}, {3.839645108094792*^9, 3.8396451202638226`*^9}, {
  3.8406927069060726`*^9, 3.8406927320877724`*^9}, {3.8414652314373007`*^9, 
  3.8414652389042845`*^9}, {3.862714355785407*^9, 3.8627143732500486`*^9}, {
  3.8627144435626497`*^9, 3.862714480282502*^9}, {3.8627156458014507`*^9, 
  3.86271564784787*^9}},
 Background->RGBColor[
  0.9, 1, 1],ExpressionUUID->"e79cb375-7e83-4bb5-9bcd-11dd4c9323f4"],

Cell[BoxData[{
 RowBox[{
  RowBox[{
   RowBox[{"r1", "[", 
    RowBox[{"x_", ",", "z_"}], "]"}], ":=", 
   SqrtBox[
    RowBox[{
     SuperscriptBox[
      RowBox[{"(", 
       RowBox[{"x", "-", "d"}], ")"}], "2"], "+", 
     SuperscriptBox["z", "2"]}]]}], ";"}], "\[IndentingNewLine]", 
 RowBox[{
  RowBox[{"\[Theta]1", "[", 
   RowBox[{"x_", ",", "z_"}], "]"}], ":=", 
  RowBox[{
   RowBox[{"ArcSin", "[", 
    RowBox[{"z", "/", 
     SqrtBox[
      RowBox[{
       SuperscriptBox[
        RowBox[{"(", 
         RowBox[{"x", "-", "d"}], ")"}], "2"], "+", 
       SuperscriptBox["z", "2"]}]]}], "]"}], "/;", 
   RowBox[{"x", "\[GreaterEqual]", "d"}]}]}], "\[IndentingNewLine]", 
 RowBox[{
  RowBox[{"\[Theta]1", "[", 
   RowBox[{"x_", ",", "z_"}], "]"}], ":=", 
  RowBox[{
   RowBox[{"\[Pi]", "-", 
    RowBox[{"ArcSin", "[", 
     RowBox[{"z", "/", 
      SqrtBox[
       RowBox[{
        SuperscriptBox[
         RowBox[{"(", 
          RowBox[{"x", "-", "d"}], ")"}], "2"], "+", 
        SuperscriptBox["z", "2"]}]]}], "]"}]}], "/;", 
   RowBox[{
    RowBox[{"x", "<", "d"}], "&&", 
    RowBox[{"z", "\[GreaterEqual]", "0"}]}]}]}], "\[IndentingNewLine]", 
 RowBox[{
  RowBox[{"\[Theta]1", "[", 
   RowBox[{"x_", ",", "z_"}], "]"}], ":=", 
  RowBox[{
   RowBox[{
    RowBox[{"-", "\[Pi]"}], "-", 
    RowBox[{"ArcSin", "[", 
     RowBox[{"z", "/", 
      SqrtBox[
       RowBox[{
        SuperscriptBox[
         RowBox[{"(", 
          RowBox[{"x", "-", "d"}], ")"}], "2"], "+", 
        SuperscriptBox["z", "2"]}]]}], "]"}]}], "/;", 
   RowBox[{
    RowBox[{"x", "<", "d"}], "&&", 
    RowBox[{"z", "<", "0"}]}]}]}], "\[IndentingNewLine]", 
 RowBox[{
  RowBox[{
   RowBox[{"r2", "[", 
    RowBox[{"x_", ",", "z_"}], "]"}], ":=", 
   SqrtBox[
    RowBox[{
     SuperscriptBox["x", "2"], "+", 
     SuperscriptBox["z", "2"]}]]}], ";"}], "\[IndentingNewLine]", 
 RowBox[{
  RowBox[{"\[Theta]2", "[", 
   RowBox[{"x_", ",", "z_"}], "]"}], ":=", 
  RowBox[{
   RowBox[{"ArcSin", "[", 
    RowBox[{"z", "/", 
     SqrtBox[
      RowBox[{
       SuperscriptBox["x", "2"], "+", 
       SuperscriptBox["z", "2"]}]]}], "]"}], "/;", 
   RowBox[{"x", "\[GreaterEqual]", "0"}]}]}], "\[IndentingNewLine]", 
 RowBox[{
  RowBox[{"\[Theta]2", "[", 
   RowBox[{"x_", ",", "z_"}], "]"}], ":=", 
  RowBox[{
   RowBox[{"\[Pi]", "-", 
    RowBox[{"ArcSin", "[", 
     RowBox[{"z", "/", 
      SqrtBox[
       RowBox[{
        SuperscriptBox["x", "2"], "+", 
        SuperscriptBox["z", "2"]}]]}], "]"}]}], "/;", 
   RowBox[{
    RowBox[{"x", "<", "0"}], "&&", 
    RowBox[{"z", "\[GreaterEqual]", "0"}]}]}]}], "\[IndentingNewLine]", 
 RowBox[{
  RowBox[{"\[Theta]2", "[", 
   RowBox[{"x_", ",", "z_"}], "]"}], ":=", 
  RowBox[{
   RowBox[{
    RowBox[{"-", "\[Pi]"}], "-", 
    RowBox[{"ArcSin", "[", 
     RowBox[{"z", "/", 
      SqrtBox[
       RowBox[{
        SuperscriptBox["x", "2"], "+", 
        SuperscriptBox["z", "2"]}]]}], "]"}]}], "/;", 
   RowBox[{
    RowBox[{"x", "<", "0"}], "&&", 
    RowBox[{"z", "<", "0"}]}]}]}], "\[IndentingNewLine]", 
 RowBox[{
  RowBox[{
   RowBox[{"p", "[", 
    RowBox[{"x_", ",", "z_"}], "]"}], ":=", 
   RowBox[{"\[ImaginaryI]", "*", "\[Omega]", "*", "\[Rho]0", "*", 
    RowBox[{
     UnderoverscriptBox["\[Sum]", 
      RowBox[{"n", "=", 
       RowBox[{"-", "Nmax"}]}], "Nmax"], 
     RowBox[{"(", 
      RowBox[{
       RowBox[{
        RowBox[{"a1", "[", "n", "]"}], "*", 
        RowBox[{"HankelH1", "[", 
         RowBox[{"n", ",", 
          RowBox[{"k", "*", 
           RowBox[{"r1", "[", 
            RowBox[{"x", ",", "z"}], "]"}]}]}], "]"}], "*", 
        RowBox[{"Exp", "[", 
         RowBox[{"\[ImaginaryI]", "*", "n", "*", 
          RowBox[{"\[Theta]1", "[", 
           RowBox[{"x", ",", "z"}], "]"}]}], "]"}]}], "+", 
       RowBox[{
        RowBox[{"a2", "[", "n", "]"}], "*", 
        RowBox[{"HankelH1", "[", 
         RowBox[{"n", ",", 
          RowBox[{"k", "*", 
           RowBox[{"r2", "[", 
            RowBox[{"x", ",", "z"}], "]"}]}]}], "]"}], "*", 
        RowBox[{"Exp", "[", 
         RowBox[{"\[ImaginaryI]", "*", "n", "*", 
          RowBox[{"\[Theta]2", "[", 
           RowBox[{"x", ",", "z"}], "]"}]}], "]"}]}]}], ")"}]}]}]}], 
  ";"}]}], "Input",
 CellChangeTimes->{{3.836356333625394*^9, 3.836356496122422*^9}, {
   3.8363565697770095`*^9, 3.8363567652408223`*^9}, {3.8406906509052725`*^9, 
   3.840690655778985*^9}, 3.840691141387287*^9, {3.8406911743170357`*^9, 
   3.840691275652755*^9}, {3.8406914398757873`*^9, 3.8406914758986197`*^9}, {
   3.840691615397149*^9, 3.840691766502199*^9}, 3.862977756153105*^9, {
   3.8629781362986603`*^9, 3.86297814053198*^9}, {3.862978229270073*^9, 
   3.8629783266746855`*^9}},
 CellLabel->"In[37]:=",ExpressionUUID->"e84b39b9-337b-4f50-965b-d595dbb39c79"],

Cell["\<\
Plots of normalized acoustic  pressure: Pressure is normalized by maximum \
value\
\>", "Text",
 CellChangeTimes->{{3.781597168701003*^9, 3.7815971934139256`*^9}, {
  3.8361934687226944`*^9, 3.836193475455629*^9}, {3.836367870300389*^9, 
  3.8363678765645533`*^9}, {3.8363679223038607`*^9, 3.8363679279275007`*^9}, {
  3.8401727293958025`*^9, 3.8401727471103783`*^9}, {3.8401745794531794`*^9, 
  3.8401745799529934`*^9}, {3.840611016505645*^9, 3.840611017849271*^9}, {
  3.8406114423993473`*^9, 3.8406114441645975`*^9}, {3.840692743600707*^9, 
  3.840692752596394*^9}, {3.842236836146306*^9, 3.842236839489396*^9}, {
  3.8422406016412935`*^9, 3.8422406042345953`*^9}, {3.8485529477343493`*^9, 
  3.8485529664951057`*^9}, {3.8485546379414043`*^9, 3.8485546389255185`*^9}, {
  3.8629772914654255`*^9, 3.86297729910028*^9}, {3.862978411596691*^9, 
  3.8629784536443386`*^9}, {3.8629802946162276`*^9, 3.8629803239451904`*^9}},
 Background->RGBColor[
  0.9, 1, 1],ExpressionUUID->"463f9939-155c-429a-bd86-98186b4e8de1"],

Cell[CellGroupData[{

Cell[BoxData[{
 RowBox[{
  RowBox[{"x", "=", 
   RowBox[{"R2", "+", 
    RowBox[{"0.5", "*", "\[CapitalDelta]d"}]}]}], 
  ";"}], "\[IndentingNewLine]", 
 RowBox[{
  RowBox[{"Off", "[", 
   RowBox[{"FindMaxValue", "::", "lstol"}], "]"}], 
  ";"}], "\[IndentingNewLine]", 
 RowBox[{
  RowBox[{"pmax", "=", 
   RowBox[{"FindMaxValue", "[", 
    RowBox[{
     RowBox[{"Abs", "[", 
      RowBox[{"p", "[", 
       RowBox[{"x", ",", "z"}], "]"}], "]"}], ",", 
     RowBox[{"{", 
      RowBox[{"z", ",", "0"}], "}"}]}], "]"}]}], ";"}], "\n", 
 RowBox[{"Plot", "[", 
  RowBox[{
   RowBox[{
    RowBox[{"Abs", "[", 
     RowBox[{"p", "[", 
      RowBox[{"x", ",", 
       RowBox[{"z", "*", "R2"}]}], "]"}], "]"}], "/", "pmax"}], ",", 
   RowBox[{"{", 
    RowBox[{"z", ",", 
     RowBox[{"-", "0.5"}], ",", "0.5"}], "}"}], ",", 
   RowBox[{"PlotRange", "\[Rule]", "All"}], ",", 
   RowBox[{"PlotStyle", "\[Rule]", "Red"}]}], "]"}]}], "Input",
 CellChangeTimes->{{3.848552552080015*^9, 3.84855264620549*^9}, {
  3.8485526817361794`*^9, 3.8485526833323884`*^9}, {3.8629783356099873`*^9, 
  3.8629783415149636`*^9}, {3.862978841390669*^9, 3.8629788422965527`*^9}, {
  3.8629788910821457`*^9, 3.8629789640222836`*^9}},
 CellLabel->"In[46]:=",ExpressionUUID->"ae3bb186-9892-4d9b-b188-f36c03a8ebaa"],

Cell[BoxData[
 GraphicsBox[{{{}, {}, 
    TagBox[
     {RGBColor[1, 0, 0], AbsoluteThickness[1.6], Opacity[1.], 
      LineBox[CompressedData["
1:eJwt1mk4VV0bB3CUSGWoVOZSCUnEQ+rRnfKoFCFCKPRkOJE5KYljCJExswgJ
DaaKCitTpsxDODhFVNuwnJChwbve630/7Gtfvy9rXXuv+77Xf5u1k8ElDjY2
tnLy/PctD5uo5WUmatj5stTUlgKnxe3Bi0tMZORoPlROXFCsKDUzx0Rmrxu5
Je0o2CetYz02zkTjNBkHilhVIKD//QcmMt23+coNGgWHR1iNiflMxM4hYHff
kQKD282PlS4wkYO9jN9XNwo8WwMcbSuGUF4KqyHCl4KurjVUpdUg+skbwO+S
QoHYW6eNqqIDSF5Cs0+thIIXl2s4+Qb7kUTN+3DXDgoswxSn++h9qO+kp40V
i4KF6BvBCHrRPV2N4i9845DJOySU8KkHuV3VFVVSGocUbUXXzpBuVMKm8CjI
ZBzoDlbXZE50IXkb5VvbfMbhxoo8T9fJDrQxolTQOm8crHxbd/TktCPXUdWR
cx/G4V75aEIKrQ3tXyW6SZ1rAl4zpdc+kWxB9n2Bzv0wAdv5Dx8xvN+EMl5/
WOHuNQFFssG04ZF6ZPl4LC2+fAKYtYVbVVTeIYFj+yr7V03CqNy9fehlNWKy
tEOC9CdBwCdXRZ69ElFJ4lH6eZMgp4LlHs6UIXS7Udyecwr8NSfbXl0rQVfu
qHJVuEyBoOGzSNPNRQjd9ODq+jwFRT9q+ep35KEj+uUnUw0w3M3LqDq0mIsq
Pp2YcTTEcPn8LY8XzbkoIo2vVf0shh3v9jMyruaioVAbHoYphrh7j7Nv1ucg
aVbgEI8VhuvKUepKDo+Qc6Gy2gEnDEdczS/fL85CjIE4m+xQDOJSauKCwVlo
Vva7mV4Yhp99gu13zLPQ9vqu9IVwDM81WlW8OLNQkcLswtEoDFICRzgMjTOR
tW/gn5p4DDwFuxJX/3yAdJbKRO2zMDxkjIZ/C7iPUNDf07/fYOj33pSWqnQf
PbsizatdjoFX/FiB/nAqem2YUhtTgeGqZU7HK0hF2rrxnyUqMWiN0jaHLiWj
8i1JIsLvMHydwumyzomosfaxemQrBtHIrUVD4okownVrRlEbBj1F/ero5gQk
bRiwt6MdQ6lb0eiSbALSeVWYy92FIWTBXbZpNA7NliRbGPRikOVYKr5sFosy
LinOGHzEcD5TtlaCJxa5n6uu1vyEIVrTrKezNAaxISlDpWEMS0FlCwc3xSC7
V3XJqz5jaFpzS31texQyWo4QC/yCge1pvu7bW1Eok2Z/1PwrBmXdjxfc5aPQ
TNS1xb3fMKREatAH7kSiWdu85fcUhl5Z7rum4XfRy93h/QOTGA472hdUUuHo
2UjTl/gpDDn5jR0yx8NRosHGc6cxBi/l8M1LHGHIpSTPtHgag/Ch9Q+SroWg
1TWr1U/PYKD7ulVz9AQj31/bqAni8aquUZpSMLJeY9QTNIuh7Fi87MGpIHRo
pulc/hwGC33R54yLAagiNS29Yx7DxMycmkeNP2rQzzE/vYDBO64V8e70R99k
/c/XE6cw6E0aY37I/S1NKn8Rg5yPuT5Dyw8FKW0YE13C8Garygf3R74oorR2
KIj4eVNH7el2HxTmEud0+ieGLv6gdnr0TbSlWoTjGfGMkdrgizPeKL/Dq4r7
F4Z9H9NmRXq80C+TZ1VFxPo7z7Cdjr+G1C0rfrP/xuBMW7WWbuKJih4JW+gQ
5886bP/a746EEs/49hK3qG3dK5LihkLPHjm85Q+GKZ/OA7oWrqig6YGoIfG6
miAtP3EXxPcDbQgjNlnvnmWHnFBfzqodb4njU/rftGg4ItrTnyeniXukNDqV
a2io69PhUNFlDBsLH1FJWnZopVHsoCbxmYO8HOwNl1CeZZumPXF0rbuQ7cmL
aH3leEUIcdtphkJzsyWyyFvUziYWf+4faZNujkYYMl8riJPr9dC+h8aou6D+
XifxlkGxqT+5BuiTPJz5TLx7pFstzuIkcly/YSuLWGqtc7y8rQby7B37uUjs
2yXdJVK9B+155zX2h1iOb5DGuWcjyE89Yi4T97DoafwL++FfJdqXX8TTp3d9
d3LVgoITPb/niG/EaDVeVtYDsefi28eJ//h4JaftNYK6t9HGA/9dn/bEoVP2
HFjT7yc3EK84y1TnkroA4XWNuIi4emvI7VR+ayjmKzdMIA6Ik3RWvfsvPLyp
2uRFrLW2zKR9jS0w67YYGhNz0Y00LofYQ6yU+bQCcf38lAwnlwOcA6EHq4hD
HYPXpwVcgUDeANte8v+zWZE3Rf2c4XrLhGY2sa2trM3LP67ASgrUViE+Lul5
zl/dHYYNhj0WyPlLD1br6nl7wE6BuIqXxJSBhSq16Ak5rWH5u4gb1+XtLtnv
BaXOfWb9pL4e1/+QCPC8DqJckXtCiB0ORXKLz3mDsv41bQapT53FgV+Ukg88
dr2T5EMs/1yGVeJ6CxjsTULixAuxnyakF3yhdq64QJ/U+yueG91VHv7QK80f
fYf0S/oewc58yQCQeaO+YRVxkF5+W0prAKjJdCh5k34zjBtpuioTBDf55C6Z
/SDns+1UlexgMFRzla4bI/37QXMMbQ4NAfVODd5DxBW2vuUrVUNhfqtbd9R3
DHeePi8dirwDA8ZvmuVYpD7UxPKjNe+C4vtGTkUyP9aalzy5xboLVn0Z/bZk
vsz46Oc53I+AnuKxrKQJDJbDVQbbvSPBZvUWpVkyj+Sl53V+d0eB26TVpCeZ
Zw3FFzQLQ2IhaTiZWcfE8HetXPWuj7EQ9YdNpXIIQ0HPosZ9lXvQ/xdivRwk
981iDNwZuQfCjNmSeAaGf6H+wCX1eJDT8zTd+wHDcqOCohArEWi2Pbi8GcNf
w+zifiZpYM9dfD26lOz/2pilkJsG7DJH6YdLyPdEP635uJgGzW69pyZeYFjz
4Mlf6TrpoBo5r6VejOGXnsnA8lQ6FB5fjqp9imGwIF8GKWaA7tjmGI8MDGnO
52vUS7Lgn0uKw3Ryv22ffrN4oCoXrGjOCyXkvjyR2desa1IEVdNtc0eZU/CP
zvoVcy9KIH3OuLLFYQoiLnzwVSgpA9MfF8eGVk9Bna7YOr31lXC9ne/PypxJ
mNwm6NORVA3mLm7fseEkeLjvtorY9A6MY7MDbHgm4cMAv4FNfT1sSODaY/t2
Aiy9/v7CdaoJRLR2t8v4TUD1btXQas4WyGJUUkZHJkBqddnXrONtsKbZRihu
7QSIlV3+hzO4HQaE5adFB8aBbYkj13W4AwzkZFp6H4/DvH75+dqdXZDYJ3jh
Kn0cGMoXRHYGdMPbYw2UrOk4OBvzC0gO9MC8xIFTtSQvCcV+Nlkp1gtSWUrN
JzeMwzOz9Ecz1/rgvOSpY9rfKTBWv3W8vrwfznd3HNzTTUHheUfJA78YwHii
LfP1FcljPEdXvDIaBL/Xtl20VJL/2g+qiCUMgfCwkF28PwU8B9dUlqUOAV3A
5+JO4sqs/pPmmUPQerbHrphOgcI1L6vkZ0NgqigS1epHAa9ESZhQLXEC+1lu
khcbHPaNCH4fgpbQxgc3vEne5JaJ5D3FhHeTrvV2HmR/lwXhZ/pMWC0Q/HHe
nYJ8Rt1DHWMmxGg5sN0mFs+3eRNmzQTTr5bGD0ke/WWUNcbjxQQBblXLYRcK
SjIl1LmymcDemdlqcYWCK+twXfZjJpjdlraYJHlWyrPCQKuQCdcDfVjexLHa
FnaBZUywb7KUT3GgwJWVFLOikwnuVwzm+0keljWjiWf2MuEz+4tXNOJPNWq5
R4aYIC/kRF+yp0AvobfC7xsTBlhPpYSJuTlyTmzDTDD5vJEjj+RrdNmz6+0s
E9rK4kfUiK92a12wXGJC2ItdTQ0kn/8/v4PGpv/l9/8AnY9SIw==
       "]]},
     Annotation[#, "Charting`Private`Tag$4175#1"]& ]}, {}},
  AspectRatio->NCache[GoldenRatio^(-1), 0.6180339887498948],
  Axes->{True, True},
  AxesLabel->{None, None},
  AxesOrigin->{0, 0.8251160247461462},
  DisplayFunction->Identity,
  Frame->{{False, False}, {False, False}},
  FrameLabel->{{None, None}, {None, None}},
  FrameTicks->{{Automatic, Automatic}, {Automatic, Automatic}},
  GridLines->{None, None},
  GridLinesStyle->Directive[
    GrayLevel[0.5, 0.4]],
  ImagePadding->All,
  Method->{
   "DefaultBoundaryStyle" -> Automatic, 
    "DefaultGraphicsInteraction" -> {
     "Version" -> 1.2, "TrackMousePosition" -> {True, False}, 
      "Effects" -> {
       "Highlight" -> {"ratio" -> 2}, "HighlightPoint" -> {"ratio" -> 2}, 
        "Droplines" -> {
         "freeformCursorMode" -> True, 
          "placement" -> {"x" -> "All", "y" -> "None"}}}}, "DefaultMeshStyle" -> 
    AbsolutePointSize[6], "ScalingFunctions" -> None, 
    "CoordinatesToolOptions" -> {"DisplayFunction" -> ({
        (Identity[#]& )[
         Part[#, 1]], 
        (Identity[#]& )[
         Part[#, 2]]}& ), "CopiedValueFunction" -> ({
        (Identity[#]& )[
         Part[#, 1]], 
        (Identity[#]& )[
         Part[#, 2]]}& )}},
  PlotRange->{All, All},
  PlotRangeClipping->True,
  PlotRangePadding->{{
     Scaled[0.02], 
     Scaled[0.02]}, {
     Scaled[0.05], 
     Scaled[0.05]}},
  Ticks->{Automatic, Automatic}]], "Output",
 CellChangeTimes->{3.8629789938277817`*^9, 3.8629798940068417`*^9, 
  3.862982324333435*^9, 3.862983054063995*^9},
 CellLabel->"Out[49]=",ExpressionUUID->"efbbf67f-4207-4f3b-876e-3136f95146fd"]
}, Open  ]],

Cell[CellGroupData[{

Cell[BoxData[{
 RowBox[{
  RowBox[{"Off", "[", 
   RowBox[{"FindMaxValue", "::", "lstol"}], "]"}], 
  ";"}], "\[IndentingNewLine]", 
 RowBox[{
  RowBox[{"pmax", "=", 
   RowBox[{"FindMaxValue", "[", 
    RowBox[{
     RowBox[{"Abs", "[", 
      RowBox[{"p", "[", 
       RowBox[{"x", ",", "z"}], "]"}], "]"}], ",", 
     RowBox[{"{", 
      RowBox[{"z", ",", "0"}], "}"}]}], "]"}]}], ";"}], "\n", 
 RowBox[{"DensityPlot", "[", 
  RowBox[{
   RowBox[{
    RowBox[{"Abs", "[", 
     RowBox[{"p", "[", 
      RowBox[{
       RowBox[{"x", "*", "R2"}], ",", 
       RowBox[{"z", "*", "R2"}]}], "]"}], "]"}], "/", "pmax"}], ",", 
   RowBox[{"{", 
    RowBox[{"x", ",", "0.95", ",", 
     RowBox[{"d", "/", "R2"}]}], "}"}], ",", 
   RowBox[{"{", 
    RowBox[{"z", ",", 
     RowBox[{"-", "0.3"}], ",", "0.3"}], "}"}], ",", 
   RowBox[{"ColorFunction", "\[Rule]", "\"\<TemperatureMap\>\""}], ",", 
   RowBox[{"PlotLegends", "\[Rule]", "Automatic"}], ",", 
   RowBox[{"RegionFunction", "\[Rule]", 
    RowBox[{"Function", "[", 
     RowBox[{
      RowBox[{"{", 
       RowBox[{"x", ",", "z", ",", "y"}], "}"}], ",", 
      RowBox[{
       RowBox[{
        SuperscriptBox["1", "2"], "<", 
        RowBox[{
         RowBox[{"x", "^", "2"}], "+", 
         RowBox[{"z", "^", "2"}]}]}], "&&", 
       RowBox[{
        SuperscriptBox[
         RowBox[{"(", 
          RowBox[{"R1", "/", "R2"}], ")"}], "2"], "<", 
        RowBox[{
         RowBox[{
          RowBox[{"(", 
           RowBox[{"x", "-", 
            RowBox[{"d", "/", "R2"}]}], ")"}], "^", "2"}], "+", 
         RowBox[{"z", "^", "2"}]}]}]}]}], "]"}]}], ",", 
   RowBox[{"AspectRatio", "\[Rule]", "Automatic"}], ",", 
   RowBox[{"BoundaryStyle", "\[Rule]", 
    RowBox[{"Directive", "[", 
     RowBox[{"Black", ",", "Thin"}], "]"}]}], ",", 
   RowBox[{"FrameTicksStyle", "\[Rule]", 
    RowBox[{"Directive", "[", 
     RowBox[{"Black", ",", "12"}], "]"}]}]}], "]"}]}], "Input",
 CellChangeTimes->{{3.848552552080015*^9, 3.84855264620549*^9}, {
   3.8485526817361794`*^9, 3.8485526833323884`*^9}, {3.848553897934658*^9, 
   3.848553898455328*^9}, {3.862979127838372*^9, 3.8629791503176126`*^9}, {
   3.8629792193326087`*^9, 3.862979222784792*^9}, 3.862979324762344*^9, {
   3.862982630288748*^9, 3.862982632710061*^9}},
 CellLabel->"In[50]:=",ExpressionUUID->"8ded30d2-733c-488e-8456-16b924fec29a"],

Cell[BoxData[
 TemplateBox[{
   GraphicsBox[{
     GraphicsComplexBox[CompressedData["
1:eJxlmwm4jdX+x01NCCmSFBokbiVJEv2kDBVdRSppkumqcE0pKkoZGq4kNxki
FDqmzBzWPvsIOYbjJBWlNEhyz7v3SSXj/11r7c/v/fc6j+fp+baGd/3mYa1d
s0ufe7qVKFas2BWlihWz/33sq1f3rfumUK5zf5+Zzm0Wdb/03kDxfWbnvuGb
I3zlBc9fl6qZUvxBwdj+7z0U4ctem7H4rokRfr/Fst+O74hwjZMbr5tXIa14
6ord/Tu3iXC1foWLy4yK8Lt1ix9alRvhKj+d26DXyQhPmFprwAU3FSmucP+N
SzYOKjqFnnZnDAz/5Ss9YOgBQw8YesDQA4YeMPSAoQcMPWDoAUMPGHrA0LNr
2VO7lz2Vp/SAoQcMPWDoAUMPGHrA0AOGHjD0gKEHDD1g6Imf/7xH0pUeSX+i
5wdzfjDnB3N+MOcHc34w5wdzfjDnB3N+MOcHc/67nHwSen4w5wdzfjDnB3P+
+H7nuO8t1f3AjJd1eJbiGh4L+EI/X1gP5vzt/fd0Ppj5YM4P5vxgzg9m/yqe
X7o/mP3B7A9mfzD7g5EvGPmCkS8Y+YKRLxj5grG3PV5flR4w9IChBww9YOgB
Qw8YesDQA4YeMPSAoQcMPWDoucf7E6UHDD1g6AFDDxh6wNADhh4w9IChBww9
YOgBQw84Fr8kFr8kFr8kFr8kFr8kFr8kFr8kFr8kFr8kFr8kFr8kFr8kFr8k
Fr9kzzg7IZDmF+245aId280dt259blCVQP4cs+DwmBu2ml2nrQtJyOAFG823
DxZ8NuLqtFzr1ueahyrZD0Z499Y/2/8wK8IPjCo9ftzeCH9xi/1QkeIp9Vfe
e/egCPfKHvBWlVIp2en0abXiNk4eC023a9499+kh0fgP+7Pa11p+6vwSzr7e
NvsHjvxsg0TrGa/jxwXc0Y8L88GMf+f3F74P5vtg+NPQ0yPw76jnn8AvxuEX
GH6B4Re4989H5yy6P+M/rspVeXax5FyfK8NHn7irYyjPrJcaz36pzta4fFWf
wT9Wf+aDSu9H+h3DJjbfsB/5whO/Ndt3xsjglHiIPM842u/yYfXS0rV7+Ncy
ofGRcfQXjP7G9YF4hP0gb+QxudyBaeXmLtX5xCsw8QpMfGL9B3692ify5Pw9
/fkFeuPxAflAHxj6wNAHnn2g6sEyTYqkYvj5A9VyVV74n5tLfzGjb9O0NHP8
zzHrvpn6Q5cxKTnk9GmFeX/oiy3/ZwollHb4r0Bi2NRo+PYrk48Wyu3jLgv/
bTd9hl3Yfc7AQE6cDP/6bDCVq333ygMHAt0PfMJj4XtgznObP4+w/x1+f9nU
65nHS52bkpbu/NOU/8Xc3/gmblrFlAyzx2s80jC/k58vQd8jh1tVPtU+0Qf8
LbhR4uzFOxYEUs0eZ2+Oeex989bnRSnlL5h8gf0YZz/wO122tJw7P5ArHMPW
Kb7EY3Oi+3e3tn4wkkepidWzl+8PZPzE8O+Bxfp9zgcm3yoRasMvP6Rk5fd1
14b/DPTirzgf50UeuX6+YvRzbL03tjZeFHj7X5oj7M98zou8ssPR6s9EOCtd
0LbLhLTU8PyTNjeMvuXRzyN9Qb7x+gP62Q9c7Nlv9h7aG6i9tq1722l3TArt
z254zwrNH/HHoza8WPLreikpcPR8pOP4X8b3+XFhf+zXqWOxtDSy7O6/VvUR
+8H/rnH82Kr1DXhQ8UVzDl0VyGb/p/GO+uHCOatOP9ovkP3TrIPYZNofvea8
dOh/iYdg/N/Hcxr8+HWPItUX5In8kR/yJ36gL2DmN//voksrro/0hfiE/wPD
71bOgaXkarffYqUnx9Or+QsY+vM9/apf6Af0Eb/A+D/2J/+DXwc9vzSeoq9g
5Ae92B8Y/Z8SfLj+zhsCmX/YHmCbyoPzki+xPtFu3eM5xSP9Rh7YM/rUyPNH
MfoG/xiH/9gT8kT+YOQP/5A/+gz9+Lv4fmDiOfzm/KXt8dpt0HyS/Tgv/pl8
En5wfviBvIjnYOwb/sLvWh/99Po5xwL152D8NecvfNjS/7Ly42bHj5fFRtc3
yqSkiZs/Vu2F70MvODau+qb5bma/rn6/+Hh8P+Uf8TCGdTy+nvEYNrH5km4T
Orjmkb/Avpz8S2zS/dCHh493mvTz+sj+kRd4j80fu0T2i/+s4/3n3+PviITm
H8iX/MP580U50tsmcLelpZXz5zlm0XfFbtg8Nqx37fjw5Wbt5U3b7p9fKGvd
9wv0vNgL9NTy9EjvkMrd3aN89r82v1kd5ZOMYx/YA/4KfexrFa7VaqUXe4Mf
2ENx6+8XFIrddtnlBZIYOXbZwoOFGX+db9a9+3qHh24PpL5d/sMm07XUucen
JAIfbwqM0nuJp1f50cbzQ17+tuzQM/cWyla/n+rXeqfPAw24u9PngZJVrVPX
klXD89r9K0+S/juvfOvBGcEp9RDxkPXkP+QDwz65b+gnG9boeux1SZlRbWdN
CWSmc5+50rNTzTrtCqFnoeYTg/x6k1WhUu3LjwSSHcL7Os9QnO+xOLbvDqTA
0Zet9Qf6stDq81uF4sz92wKx6vbpxkJZb9cP3e7t+dFATrfmVu9Tszdk5z19
iqSOU5hcw/4b/f7Gqd+WlOKwGHq8Vccwftt4sHWRuazi+u0P5BWK3f2THtuF
/Uv7/YX9r/b7C+tTfr2wP/TsDK2h9Mj/119+6bmV444GPt/fO03liX8C45/Q
l9peXzR+EH/Qr4ZevzQ/xz+WmxRWzGUD2WvV9Y+tBvn58JdrRvx7QCjhqL5q
OvavnCHnRv6wvgzuc3v5lCx2jHzVMI5/e+HHiR1HlQ5kh6sDo/4y8jtcoaDy
hDWB6jO4qfNXSVlx8cu/3t0oJZ86e5qv8XeP3W/KPC/vRlF+ZT9/55GULHH0
GUnZ8HtWWjHnLbncnVf9P/bSY8eJMp+cDGShrS9eeEHjAfbjYLGUTHP20FOY
387CYS9o/oH9QC94fqn8X8stD9SfHbL+947Iv4KftGpZK1frC/JLzgO2+feG
dCBLPX/MCOfoI38Mxn+xH/xiPzD7wW/W48/AxO/We589b/7ClJSy9H+3Ujg/
/pf852Ovb6p/4BKzuh7ecjjQetfF8z8y9t9ktpw+/O1bX30yyg/A5F/D5m0p
ObF65A/A6D/0Uj8fCdXj2dD/NXX6PEMx+QD618jrn9m+pHmHaV3S0s/6+yty
zOH2P8yadChQ/ncI4bppKfnJGcwqHYefjAd+XCqG7i13V0p2Wf19Llu2lg8j
SPvIn/O9wf57aj87vf1I73vH/zP/cKHaE+vRJ/I1znd/37BgvjL8vuPfbJP3
dliBXBn1Fz68f/GbdaqkZaqt/0Yb1e9Hrf6f7KH6wnz4daXnn+o38ZJ683Sf
72l+BsZ/lXzVnUfzX+IP8sNewPH7AvQZfaD+B1NP4A/ZD8x+nGeD22+SYupZ
/EV1d763tN4jvwFTD+KvsEf8AfQRb9Av6Ed/8VfoAxh9pt8Gv8Hk70Nr/PbS
n2E9jD+hH8d8MPOPfGUFFM2nX8d8MPMHh+rRsdyp9SH5FPoARh/I/zkv42Dq
scbPHbt025K0+g/Oy3ww81c0LN/1+VQ0n/MyH8z8hqmaM6/6R+Sf6J/hXxp+
GWaEA0J9d+ddrv1QzTes/74ikg/nhR+cB8z3wNgj+kF/m/FPfq/d+T/No/wE
e8afYH/YDzjeH4Re9A/+08+DP5yfcfp7jEMP45yXcehjHH+BfXB+MPQ3dfxc
pP1P7AOMfdK/I57Z9OvD7Og+8f3Fd038+tLIHzGOvVBfIK9nnYJm+ocnN2i9
QL5GPIKf5PPka3Z58WGZfsqY9eo/x3v/aZpYhn8TaH2CvRMfbLpcqVumnzRu
iandc8eJSf3C+GM/99kSnU+8YH4dP1/aFFtT2PfiqD9ZxbK3WJSfkx/n2ePe
lmPwH3N9/mPIj8DM3+bny+PPp/aMO3hqv4z4Qv61yedfhvyLeIM/G2vVo5HR
/ehnEb+IZ/AffYff5N8X2IR5X6Z+mpVvrPdvVislWfZzD87UftOXdrztKsXf
e6z5MPmfs+9SUf5LvMe++9l0t0lKki4cZAn8JT8Ekw+ynvhCfoS86Wfusep7
IlvHkS/j+/24no/8iHiWZ/Ohxks0v/nS8u8b4+vL6mG8sv7gmunaL91k2Xdm
jvZ78z2Wzv9J/l77t0IZYAV8a75pO6vmzzdfFdqbLWhafGjYr3CM289gL8Rv
vp/vv2/yL9n91/O7glPib44/r47jX5EH+ge/53t+G843yJ9P84NXvD5pfMNf
ZD39+xNPTU1rPCWeMT47NOfErrTXr3FJjV/x+xnif34ozZ7HA+lr5bR/oo5T
74Cpb4bY64oTgUy15xs8TuPfO9Zc5mTLjutDgW6P+t3kQ/hL+FvC2W/kj6mn
S9c6ctMD89JRPZTxx4xf0D7rq9Y/Z+SblZSZtrzOS0tVq47/Thq+T75E/enq
9+Wr1Z8d9P5MzxP35/Cny4RwRuXQfzh/PNUUrT+z1pEK2MMQGWj5G+I+LoF4
xICDvxyWW2b88UjtYhl9SmwzbT5NTRr+n1PlV9beJw1Lml5hfdUiO6Kf9aX9
euUX8oRf7Md6MPxjPvzb5Pmn8foPe9zyucalJw1SMsrK86y5ZsHBFv2/PxbI
mc7cJ5u1Vtxh/Ud9Xmj9bYi/cPr9mox/ZfLRgy9G+QTx7DQr7sPLpNziHauP
XB/FJ/pj4KJm+84IQn2E/3wP/SOekg+Qj3aw62fOFve/K0T+inwLfpBPOX2Z
njQNrP/JD3w9l1it5+9ml7dfJq93eOil49sz9fWR1YL8vX8covky/ADTr8Be
Bnl7Md3svWSIybfh92TPb4Fe1pOfUf81K2pTd8TTKWll/W+bpTI1a8INLftm
+mW3LNV8jXzA5UV1096/1knIvbWW17njsrTX/9MTQnxJ+Pgirau06jHli5RU
s+vuztb7Gac+JaP3ZvTzj02xBwgyeedm7a9yv0B/yNX39XO13gi8fDV/A+OP
3vH+SPB/5K9g/AH+EHvBnpgP1vvbjH+82vtHwT8yH8x8zt/Xn1/ze+oDG83X
vhfIhY7/0fsxl289klT/M8j7H60XyVdZX8OvF9ueeu6NCOOP4A/+qMD7I9ef
KnNRSo47eb6n+RL1Pf6IfGny8PI1/zcrJavs+gtXqj+Cf/jTGt6f/r2fUWez
4A/qeX+g9QL5APZN/oR9g4kXb/h4ofkv8RT7K+H9h+bDRy0//1ym+WRPK48B
i8222cfPH/NKSp60dvXBMvlgz+cLlt6YiQ+bE5r/u3jzaFJGF51VdWnTQMbb
76/MU3sj3pHvkb9X2TJ6ddNWUf5+6cVlyvW9M6p/uc9hHP+FvOAf95d508OE
7+3ovol8pIvPRzT/7efp0/4f/XbO08p/T++TwOwf70dxfzj0zH+VybsttG87
XnGBKWE/cEaon85/dTP4z3g/nfHuc0KDOzvUJ0d/X12/zOlzN+3fgpk/zc+X
WQeqHsw7P6wHbTp44L9q//B74KYfO7b4K1B+nrHisQnPBoHyu8G8CpVqH4zG
+R71EPuBXfskzF+rOn7MVNzIrZ+u6+mPsR7M/Kv9esVt/HqNL9gP8aWGjy8y
+B+NEmf3L8rk37kab45YfTarDfFlro8vhvk+H84V4gXvKw49/XGnPa8VihNn
uc/i/XT1F4Mtf3u9pv2sjR7LiR2Df6l1TliPOUGPkn02YS0KpL49f8l5pmT1
5ruSqUDGuvcRC0zBt5/2emZeSh519rVS+2H4H+JFRR8vzAU3XfLY5Eoped7F
s/F6P8l9PfEDTPz4zMcP7R8Rv6gPqWfYj/iSfWRpmOGE9aYrlzfJzS5hCjLr
tur7JzD3j9jfZWH2M+TuqB4DO3nVyVX9ph+GfoCpv+gXV2y24KbJa6P6me9h
j+xP/Q32/jVXXryn/rHuj0bjYH/fkqv0rfL0aH8ZjL8k/z3UYHrel29G9RkY
fws/uQ+Fn3s9P1VeYORDPwL5UN/g38HY/86HrP7eq++fuP+xzxeLLyrMyKfA
8J4NDP3IB+zvt6L7Avwj8gHjT/CPse9L7PsS+76+b9B+TEa+1Otg+E2/CHnT
30Ke4BlWHJfkav60zt3fbVF+ok/Ig/cZ3MfG9Yv9u9uAcF3EL7B7z1c5V/OV
c6z7nbZe6zPw3Pk5azuPzsTH29crf7hPxx4GO/kPU36DGY/fN4Ede0pE/of+
Mf6ceAdmP/IXd5yzIn2KnU/7C/Q3wPiT+neu+eiRX6P7snH/GyrXXxz5d+3f
ZfBzqdDCLktJL+d+Z+h9D/zGfojvyAt5on98D/sBU89w/0Q9A2acfmiYrZWv
GeYLh5w+zFV+1nX8HaL1C/aOPwCTL1BPkE/QbwNjP5qvZ+5TwNyPIB/i65I3
5z6xcEFkH9gPmH4X9SjyIX8Ex99TIT/sDf6BsRf0m/y69EPr32j9TqTP8B/7
xF+B6W+Rf5OfUg+AOQ/9RO4PwNQH9KOIN4zH3xdzXt7ncR78O/6Seiz+XpT3
OLz/ZZz9+D7yoj5ueM/As/84LdIfxrX+zIxjr7xnwL6wJ+p36hv8Ff4FTL+F
eA2/sSf0FXnG6JcY/RKjXwYNeePVKztG+oy+g2P8kRJ1R1b+amvk77Fv+kFg
5EM9h/6hn3H7Rl/w5xrvM++VGYfe+Hsg9AP5cR78JfEMzHs4Vx43COs7d54F
ml+gz/g37Bv/wn5g9iO+8H32I17gr1gfe6+m75HA1CPwH8x7ZPajfwrGX7E/
/XX8L+vhB/ImnrAf4/SnkMd89/5+hd6f+Pc8CRkdfr/z7Wm5wZ53dcL0fnl2
s1+qFskxm78fTRrqqXq+npIOd4cZ2urMfu+uEua7+vNYUkb9eveKh6sXSScb
Hornav28xOrJTQl9Tz/B5t+fJ9VfJq36XJGt81f4+dKyx5T6K4cE8o6d/8t6
k/dwgysKe6Yy/erFind5rPMn+/lSuurSk81Lpf39zfS1hv7AOt8fkBGJTdNb
DM3wY0yOdPjXxpXbBmT6R71zpNLxMIFZmfb8vy2p4/v9uGnR+sH7/1iYwVcn
DfNb+vn6+4CZnv/mkK2fr83ko69vVrzHY31P6fKxGR+b2vZ947RIvti7p3+h
QX5Nvfy0XkuF2lSpfFLvkw95rPKb6eVnwmh2zX0rAt//2ZdQf1Fk5/9zuzlm
w32ftH8/1CnHwK9pnl/m5Js9OtUsm/b9ueJG2K+X38/sH765/J79Kall/UPz
NVpv9fL1ljBez4/LkvPDAN0u7fVhd0I+CtW/6N60fGTPW5QQzjPTn0fnZ/v5
hvmz/Hy9r3Tv0Zq8b+gX+vonYegX7vf9QnNrslHjXwsC33/ZucrYdsrJnYHW
h4z38+PCOPTAjyqeH3rfNtXbm8az632/Ue8jV3j913jm5PdCdP/Uxf3eY6Xi
Jz1W/3nIz5cj1c5vnzUjLS/aeWdG9yNfWf36NWm+DMvja88p8v27IGnotzt7
uTEp6PNBr8/yy4ow4s1Oy2tW/apE9xXuvmpNUo6G8a1WySJJWv7uTpqFYbZf
r0yRjLXu6pekmRra21Nr01LB+tN2SXnY3gcdzZx3W1Jet9dSv2f6WeuS2v9/
x5/H8P1R/vu6X1m/n/b/C/x5DPsX+v0N+2/y+xv8Uwfvn/Q9hJt/Mjx/pr/s
/G+lhPLzFc9P7bdW9PcZ2k/91vNX4K/rt6ci/mz0/BH4M8HzR+jvdfH9PfWP
k71/1PcOh/z59L2o4++c0F9n8ASPNV/07xtX6X3xefa8363V90muHj+QUJzl
sf4ex/nzvhv09xj8noXfN7h+Vv+1hvenFfz7U70v533r334vNCKh75Xdftfm
mjZhevVE20x/ZdFCfY9MfsT8Gn6+v8ceH8hxq7/L12m/knhOvvKsf8+r80ta
elasE95jlvXvMbUed+nziwWaX7a2/vv7fMPv287zv28zvI9z/a1vV+r7vr7+
fZ/w/vIn//5SeP/m/c9sfR/Q1b8P0Pdj+f79mKFf1dL3qzQ/aObvf/T3PVP9
73skdv74+2e9b//G37cL/asPfP9K33sc8/djQr/c+dO8HI0/9FO4Dxvp78P0
/RnvK+h/vu77n+aC0Dquahzd16RsAvZyIL9ZfT5/veaD1fz7cH0v857vH2i/
wfXXq+Wadueueu2iSlF/it8HkR9xv8B9Rew9sZ6H+ot68kF/H2Za9v++97bL
A99/fHiL4n0eC+9T6J+6++xzUrLYsufwS0I/F338P2d02/8=
      "], {{{
         EdgeForm[], 
         GrayLevel[0.8], 
         GraphicsGroupBox[{
           PolygonBox[CompressedData["
1:eJxNnHn8VtP2x8/Z+zFPKSWE5jQoGUoZk1mmhl9mDRKRiIoSKUUkrlmmyDy7
ZB4aqCtEyHRNiUxJhriG+H3erc/z+vbHeq119llnn332XnuN+3ka9RvS/bRU
FEWfNYsiC29UKYqnhG8W1BboslhDMEoA30aCzcvgrSXYuAgavjrmVVfFpoJ1
BOsKNnHbWoK6xmsL6hnDV9+869G/YH3BBoJm7ov7W/t9jOsJDWYNjeNb0d94
LFsKGvo+Y2lkzPub+n301VLPNRE0BnyfcTUxhm8zj4VxHCe+3/WRy0U391i4
v43HuoXgMfGM9hg2FL2VcCtB6yJoxt7GmDFua8wY2xozlnbGjKVnjnFvJ5hX
xly0F7xexji2d9/VdVjmMe0oOFQ8rwvPEbzssXQQdFxtXL+VMaadBfvpXT97
XE+q/U2Pa6rgPI/rOPHcLny+4GjN/2LxTaNd9Bei7xDdwnPDvGwp/j6696Xu
Xej37yI4SzBAcKJgpe7/rvt3ie4jvJdghehfhD8XHs+aSbgOF9+v6m+y2r9Q
26WC5wUPCCYzP4K9BPszF+K5THgPnhVdT1AKzhb0ELyn9meEf/V8HOBnuwrO
1jtGCLoLNhNPfWRdsLZgLcF/xPOC4GHBFYIPBY8IrhQs1P13BP8S/XYZY+kl
+D+Pi/f0Nj5QcITxQYIjjbsJ3ixjHncQHOW2gwWnMteC4xmD5uNP4T8EP4p/
ueADwc+CnwQfIbPIkKCvoJ/pXp773n7/QL+b9/RfbbwnGMNXV31tIlgp+gfh
ZYJ3y1i/I/z8SM3XOYLegosFEwQ3qH2Q4BjBsYJTjPmG8TnGNURw+mpjPNPv
ZownI2d+/gzfZ4xDjeE7yWM/2t8yXDDMcKLbRpiP/s42ZlznGDOubfQ9TcuY
42M0tqeL0IHoOnQeug89xz5jv6HvavsanVfH1+i5TXxd1XdcV/Ud1+i7TX2N
zqvva/TNZr5G72zua/QUNPpwJw1iR8GSFONg/2/pcWzta8bR0NdVPdjQ42js
66q+43oN9dVF73i2iD3BHu3gcaBnmnkcLXzNWLbxNXoPfdfS70avtCpq9F3r
okbftSlq9N22RY2+4xpd185jQteh86o6u6nb2Rfbewzouh08hjlqfxkdU8a7
O3r86LeOHgO6bWePYf8c+g4d91QZ+g4dN78IfYd+66056Sz4RXxHCHcT7Jpi
nZp5TMgXcoY+e7YMnTKhCHlE3pC9JWqbLVgs+kL1NUawnq6PZA+pbWER+gr9
hA5CV6HP0EVXokvK0HHD9dwwwaE5+NAh6BT01AHmR2+hq9Ap9a2r0CnoLXQV
egS9ha5Cn1yq77kkhf6aLHyZ4FHR/xK+QvBv5lh91hOsKYHvr352FxTWc+i4
nh4HuqJXUaPjuK7quN5FjY7jerjnhjlqqvdMQ1+XoT/QK+zlZdZn7P3l1mfo
jp+sh9Ah6D50XJ8ixoF+6Otx9Pd1VZf19zgG+PoIr98Aj2ugr7t5/WhjHCd7
nIxjkK+rumyQx3Gqr0/V+E8RTClC/6HjTvOY0HFDPKYzfF3VZWd4TGf6eoBl
imv06VFeL8YxwvOH/P9QxB44XDzXaR5fK2r0GnoOfXaOx3Y0/eTw424pAqPX
ttJzw8R3muB7XS8two+ZruvHBbcWsS/ZH+zTO8V/h2A6c6v+euXYL6+J91XB
GNFvCM8XXCD6LeEFgrGMV89dVMa4fxL8WIRfcKcxeuc/4nnDbXup70vEP1Hw
P+8t9vO94rlH8ITo2uKZpHu/MB7ht4QXMAbdLyWzvdX2oq4fL8IeXST+QbZN
b4pnK/an6DuErxdcLthA99cX3Kf2LsJ7Cp4R73NFtOFb1BFfbfaB6M+EPxXc
IDhZvD1y7OHn9cz1GA6No5vaDhL8outzxddd8BXyJNxNsHUZsneF1/ow8R0q
2Fdwop4bIPhH7feI7yj2BjKKbsqxn9/HrxFcJfq/wh8Krhb9ifDHgmtE/6q+
1hH9N/ImvGsZ19dyv4w5elQ8s0T/Jvpz4UWCGwVt9J5agg0r8V50xiHITyXm
F5lfW+1r5Ygfjs0hc9jQj4uwp8gdPvstlr1j0fOWu6v13qtS+KyfFCFfUy1j
Uy2DT5ehr28Tvbne+2kR/iiyB97OsodP2t6yh0+Kzfia+S5D/o7HjpQhg58V
YfeQN3zOOy2H/2gsfwsWFSFf+KfYj+fK0PV3i15XY9jBMvcaulP0DH87c4Cq
HCL6Sc/PEsEGlRoZAuOjDhBjV8H6gnPVT0vWSXwPsPaCASnkCjuwt+BE8e2N
nAoe1L2TBAMFW1sPLLS+f9iy1NHywvVi3b9JcKvapgrvLPxfyw+6/1DLD7r/
MEHdHDL0mOh64r9X9NdF+HjISx+v03TriLvE04n9qvu7C3bL4ePvo7Y9ypiL
09W2keflCbXdXIZfT1zDumFfq77aCMsN8oPOas+6lKGfthedU8jFnV5H9MiO
alszxVr9lmPe2bvvGjP3TzPHKeb9AMFOZcQTnxqzfw8sY+7w9xcZM6/7pbCD
P7OnPR/sAfT/i9Yz24lnXWwo+kewpWVjpvBQQSNBM3SRcHPBFHSj4CW+13OC
XmqttmaVaIOP+5cIaoneqIzYbobf8bboDXPoL+QMHuI/fLM11TZLffUUnCC6
v2DbHHYZPwHd007XbQXv8y1lxDyviP6rCD1HjLW0DIzNP0m8h+WwO8PL4HtV
0LOMOIt2dDxjxB9jLK97PE9qHKeLZ6Wev7+MPY//dVgZGJvyqnheEfRifwsu
LcMeYIfw3fAhny9D33N9QA7fjusOem5DwQtltLNHOwmaqG2q2sYLGqt9F+Gk
ueoouoPgG91voLYtysgrbKa2b4m1cuj8hZafhZYn6H10f+0U11sLjyhjPpqj
08rw49ivzOs+3ofsR/Q2uvxD05NS+GTsx22E16qEbt4YXVqG7l0nh55lzOyJ
j4rQsceUkbuBroXdKEPvDjNmD23svVmd60+8d9GdnxY1fi+6lTbs8GdF7C18
NHQhepC+P/KenGfZwCd9UO0PlOHrdlQ/dZBnXbcTfqiM++fbthLDdxbemTlH
r4vnVMEpgtFq60Q8qfaGuh5ZBs3eZS+jN7eErww5Zc+xB9FHvB9/gdwBvgxr
SHxUX/19pWe+K2J9yRthg5pUIpdE+9fC7cqgC8dYVX9oqfspc9zDZu1p28V9
4iF8MuKRH0yTh/lVPCvKsKn41Nhi9Opy88Gzbg7fiLacI46p+kY/eu9UctzD
ZnWx7brQe4DYhrjmF9OdjLnGZq0wTTv2aoXpOjn8J67xq371u34zvasx19jE
/5mmfccyrqH/ncJv4HrNMvwU/PJLc+C+RfgX+Ot9BONS8HF9YYprchnsPXRI
lyJinb8sX/gr+Cndi5Cfdcuwm+eJHiq4uowcBXzwDFTbd/hdZbyf8RAfbK72
pWrfrQyfivvkai7HXxNMdGxFLEY8dRn+Z/V9OXJJSVApI87CFo9T+1jBGTli
tYrbD8yRP6pY1vB7kLfvU/jaXH/neehRxFys6fGij4nZ0Mlzy/C/VuWeyrhG
L6O/wfD+zrzlmCPiEeIjckTEX4wTHT/KPizfcrFtDb7vBd6DxKTPqe1Z7Ctx
i2Bwju/eAhlR+z/CZwnOzPF9xPvE/uwLbBF0K7dxjZ5/2fdaGdeqtpvmPn40
MTBzzxps7PUFc+8y65ja5gHXcXsH6+V3/N3kqY43rmuZYX2gV3pt63l9bzC9
ZxF4U9OthJuVET+dm2PumB/sJXE1Ohy8memKaeYasSJnhPhhQ6BruW0Ly8A3
vlfLuIHbyes0sN05WR30E+yBT5zCv8SHmGw55DveVtsCwRGiu6TwKYgjGoke
g64VDMLeC/YS9NGzxwuaoEdS+A08c2YZcQh0izLyTeSayPNAb2HcxDTxLnNz
iuWrvmWskfthDMPU/3ll+De8G98Fv6Wx6LHInaB1Gbl43tmmjHknD7et2zcs
4l5Lj2kb8/DutqZHFnG/tflbua9q+7Yedys/w7ruV4aebyCelEOnE4c0qkR8
i++6aYq8f3v2ag79S8xQP0Weuur3g9Gl+JvoRPQh/iP+JP46PiM+JDZ/pfDd
ZVxj8/G9iaOIrfCP8Yc3w6ethI3FPmOv8a2JRzqXEfNi5/FbiDHWy2E/qE88
Ip7hKWThsRR6+Q+1TxeemGLfn1KGL9NFz+6dIg/1p3XHrt4vV6aID9EpD4se
n0JPoy/xe9GZjBV/nrgGfxxbiB3cuhKxHH4d/ji2Cjt1cIq4i+tNctgecv3o
mK7ed+iVvb2nSvHfVcb1ISliHvRPvzJizimWQdaTHAc+DnP2tG1T3zLsEWu3
v+idioil8PVZH2Im/HvWp5b6q5vCl6dvMD5Fd/vw1B1mpNhPxOov49cIDhfd
I4WMHyy4MYUff0gZflpD9XVTEf4m9Rj8X/wsfFx8rfXFe1sZ163F38rvuQWf
1/3jk5MrwA/H38avxscmt4CfjY+9SPS8FP4xPi95EHzg+dYd5EDeYv2sK9iX
Z5WxJ5H//bwX8HWRB3xb/FN8U/zSM8rwP28swu/D18TPZM2J4fGB3lXfE1bb
M2D8mffUdvdqaw/Gd3lfbdeutpfA+CHELy0qUd9BvvpZxrDd5B+RwQ+wRWWN
jIKRX+wXsTRx9NAUMoTcYL/AxMusycAy1gX9So4IvYouPakMm3iW6DNT6LLT
U/j3zAt5P/KQ2Ni+1qOs/VopYk1yAuR2TvV6vVKGzeaaPTS4DFu/TPSQssYP
AOOfIyPERMRIHxEHpJj7j1Po6KEG6EbVcQrPKmItWVPiQ/ob5j7/Tzz3+Zr6
13DLD74VdBfjEaZ7mA8eYhno97y30Eus/6gy/PEvi7CP0JOKwCNNn52CDx5i
NmSTWh5+KPmUnT0/+PD7si/E/8lqNuM8yyf7jX2HTXnE9Mwi8Bi376oxNBWM
K2NfXmAe8FjT56S437CM2A8fG53A3jrX6zXB92ifY5o9S8zIvbmi/yiDhgf/
nXwSOdjl6NcyrreoRL6Ja+KQif528kPQu7ntErevXQn6niLiGsZDbnBVDFCG
j7RPjhw5c0fuhnzAbM8l7cRln6fIp6+h/rYwvkjt35YRY5FjudyY/XWFr6Gf
MH0vNqUS+VDusxevMA/2DB8X/5Y8JvTlbrvS9J2m4QVf5fa69tMPF/1bilwk
1/9LcU194c8Udc1qLhLcB1lNcY9YmPzTtb5POzHy9aKvK2MemcNmKXJz2Gfm
gPlhHqaU4fNha+qZJs9DHmiK20emyOdyPSrFNbm4m8rww5HVtUyvyrGVcY/2
0SlyplyTW77Z8/ldGWvANTr5Oq/1djnusZbtc1yT68GO3Or1vTlFDuhWy+NU
y+ShpufanmBH5luWbrds8d3TLBu3qo9NKnH9RQo/hjliza/3ONHb6Gxi0r/K
8BW6FGGDscXkL/Bd8GGwD9umyEdDE3/f63U5KkX+gmv0DvoH+9wmRa5nvuX/
Ae+FJabZK+AH3b5+JWjyCeCH3N43xT3aN0mxBsz/eil0BPu9a476AXuOHNyj
fvZPX+9W1NybUUStg1omscmGpolrwNzDtyE//bh5wNPdvk2OGh8xPvkO6IlF
zO0T3m/kqagzdi4iTwrd1vgpt1NXgeY++Gm3E4NTW8S3nGC6o/GzbqceAs19
8HNuTynGeavfxTjIlb1gmv7BXOMzbJCCpp0zFy96fvYwfXHhNtMzTZN73LIS
19C0QWOnyBkwN+QQbvac3Gv9g55hnn71vCED1N2oA1Jzq51iTidWdWEZ+rCW
6VXnW8rQ19DjTcNLfEy8XN2vcy0n4P+YPtU0vNgibFK17RXzkI+mJk3NlxoX
dHu3cU3dYbHp9uZ5ze3UkKHHFFG3JsdNf9THoLd323w/+4Xp7c3zhtupPUNf
UERsgZ5Fx862zLEXqI8v8LNfmsY2gd9y++4p6LGivy8jn1ut44JXnQ/JUd/t
aR7o/YrAC01Tl4ImFqDuxHpRD2rhcfCt1JbfczvnRqCpL+yfot5wlZ993+3U
rD4wzdpD43NRl/7Q7Zx1gSaHdmCKWsXVfva/bifH9pFpvv1NzwP+F7kffDDO
ycCHPUJPoC/usY1A/2MbPjV9v/v8xPzVe9gO5IraALYAjP5/sAgb8LnlDnlY
bBmgTrPIPNR1PnX/0yxDrPUdlgPWizNU1K0aVEI3LvFa0/alvwuf4yvT6Bps
PflV/A/8EO6TV6V9d8vVF5alr8xD/+QQOTPBeQl4vzU/9gk7xd6l/v6z5wHZ
+d7y8K154OeMwtLVZOZ7yxgyQl3/GK/7D25jrZZ7vT4wD2u9zDyHWjbpc3+v
6ZeW4Q/87LHWLYxjstf2Z/f9kceN306e7iePn7wsNb9q3Rl6vNvRR59brn60
XHJ/hdtnmebZ5eY5zPtxiXlmux94qV8zt/i9xKP4kfiQv/se7Xf5GnrzFLYK
O4Vvjj3uUoQuJ97G7mC3ienQpcSy5Bewz3ua55ki+qbPCV5brrEdxEzEUMT8
nVLofXQ+Nieb/kxQSRHH75DinBA0toV8B/ZlpxQ1tmp9jToINDE9ftWeRdhY
4ugZRfjj2OmZRcRkxGjVGH+o4zXiV+LYFTl8YXxidDJ6jpoC8v9iCtuAXcAH
2ShFvIoOxydAbxOTkscZJ3rnFPVL/BT8Jnx6fCdqJeRciG+I++uap22Ke/gt
xGqckyCuwn+hjkJuBn+EdaquEfESsRJx2MaViMVGe/z482ebh3iLmKWxYxV8
FnJ2xDQv+NuxxfjODVL4z8RS1EKIsfDb8N+Imyf4W7B72ARqTvjd1HHqVKKW
g++ID8k+xldqlUI/4dO1SOHX4T/in+Gb4VtRs8Hnwndr63lg/cnjdLF8UYtF
xvAH8QXxA/H5trGvzsHiXVLoPWShpf1sfJL29ktYw4628chgB/sfxNTUcZ/z
muzsdcGWYlNvL6Lvzu6/s9/FeS1kdgfLKrLcyfLMfqIuizwipztZVrGr2Fd0
MPkt6rvYtRHIb6rxefCByBUMYc1T6M+fU+RSybk1z1HTJd/ZNQUm51m7EraD
MxjkEcgnsFfqVuI5YlhsMrYZ3X9AChuJfeT9e3gMjGtfj+2dFHzwYD/hp37P
uRH4VtWmU9jI6jkQxkEdf2GKe7TzHbv6WxrmOEPAO7ClPMs5gA/9PXxLI+oa
6uehIuS0g/cp7TzPmRX8RnJn5M0Yy2Eed3ffQw+s62vowSnyaOTQ5qTIr/Xy
2vb2Wg8zT3O9e7bwzBS1bNaFPvE5iW2IcRYVsV/JfRB/YCs4hzzWNvZoywxz
dqTnDd1A3IL8HpuCB3kAH2N+zjkf77li3o7w3F2T4plpttvHmYf919syCV83
87Ce/SxLu+Soe5InwRfAJyA/eUYKGt+gfwpZ2dr3TzQPvgR5zOr5hIGmiXnJ
AxD/IT8nW4bqV4IH34PcSX/L3hjhepWw3S1yyPEJXvNBlmPWZbDXiPnmTDZz
zvip457ieTrNc/Wg39ehjDwzebQjrb+J39DhvJPneC/zOsTzhi3ju3j2WfX9
Yw4dQz6OvBw5Ic53ve45ZA8O9x4hH0ZeDF5ySsMsMz1Mk1uCd4T5OW9DjI9e
Yh3O9lowD+SMyBfhH5HTwUfCHxzpdUGfnetnqV9Sx6SOh349P4WOBY9ONf7g
aM8/8f4YfztxErETuT1kdmwKvTvS/ZN/+DIFD3OOzbwghf6GZ5THQ3xK7p1Y
j1oi48HXvT1F/p4xgse7nRwtOVtqB9gqaoLscXKg0LPddrHbp5nmPnii26lh
4Ovj5+PXQV/ltktN893n+dtpm+R29h7+fdX/h77abZNN32YaXvDlbkc3UVOv
+vzQ17jtX6bJFVPPuK6ImP0qz884zwnz8LrnrnouhTmkjTMDnA2gftvN+5z9
S66a3DX1i4NznPGrnrsC4/fekKIdPXmdaXL1YO5xJpC5neJ5nmuadeCMFjkg
6ghTTMPDuS3yQdhzzvNQJ6BGwF4nv4P+o6bEua5HPM/QnCd5KMU8Mofkuad5
HaktkXeo5hygb3PbnabvMg0vmDoZ7VO9vryLOaP2w9yS4yfnT73svhTnNalb
cRaMPEU1RwFNzpz7jStBd/Yz8KMD0CPoAfT0Qx4/vuf9Keo86EnOyaEX7/G7
6Ie62V0eM3qIfgb6O2inxtcyR+6menYBTK7i8RS1M9rggcbPBD9mmvrS4+ZB
N1N7w5Yzr9O9T6j1Iz/neg8+bJlDh6GjZhVxnzMo53oOkT9qZ+hGzsSgH6nJ
U7snr86ZBGjOIVCnf9btXUxT+wA/Z5p6CPTfltPnLYfUjp63HDatRN6VPCo5
V2j0GJh76A2++0V/O34qdaqZRZwpg+5m3TzTNDZ6lmlqW7Msq2Du9TTvbPNQ
+3rJfR5vGlsDftk0te63LbfIMDT1LO7PMQ/7Za73DmfHiOtW1R3KoDnLBOYe
55vmmYaHGsU807RB93I/r5p/b+cKqvV4MD5ML4+Tb4QH20Q+ATzfNHlfaOpx
1J3ecB/wvOF2vpHcMTEd8Sw0ex+8wN/+lml4iP/eMr3ANHMy2HPCuDgnQ76d
8zHoXXxHdO+qM0cp8gPYAeIlYqVNTWMf8Pep4bGniTmo26H/iB3RrehV9Cs0
MSU2AX8Ru0DtihoWtUPs8seWeWo71HrOMsZOY6OHmeY+OezPUs2aLPJaoAMX
e31vNI0+5GwX57WoY3JWC5pzFJzp+srt/HYGGn0O5h5nvTgL8LV5OOvHOaQu
RdTi2I/YAmwOfjN2h7OC8FEn5TwR53h62OZCc96IPNNSt9MGTe2S/Y5eoO63
zDR7f4ivoWmDJt5kfVinSsVnxlLUnajfMU7OvfzodVzFk+Ka3A85WGIT/Bx0
E3Qjt/3s9uGmuc8ZH+o61ZoONGdbqLuvcHs309RSG+Q4e4Rs/ek5Yd6o51DX
ubaI349wTa2H30Rw/p7zsTzDs9RtwX+kqOUuKuLcNbmQP8xzrXURNSB0FLEl
NLqK3Abniyf4uZV+lvt/mZ92zk9gU6gX0U4f2CfOdaw6S1fG+TpyMtSzOciz
1JjzIcgG9p5zCyssX4XbOTsCD89RS6emThv90uePxhX3D2/ys9g7xsZ30zdn
I6hVcXb6b4+ZfBHnGBgvZz44Y18acxaUWjb5Ps5VUqfDL8A/QMc2Ng/PNfT5
Uc6OIkecG0FmwOuZhncd90l/G7jPfXOMj7HxHWv4W9jbnE/lbAC8G5qf3wps
5PZZHg+6kXriqjPKlXiulnk2Mv2k30W9s3o2EfyL++QZzsHyPO/jLCj+K9/A
/uBsM2eYqef2cyyDD79pjt8xEf/WNY1McqaAswXsV9rqmgeaZ6hLoivwBdEb
xDCck0De2dM8W93X8KBPqmcO/vGegB9dQdxMnEyMDBAvExdvlSPPS3xBPhaa
mLV6zu8V76kG1uPc5xli2kNy+KDE7dD0ic8JbmSad3B/ofca/bCnyE/i/2DT
2dOMmX3N2aLGlhlq5k09h5wfgyZnha/Es+Q2iak4C4H9Zc45G1HNg4Cp47MO
LdwPcRU0MSbQ3Lz019LjIV/BWpCnRSYbW25ZW87hcUYI36CV5Qrc2jRjbOJ3
zTBP1VeBhzZkqY3ljfNr9MlZSnJhbd0/Z7LaWN7w/Rgb332f9wZnFFmfE7xG
PNfONLlw6rnEd+D2prc3TZ0XzPWq+DuHrkQmWesdLHvoGc4FYss4G7ij5RC8
U66xZdBLbLs4E4ld4FxkB8seuKNpZBIaXvL8nP9Ef3DmGpr4lzxjJ9O0Qa9n
3s5uxzeFpg9iZ3IB1bZdzMNa7GqZ4Ww+Z/E5L0dtHpo8J347sUE1RtjdNPoP
Gp3Ob7A4i4rfy/lH6D2L8IX3dDtnVqHxe8Fdco0/DA0vdXHqPfhjj5qmFk0u
lnGOs0+Hj8d98N65xpeD5j46CR1VPX8BjW4E72u6jml4OY+9n7/9TdPbGu/v
duYCmvsrPSfYNX43xnlbbDHnVZAx5JTfV/FbI2wB53IP8v4FdzNNzYR6DOeo
secHuR/2Ozy0ERccnGv0BnoEfcFvO3iWeJZreIhlh/seZ4QONj/P8ltAfq/V
zjS/6aUGyu/h+J1q1yJ+HwrN2WT2AHuDvDT9Hu53TfYz8PN7fGjOnNBfr1zz
XwS9cs3vhLnXpIhx0Q8xzuEeJ31yPvdA7+upRYyTM3icb+M3dPxOit+wQ5PH
IKbld27V+0e6nd8g8TvKZHy05/8Y09x/2tejvEbQnJer/i4O+nZ/w3buv7fH
wDcd57Gh34733gH3Mc3vQeGnTo6e4x66F/2DLkKXNTV/EwM6GX0I7me6uelm
fgZdhg5sZn70Or+VxGfjd6zYjd/sj5E/XpgjR8z6nOw1Yr5Psmxwxp6z+IX9
Ymh8Y+rW8LPO/D6O38wOLuLs2UleO2p01Oo4s43NI4ZBN/I89emexryDfPhA
0//YlzjdfYKHmEYnoCP2cBv30P+n+HqKaX7HdYPpQX52kMdJO785YGzYJs7/
c/2313Gk1/Ic08gMNc5zTOO3D/P8sLeg53mPs4cP9F4Z4T3CfLLfqrzD/exL
wrNz1GSosQ7wPPDc2V4L6mqcqUUPDPa3r+99cKb3Aue3R5ifc+6c55tkvTrK
NL9bh+a3A9zn9zlV+wCNXRjtZ6F7eAzdvWZDPVfVeUFuz/T3Mra7hD/KkT+u
/o6OtWCdGDd6nvkea3nABvG7BWwWeIzp800zTs77j/W68P5xXjPuX2ieSTl+
ozLefY8z/xj3z7eMMj80ewBefsfNOaeLLQ/ENdB9iuhzgml+O8LvGfAT+I0J
19gp3n2J26u/k4H/Ij/Le/jtA89yzp/xnO9vHO8x9/V7J3n81HvwKW/NYR8n
+1285zLTrOll/nbuX74az+Ue62eCT3LUMJi38zwn63sMjPkb4SU5cqw8M9nj
7Go5Q8bINX6ZI197qcfJN94h/H6OfB41upcsw+T8vs2Rv6MO+WKOWusC4Tdz
1MbIY36RI4cxK8fvP6lXUy9+KodPQf313znqscT19+bwyT8A58gZ0/dP7v++
HLk5clzosw9z6DTOuT6W46zz1TnyZ+wFancv56gfThd+NceZbvCdpqnZXpMj
XuZM5ms5crS0/eN26rLTzU+d8+Ycec1rhZfmyF3fkv1bYPdBjpd+mPuvPP/M
GblT5u0G+stRQ6Qe/nyOmjjn/eblyN+M9PfwLcuEH8pRbyG2/SFH/MkZ+Sty
nDPid7KMgzFQy1icI5dPTea5HHUZasjP5PBJWAfOX676vaXw3Bx13Sdy1OWp
hz+a43wqPhLP4dPw7Pc58rLkbh/PcT6es43LczzPs+TgP85Rb+MMxZM5auCM
i/rCaMsd+Rpkb0qOWgk1kxk56r/Ugeez7jl+hzEnRy2YNX0jR71uF6/zHK/1
dTnqp9dYvjiPgYxdL3pmjnw4+ph8GfK8SPTnOWqOr+SoLVJjHOoxlf6Ou/0t
ffwM/NTHqavf5G+6MUfdhH3wnvcCe5SaGfv0HdFv56gHI9cvWLZZH+ryrBHn
D5Z7DsmnL/O6sxfJq7Mfp+WYF+YEeSTHjkxemWNtWJd3c8gZMnZ/jjw4eXhk
9jrL7T058hqLipA7cobIHvNxlb+Rvfi19yPrQN2C9/4/lXk+kA==
            "]], 
           PolygonBox[CompressedData["
1:eJwtkT9LglEUh+97b2uD0B4t7g4FEjSrS9Jm/8A+QH2HlpYWE52CFCsHS0tc
TBJsySVECyUTbBCyqSFchKDneBwezu+ce8+55/29KwdHW4fWGLMMC9BwxjxB
1TMmS36DzsIV+SrU0U3w0VQgrxDjxCm1WwiQWzhHP9CfINYgz50/eEZPIAOL
3OsQLyGGDkEJ3YJ1tCy2CVH4pXYBI7iDN2qn8IO+hxPeWiIOnM6Q3l3oo9+h
zHmEvIfuypvkG+RJdNupPqb2gb522rsDQ/Qn7FvtWbO6d2b+HWP4hoTVN8Sr
F/Bb9Wy2K4St7ly26pl4NZ17eQZBTz39QqchZXSmzKpC0tOZj+gc9DnfppZ3
urPsuidvoisQ5WzInVenHou3skPR6T+RfxGBf5mhTYg=
            "]]}]}, {}, {}, {}, {}}, {{
         Directive[
          GrayLevel[0], 
          Thickness[Tiny]], 
         LineBox[CompressedData["
1:eJwl1XmUT2Ucx/FrxjozmuyhZGQyZU0qKuUUpzoq5wzhqI7QIowZQ9ZOSScn
pz8SGWMpx5IRMmqitFkiSaVIsjYqWlChxVZ6fZs/3r/P57s8z33uvc99flkD
83OHV0qSpNRPv9QkCV+NzqWPCJpWTpIU3MBn0vtomfo+9VRxw5QkuRBtsFRt
Eu2NJsgXP67vMn1H6KvGtZW7De1wP7rgHbUU/fPopXr/0Vcg3wOb5SbTt+TO
0NvRHiX6d+EufKi2EVfzlVFuzDZs5e/Re5A+R8vpAlrdNWbSPqjED5R/FF0w
BqOxEvXUBtGJ+rIiR9PpJNqMPk3H0QcxBLdiD6ZgFRZisJ6+8VD5Yroo5jDv
VNqC1sRh5b+t/xo9H9FN6MYXoCvOiofqP4c3+F36e/K9Yl7jZ+lZwTbke/An
9dykNgidkYdn5Evj/uM9qZ/V31x/cbxvmiPfD1vU6tOOcf/xbtW6G98knhO9
Gd1wgfheulfPPozg55gr0/g8OoQOp/kowAgUYiRG4TGMxhiMxThkm6MNxvOt
aA6G8f1Rl8+lN9LzmMlPc91zsS9okfgUrWpdDeTKxLXjPfNHUYQfcRg/4ycc
wW7swU50N34nnsch8fx4rviGX4Tt2IGvsBI/YK/rdLSeBfznWIj3kWncEvnW
9D3xcbyLF7ACv+Ja9Yus8TVzzBE/ofd7+iS9MqXim6xLV8v9HuvXlxvfC99C
fjH/FJ0tLqR34zw/Axfz09XX8J/FvWB57DG5qfQO+rCe5fHusMzcE2gN67mC
vqxnTexpfQ/hX/GLGB9ngvwEOpYOw9uob9xE2l5PNt+SfwlzY13xHdONrlFL
bZT4gPhyvifNi+80roleWI+R2KB/Py3Uf4neQ/wOuQb8X66TJm6HdbGf9TSK
90Xb0gw9A2gdXIfaWIsynNE/QN8y2iE01hqeVkOJazQz/he5peLr9SzhD8Y+
lJ8n96n4O1pF3Ji+Lv4Nt+gtij2DT2KP0DQ92fGcxL3V/6Sb0UkuNZ5Z3Kt4
PYrjXblOljGn+GOYho/xAU5gLVoZM99cGfRN8SvYilVoZGwd/MFvQ2mc11gc
+xUl2B/7xNg70Red47xGfxxQK8e3mIWv48zBF/gS0+Pe43nggTjrY7/Fc8Cz
1nQ8zmE+Xf40JsdZGe+NXqXegc9B4/hviG8kzhO+ZZyJqMlnIB1pqIHqcU6h
KqpUHHtJasWx+v//1n/Ve9PI
          "], VertexColors -> None]}}}, VertexColors -> CompressedData["
1:eJwkXHk8VlsU1WRMhEppQgNSQkVUmygqlVAkCUUlmYokQ8mYUoQiqSRDhiaE
EELmeSaZh2+4t/A01zv299f7/U6nffZde5291r7ffUlaORhYz+Ti4lo7m4tr
FvnvKdl0mucmE3abFFjtvMGCxkveYdJhNPjfvRMp6c6AfboizK4XTHBylXo0
y42GqRnxf5T6RuGJzhkNWwcG5Oo3qfsepKF1qWlpxIIRuPT2zlkz3jHIXzfS
nSFJw40CM+dQtSH4lJq8cXfECAhGTbmbjVOQW75YP2DHAMi0t8yS+DsE0PHu
RlEZBVlvL29+JN8HgjF6OiMHB6E+dr8S/0MK5o+XCp1e3QNThkd+KT7oh/GX
341fOVMgcmr+3WNxnbBbobw/e1kfBNhV7/xsSMGz770VzSfaYKtW173YM58h
jLu7UXcrBdaOnXLvlzXDR+EE+/WR3WD6dOhP5nIKFmskR/qva4CP1Y6Kh0I6
oOHZqgVsXgoMhO5p6odXg6lqXuq+gFbY2DskTk2woSzohavYSBn4aUbtvhvc
BB+Et3pu/8yGOH35Z7o+bNCkHkzlL6Ggqt3qsEAxDUuPxCruVWdBvOENvxkL
2ZAUkzPZGUeD/AM7+5hhBrQL+MQd42aB/RX6vJkPDdru3Bmj0mPAUg/wDHjK
gMozNpZyR2goO+Io8XdqGPJ+N2m6fhmFysOxu5OW03A3z/ipTv4gPPSZP2Ct
PAI+jenJn4co+BJ9oDHauB/idwdGPNk5BAuOt6fezaDArmN1hEj9Z6CL7g6e
1B2AZ99k8z2uUxDtKfmn70wX7NzTWfX6Qh+0fqlwVDKlQIY3/mxQShtIsR8s
U3z+GXb8kdJ9rU7q5cbX4PJfE9y3S/PXvdANngE5Z88vo2Cj72b9Pwn1cMg2
8cSsWR1QrZzzfc0cCgI9cmNWfKqEJY1BRR6PW6Cxht8yjc2GZP/FrrP0aHjL
mPGx1YWGjBOLNsZfY0Omiav2ZCoF80ZWuG35R0HvGQfZgRAK7Pd9jHjMQ+oZ
sDtojORdLVe2rCCBBjcttYd/b7GgcHV+y4QxGyJL3W0KntPQmW8qumOUAW88
5BKTeFjwIahEy5fg/Om58pJLz0chy6VuXpI2A7bkdCUJ7aWBf/78vqszh6Ek
P1L0kuIoTFXbf9vDTYPJ2v8+mqsPwNPb5TE3fg1BjJDC4DXCW+3tqgdWH+mF
JTeMFMufDMCowJWatTcpsAiprGJadsHvTMUf6Y594KyyKvnHUQr05R9WNv1p
BY8HdR/eiX6GYP4mb9ktFKzgd8kTqmyEybTzMGdnF0SIl9TkilEQPoepqihQ
C8/Dk88c0GuDyTbvc9o/2JAVJrNpWQYNNo7NqcmvaKiuG3NJeTMGyfu2X+4I
pMFg5uW7pY9oOOQ5+j31KguYJhefNg8TXsbc97KQoyHh4LwxhjwFh3t4K+8v
psDbwsZMP5SCcacX6wzJ30/NEszPNWSBmME8Ay9ZNhxT+S9T4RkNslE/f0hr
MeBf74L6mb5M2Hqd6i9xpkFKfr3985kjwNXKUxz+YxQ+6uavaFxBQ7iQdljt
owGofSUZLbZ/GG5o+M22rSV1dQ5//2NuL6TxSIhY2gxA+r1wBWt/Cq57MrV+
0R0QbL6l0a2+FyQkQ2w3HqBATGOzA3dMM0g9evri1qxPcDAuivVOigLesMsy
YQ110L888L24ejtI2fJ65/1jQ3SzzyunEhqqrmTpm4TTAO2jWTK13WC06h6L
v56GxhvLldem0WAflFHjc3gAtixX2H23hoaonDBhxTwaLG1Py2UJjgJ/76ik
YhQNxR9OPg4gPLs3+pPR6sQEi2Mxhkd/U/Dey/WTnRr58/unpb1I3yhasCut
eJwN+/MLbx69SO7Ds+Yw4Uoa6J7T8CWIArOnHZ8+nWXC+PPENSrzGmHZo6vx
PyVoONIztt3cnA3tsv+4h+Vaocx1YRUVxIR9z8f459l/gvWXPEL/7qmEMx4r
cN0gSl1gep0/PBrXr4c7Y/xK8dk90/Hrh7Mx/nLuIIy/YQv3jun4R5w1eKbj
N2hfR3xqz71FfFq1dN9O46MXxsGHz3UF4jO8dwDxuem6HvE5zc/B53mbD+Jz
32gE8dm2koOPhI8YcxqfmU6RiM+RBc6Iz4YYJ8QnxU0D8XHWy0d8Ll3sRnz2
qK1FPn/va0I+V0pwuU7zmUt4G/K5wtsN+XyX9Rv5LHfdAfmcPiMC+dzutRD5
PJw+G/lsp3kS+RwdkIV8Vg2ag3yur+ZBPqc5TCKfldwnkc9B/4SRzyVsNvJ5
w6a1yGdT+VnIZ4+XechnfydN5HNj6Arkc6UAh8/bL0Ygn3U7OHyemcrh86/d
48hnroNbkc+uJhw+bxXRRD6rdachn3NmRiOf/zXcQz5HzL6PfLZq5/B5b4IY
9sk0nb9l032y9/EK7JOVU07YJw/HLcU++bvJFfvkVbsP2CfN4rWwTypkV2Of
dNVXwj4pXpeFfdJzFqdP8sgaYZ/U3r4a+6Tw2AfskzZV67BPqh6swD5p9KUT
++TFIAHskyPnwrBP9gCnT4Z0fMU++bu3FPskT80G7JPbQlSwT874bYh9Uuqv
O/ZJW+8a7JNLfythn3Q8yOmT8+fEY5+MC2rBPmm1k9Mn5971wj7p++YS9skF
5pw++TVo9tbpPvn4TxanT266in1yVak06vLM5RGoy2t4ObpcWxOJujzfwBd1
+d1gNupy9DIb1OX/ejxQl8e7KdRlL7m/b6Z1+VX+VdTlrHBr1OU7786iLt9s
qkVdVkt7iLq8fsAAdbkpWxB1uewIR5etj+1DXQ556oe6HCvB0eWF6tKoy82v
wlCXtT5xdPmFixTq8psMji4XfOfosvDXRNRlEf1HqMuSy6RRl0dAGHU5YN8b
1OXSAo4ux4ntQF3Otn2JuqzmzNHlNfvrUZf/6UagLhstE0BdnmeViP7wzpds
9If7G73QHxreuYH+8JeHIPrDuAFJ9Ic7uWLQH1pxW6E/dPBtRH9ocMIQ/aH7
hWD0h0Xew+gPjxw0Rn841/4Z+sNT8zj+0OP8AvSHhQca0R9euMbxhzoNrugP
9TX3oj80P8Xxh9HiH9Afdq07jP5QPZzjD9dd4fhDna0cf6h9nuMPVx4aQH9o
tO8T+sOMxRx/WD3jM/rDpDnP0R/GlHP8of6+F+gPudZeQn/Y28Dxh8O9CegP
AwNL0B+2LR5Gf+g8WIz+0Oz8U/SH+405/tC89cDBKC8WNOUbrE7bx4ab7s8u
706mwWNee4j/BwqW56WMCgjT8PUkNSf9DAWq5/7710Xwll6wFMae0pAp06dT
0cmESvOV1vs+MiA8+dD8k2wm+P7sKzrhTcOq2VureyxGQOt93jN5rTGQmu/Q
sFmWhivJI9zSQQNwdfO3OWlqw3C0U3HVk2oKGoa63IQneqBIZdudNKofDqTe
yK5wJzzJ+uCefaQdOpWF1NRX9AJj3YpLazQpOPa3ZKKbWQdXb53/O6bbDiu1
qwyWclEQafyqOEWL6OvlZWI7B9kw952H6F6Cb3/jC8G4dyywPKossEp6EJYn
rD5qtLsWNFTUNNc10LCwv3/09gsazvvl1C2uH4A1mgXRPOReJn0qarB9S4Pu
BmqnYM0oUJoLZ0vfYcCGaJne0bwaqDzo0/4rogzsRMrSCraxISdilv0njWEY
fvLj/lxWHSy7uQT3x3ml4v7dBWG4/y5fDuaTpHAc88m20cZ8woMaMU7kjM0Y
50GhZNR0HKFPb/G5StyU8bm22LzA59qWx8k/8O8A5q8sPI75e6vnYf73eDj5
b3wlpDWd/8HsxVgvYTM9rJekCadea5Qmsb5pdyWwvuLn/8P6Jh9RxjpWHszG
Ompftcc6vtIexjq2i05hHbUKOHX8IdGHdTx0eAfWsbGXU8fgkWqsY+sGUaxj
ryunjnfXb7hKBTTClintm9d/d0IE9bCoXYT4hl0ZFmva6qA6J9GAZ0c78P9x
a64nujPf4ftcdXL/YrXPmAuL0GD3e3/94lMU8CvqIJ+XPNNDPne+j0c+Pznt
dmtSkA0WZ1RW/s5nQ/ej7L7xLBrW/atZrCLEAiVvv5fd4yx47pzxISGW+IjV
LbheoRSM6zslM3Hd3+MqxhHq3I5xlKxzMM6pS7kKvbMp4gtOK3Vfo+BQYL67
TQqJU6uhFlhNcH9tFFf8jgaNwqSGf8tHoeK5TWDRtjG443U69ksWA86tNTaP
N6Ehd2yDwNlMMvfqW6dYXiI62vW45Wo60f1lXyL+eQ0B/+yDXu8qR0C00cB/
ww8KJmarqFpf6wOvW7XjOeGD8KbaNynrKQXt686mN9h0wfakoX81zn1gZzbw
QJL0Z33r5Lcf15H+9Oq9w+3JMVjSbDnzlWsDlEmt7PrVRoOQ4FkH6QIaXrzL
7evMHIbWTcOM6bzqXW9dm0H+3pdEYZsdM9tBJP0dLHVlwv1J3RN1ad2wT+/1
ql7uSnjYVozrlkJvcd3rXQ2ue0e+wXNXLRnFc5lqzngulwyN8V0TUzC+s+IR
jC+eyMlngYwt5rPo7zjmc6BuNeITNc8c8fH58wjxuWUDiPPuZRycdYQLEedN
meaIc+VuS8TZyOwI4rwqjYV4BhvpIZ5m7hw8t2Vz8ORfUYd41ndy8JRqdkA8
DW6MIp45YRw8eX8WWDzZ1gJf/FSskkM+gbbQjOaOtRTsT8tCPvhsO4V8sBv/
gHzYNGaSskCACauaxYccpVmQwsPN3eZHg+9J4QwL4jenfo8b8D2hYY7mFxUm
qxc21ddKfwlmgcG/Pj79I2x4+2OPwk3ii17ateL6b+FRXL/zZi+uP7YUkm0K
Z8O6lMQMf1kKvgm4CtV/oGE0TeOQCvGxFu/3XM4gPtZII/rlz1djEC0b0Ugl
EB+mnrc9uIkJEs2mrl4PG+HbxANcl5BuwvXQyNu43vSbk2ev9iTm2e+gqDqd
5+H5BvhcGidE8bnCLebgc3k2cmM+c9ofYz4/1Fwwnztf+VSuTzFAKySuTWt2
CwjV+HWsWF4Oj1wmm6W2MEDn6+/5pexiGHFrid2xvRQOOt3bYLyTAaf27Aqd
YV0C71w3r/57rhSMDghjnDnHZ7dPx+ldF4txMuy5v8r6MqD8aHRnpV41nOwb
NF9xpgy2LDFPcia84jcaU95dSANLSLNP3HYEnId9spSbaTA935Y6l9znLK2/
HmpLiA8ajby3kDzvzQcFtbaPSX+9ty7lTE0v7Nw59SNxERvW3FAwzi5lwxKF
gsLPpL9ymQw/67lMQe7jfOVlHRQou/DKmhF/dTLaDM81yBzFcz+PHsVzD++5
juf2aLTjuYcOynhOn0t9+Hqhr52G7bIL/OaR/ZKz8xZdXjQCY9ac9VUWYrhe
yx+O6ydtHt1X9R2DivXe3SUUAw78dun4cIKG1buNGTf02aA86a937PYwbFjZ
YNy/oB4SYv5h/if+bcH8PUTfY/6QwsT8HaOKMP9wp38y0/k/THlBLSW6E9i5
+6KyA9GT1thVmXfYwFUwA3Hes5ofcd7CaEScXfOO1MpP42ay0iCa4HbybL5P
Z2svDD219ZMk+qLvWiHMYpG5i5nXMVjYAUfKDYWHiD/9+ctPfNMZNuzetcbx
lmYriObdV1GrIPeC/dT5Lum/J72ubcly6IXw8STM50+rJubTpfIc8ymJvYc4
MBZfRhyqN3NweGxezSfnPwKvP2/hPmgxBt/mt1mz5WlgM9Zxd18dgtTOhpcK
1SPQI/NzpjnpAzGNJkpjX9ngHeJh+vYCBamjE5lXqwiefAIi+1dT4Hrp5i/+
aDLPKHvA9YtkPpzh4JV9hgEpdR8nfjxhwoTxP29TVxqc7Rvw3H9Nanjuiruc
c30cBNNffmFD7IWZZXv4x8BkeV1P1KIG2KAfXlhYPc0Hwb5lZC4yXn0m0onu
A+7qgnk634lObXmoYas4BPr9u+e9FKqDDaXzSu4asKC/x+m4xO5+cNXTPPJi
pBpmrKrE/T4Klbi/6NQ53H9KejHu5514jPttR07i/nqjRZiP0QtZzGeewGfM
Z+/X7S4zXlPgEpHL/jmThiUrk1ceIfPj7VU8iMOWO0GIg0ulD+KgwHfgp+1m
ivTnNlFh0j+Mg8tk1Y+SefZNsoClFwUZ383XuHdT8NOaa37uJ9Jv65Y3XhAj
c7TOjjobMkdOtg8vfkV8qdb+gUN7/lAww5enc4U6Da9Nzw+OcFMwL3ZQs5jM
PfM2N1VrPCR1p7RVHw6xgF+2TSfpSQNoDs2SvMLfCe2Wmop75xI9Xintnbux
ETZuTY/uetwJhdnl4seFSdxMm/ZZcg3Q6RfxJvdmB3wxmyXST/zzzv0c3mbY
rkDeikiFIG9vBpxC3p7pyEDe6jndQt5++RbB6PQhujXCn1//mQKbn+On17RS
EHglPnmpO+mT34XFVe8T3T8r2PJAmQ1iz0KndG/TIBv+rdOezHXOeh61cxay
QK9Q4vHNEhrqNt1mhobToPkk8YrQUDd4izfcn2ok/miNYsT8MyyQkTs+eG+i
CcR37Xco0KFg0vP68fMnGaAbprH21dMGSBHei/hfEW9G/Pm0axB/W+9niL9V
6zHE/68PD+J/fPkSxF++XA3xz62gEH9NO7NxgzoavnwuefmQ6NZTDfG/e3gG
wGTzAOI877Yw4pySw8F57R8FxNm74B3i7L+wAnHOTunBOjYLzcY6+iq6YB2F
LwxgHW1zGrGO/XtMsI7rtZYiDoV6dxCHMtZCj2kcLIQ7EIc7PHqIwzbRB4hD
4NJQxH+ZLg/iv075F+K/QzwW8d+9eS7ib7lVHPFXy751cECDglu3bP48TCf8
+Br3tn4XDY7cSc6b8ymoesfqOSxA+lD9afMT5N67zXjxKXWcCVmNdkNLulmg
oZw4wH5Aw691ioGT19igZ1M16E7m9wOLbx2cRXx2xEwX5JVNSDzySqmUw6sG
w3gef5qc/+R9TvKcMdi5u1w7Z0EDqNOdVVuWsKHPrHL71NshkKdOeI551IFP
0VGs7/O/GVjfxc+NsL6qv28jf9wGp5A/PjX3kD9zdzUbbped1vWY8JFj5D41
p6+/lseGvbHnl7wifTPqfm1XTRIN7buqlV4tJP1p+c9ZzqU0dAqsO9ucTXz8
lcYZzuGjEN3sxf8+hIZlf9y3XuujYFOS1+P7CR2wMkreJonURcxhl2ENqYvc
na2X0353g3xByMVCohsTEx8vNZ0jc9Nb/TDFoU6iM5WnX8nWgWCU7JLP/W3w
ldfhickfNrS9jtiwtLMeVNOjrxaodkDjJd2YB4QPlnuk5meSe8fdM1SST3zF
xqC3KRXCfbDpplS34HUyd43f9xPOnfZbV/ML93WAl88Dx/8EiR8N/HE8LpDo
FDvUnjuGhsiWyBODecRvnWw+vZjUsZHH4MEoqaOF2p2pvUZMEJ568qr+OAuc
4nMiGm8S36kgk/SglwVVtxjXmqLYUDh15uGj16QP/Ylk2v1iA+P7tbE6MrfY
tF59bk18pVmoxNP9/zEgUcgrP/VrM6zfF8rvtbgc+k9I4nqZYRuuywQl4rq7
op+v5X4GVG66bXUhuxSUZa6s1Y0shWanAFzfcb4Z13s+Xsf1keOHtv4k9V4V
6xGo5FAO/o/0mC2sUmiNaTskNFkFLD/JUlHlViiZWDQngehTp1m23JnJcqhk
JeYkPGqGQ6Kv1mQPsyFNlIH7edTW4X5hFXHcn/4+ZOJJbgV8Mj21o4mnBZ6a
r3h8Y4wNgdVGeO7OVcN4Lm/pUTzXVMoT94ssPob7HZdz9os1VuO5y9Je47l9
xznntv61s5K2roAe+1cyQ53NsHUFH7fhKBt0J7xx/fepd7h+4BRnvTy1662A
fjks9XqpsntPM1Q5OSyxJHOt2frc0bSvH6E+fcAvfVEzAI+xHN8AGwz1EnD9
+LYOXK8qOILrgnIUxrm3ORfjKGRy4iyqltbOOEXDyI7iRo1AGqryP2a1GxNd
L+B/4XWLBvNhQ5NXhG/awsnpL5XJ/d7lOP9Ecx14zGi8FrqtHVJO//emjMyb
ankiajtJHKv1susVDIivfxU0cMWsHYxS90SvJn2sXXJyNhfpY9Y8VaeKaBZs
PCovZ+xNgXhwpHUHkHnIxU5S9k8D3Jk9preH6Dtjj7rV8mc0XPaW/puY1weL
E66b7CF9RmPDoxtVXSyQVY61HiR9xn2BcMLHCwzQuK/oWPWcCfYXC4LOXCJ+
I/igrkPqMLiJCXmoZI2C3XPZvq2LaNhW4/xLfQMTVqSUjlwCFmhWn96rGETD
voMJb9hlNPx1gtSkKDIvyy/s/8XogUFKSlOV+EBhOlnzBPGBd3VLxVvIfZ45
6zbisE+2H3HIbOPgoBnMh7jpn+bgtngyD3HrFyldeoXo5XLpVs1gMm9z/VWu
4f/BgLuhqy4cOM6GuBytXk1y/7+4uTv6Fkz//liG+8uTOPvV5q/A/aMpPiri
K2jwSk141kt8oBKjrHeJVivExMu3zMyk4WHj1ye85H62vJnPqIkfg5NntiLO
pYcqEeezl68hzhS3LtYl8sIE1uXXgWGsi401r/xPCTaMHxM5JVfBBgMPXa09
pP8lDd7lHuah4MLYBsNlvqTvq+0N0yX+y8zFPMDzKg28d60T9Ul/idlx0Hqz
ABuc/asuXSb5Gy+5dvrAMhoC/vl5HtnYCUcnOTjzN2kgzt8D4hDn0q/nsC5m
yoVYl/pVnLo4RVZbtIpRMDR7TuqHW0RH2+0fWd4hdazVcp+hxoDuEhnV96c+
gIF6seJ8vVKQmLOLs77kAK4v7C/D9TinoN28mQwwz2XteEZ0Jaw5d+ZB6Y8g
3+1ja11P5hnH9MLRNBokalT2/L4yAB5ruY9fjxiF13LbPu3ZxICITnPBHzrE
pzhHeyuvZ4A3r42uUFcRrFl5cPMciVLIjBhPa1hCw4ykGcfWHKJJfFqe0Uzu
u8Z1jD9H9wXGL42ywvhW1fX2wk1kbg8VS3r4hoavJ7wuWMUOwlp7uPY5iwWG
O5WG/QUHoc/ygrLTllqoPf4D43/M4sb4jUcHMf6Vu9nRSapM8Gi9W7D8Tzs0
TWWEe0pUQO2/Aly/FD6F6xqhNbg+FdAvbribhqvePPGb2Ww4NflPa/RCG+z9
+M9s+nljFFTweYdVOM/rLrZ/9VgQCxir2ZteG7FBKqIg3ZTM0UaFaRffJLEh
ZqHdjxNbiX7M+c8qk+ilx+6R8U2krnltNpuCCD/+HHyecs+JCSniNYzqG/Uw
J7P9itVQO4j0OXseJfP/oFY35hNlNv50Oh+LXXWYz/HfN3vOkTjOx88zHpE4
26JYXnz2TMgOWT+fSfrWCfs7NQ+7RkHPU3Jr0uwGeO8TUXfyHRuaFeIGdutS
8EnkT7bnR8IfvmHMJ86Ik49yawHmozevG/PZZD+K+Sw9cAHz6clQw/j8d0ow
vlbCFoz/WiEY8xmPtcN8ss7xe0/ns81F+L8de1hg7/PUREqSDatFM3MV4omf
/7HfY/E/BggJBUTsCmyBeV1ey2ZDOcjJz218vIsBscNOFgsrS+C7yIKpCLdS
ULo+D9ePt+fgug/fclxvONeA96j2Tzjeo7LaN3iPDM7cTdbfQnTddbvFO+Jj
Oy6OH88yJvde7zjex7PinPvY4miF9/FJWlSujjXR6eASmeIKiuhe5IUtvDTo
RXHtdnxAgdzlo/prxin4PrvvVFAqBStsOfxkFIgiPx/dN0J+9vNfcFBXYAHX
G5utp+aSegmXBWWQPpfKjN8oYsWA7wtO34nYVA5OvXq3AodKwXKnszxbnwEB
D85MuKwug+TaP23dT0sh9EIS7v8W34T739mY4v7+oKnrJdoUuFdbZ/u8ouB0
yYIrAMRX6czKMCC6cKT1o5cS0YVYVRu7xMI+EN+c4StE6ny9pI7rK6lPz7lJ
43yez2CqsingSy3pMwq9G6oIX+P08vKcPvVDm+sSavsHFmxd6z/0ctcgzF76
ujTnRC0k8RxetyGbBTfkNgW6ig6CYFXq5lq1Wij6GVUxm/ihnyoPKF+XfuiX
uSIaxF8DWzW+6i+NIvPZp7sdZ79QEMHIVXR/SXyzfqxRyGEKFr4R5eYtIH/O
iLdpliJz/kYXxKH3TTHisIiXr30ah1tNefLFmgzgE92tttSwBEL0ZU5+OFsK
Oy68ebpfh+yP5s+P/FMCgoPDPlzepZA7kY/7tV6cwf0nH8vj/jxdiZf/bWPA
jAPhl0Pff4CMTNkKS+NSEBbMxDjcTeoYp3EOG+NEnl2VLkXmF8lZ8y9uIfPL
ll7qSsl4P/h/mok4h06WIc7dxlsR56D12YucSd8ufCm25zGZF5r85mZ+vtYD
T9sPOZRcb4Iyo/1Bm+d0w40uR8/ZxO+XOPivX9hB5g/leyszTbvhQObqf35L
KWhcddKuXIrgv8gocMH5Poidd8hFVrca+CcXuheLs4BuVV8XBn0Q8+LWksw1
1SAV/SI9+TALkmJnKC436odNPT9af32thvt3DM1jSD/NrBfZ+iOd+P3gyYXO
Kxgwa35LsC3pty/WuNUdz6fBJiDF6knPCPzdaYfnynh54rmWng54bvOtFXju
h0ErPDfw1HM8190wG8/NV5fFc+1/L2ybPleg/BCeyxDlnPtsscii6XPluJvw
XLcDl/DckxY1eK6DwI4X79vIPN4slBdH1kvfStzfFTMM8+KOI27a2UcRNxdF
J8RtdXjXzy2E/0NRtbKLCf+f/9ERVtCgwTA0Au/vffcivL8HFB7i/TU5sfLc
SkcmHG1Vfdd4qBusGMMxk3QFvFgt93tWGhNmUjU8yak94C7KK7rofSUs9l8T
duMDDWmLsr6dJfO6485Kpcd8ZE6x/zy5Rovgtd1jsU8/G1Yu0t6+81gbzHs7
9FbUnPB/6nZwgSIb/FWdT8iT/mf3esbj0wfY8Lq9js+C+GZ9m6m74uT5ND42
to96MyHQhvsQj+gnULrSsuWGTCWMFqe56RH/UfBJ6J7SyQ4wcj1WzNpUAcfe
nB6ZQeYCm6C8qyvZzZDBbJw4Jl4O6fXKeH8dDD/j/T317A7e34YvIafiE8ZA
akw+I4mPCZ2xPiuVThIf82x4UQkPC07E9yw6M94L1XK6rb/ZVWB7cfu3581k
jruTUSBAfNuTwiw7Sm8IhFfQuN9hxRzx6f2tF07h/t2zd+D+kJJM3M/LnMD9
U5o7w36QubL1uezAWzJXWiR+nIjkZ0Gi8NOeecEMMOGvkDmWzwSuKhH68WXi
83wCMM+8JWsxzy191zDPwKBx7G++9VbY38xvLMX+dkpr6OpPYwpkZqncbH1P
wckEqZjc5TQweZMx/pfqGoxfYiaK8bOvLnOI0mARn7Ff4/JkH3hdiF2VnlIN
Px+G6WhSTJhtekEx1KsXGvp6JlrvV0GWg5pR7S0muMmzM9RCP4GC8qdZrCOV
0Kl0ys6czInXsyFfkcyJLvvUhbmJHxxKX4L9hK/5GvaT82fWYj/5uasS63tb
Nkd/ur7LxHOwvsJBCVjfE+WPI6fr+6ocsL6e59dnm1yjYf9Gj30pRI+6H3S1
zv7Dgqm/86I9npL7sPO7SwWp716PIXO1j2QOtAxR5SL3SsYy67rUC+KbihJ3
/xJnkL58OflwNRO4xYebFlR8hk/0+6RHa6sgKenYTK6lLBBd9sN2HonrbvSD
7nlE/HEwhby1mnEPeSspfAF5+y9bAHm7pa0Nebvs2Dfkrfm8WkeJCuJn77+J
PRRL/LlDgsVjq16o+7oa78vVzgy8Lx6yenhfZte24n0pWXUC70uYyAy8LzZy
5jN3+rNBKzVow9gyCmJi+sztimm4YnEf9dp0nSbqta0AA/W6cPGdZYYfGJB2
vkva7GsD2M2b3SFo+hEMtOL1HpG6vy2r8ZZQqoEFo82/XvqWwd4GzZEbLgxQ
Lf9mqBFcCUNCanOWbyyD9O+RrsZkzrsRQz073jIK49vDcpbPbIBtDjt7fJaw
4Z+1fpt0zhBI73xs2ONZB7eLhVAHt988jDpYbhmCOnjNOf7lLNKvRq9Ixgnn
0SBU/eamsd4wzE4yVEppoGG76sU7T17SMDvM1cObexBij228WDLBAh2lxy5L
ktmwcM1hxwsZhD+OTnvOED8m7nHQZS/xY0sX667xIjrt/eVsShDx876Wnq43
iJ9PunjabYD4+dfGw/63FXuBWf72iZjvANQ0BHjtDqKgU4Mlc6q1j/B+eWtu
xyAsY82NPv2cgsDuiGq38AFIvDC3vldrGJxvHQv3q6FgfE5XwERSJ2jzZwzd
XdkHu+U7+BYYUVAbMfvVZGI3xNgl+vX96YM487x6s1MU8FrP/H3N/zMUPFp3
KEBuALjihC7eu0qBxpaxpezqFjj2MCcnXqAH7I9syXKWJ/mY3+ng2t0GMht4
n4PBZ8jqu7vOVZUCkWjjz0elO0CpQoq781Iv+CS0OqboUHB2954eHVUa1rTk
HVhxmoYldfdVBJ6y4Y+GPN4L/owreC9GhGi8F6pZgngvmnK/4b1wLvnJuRf3
LvnoBfbC8wnhp96VA6CydtetJXcoaHdmIj7+mcsQn8EuDj6u3dtPzqvqgztT
vHMD6gdBavOA7PVkCn7GWk72bugC9f+uCYabkj//z/zYURMK/rznRXyOqiUj
PtFXOficuvhEXUmlGx7+UFCYW9MHbx1uriq1oMA/71jOyIFW0Jaz99vq0QPf
b3s3RW6kICs1CvHZtF0Y8bm/Phzx6f/N7XLicitMLGXMn/mkB6rzuhW/KlIg
tuLdTj/iK6wS03UriK9QmDdgIh/WAxd/fIsrILjY7XoVmCNMw2TL67pjop3w
5M3m/Y/eMqFw+83bs9PIXOJnPbUvksxdbx64zrrOgk0C6XpKB9mwdGr9rtdk
bq4V3IE4xC7nQxxmb+Xg8GB+DD6Xd/x6fK4KLc5z7b/y++J0nuaz+jDPpac5
ebISo5jMeBY4HtWzm5U3ANI9XAH+P2sgIbgvfvG3ZpDzWLLG0eATWCXcyItb
TfhWeVvpzOlmUOmMd/rZ0g02CW9L5klScJNvLfbt2hWXsW/v2F2AfTvjc+mD
Y61kPn8mqDNPpBeyeP1mie2pgmbJHw1MXyaw/61Mv6HxCWJ5VE9pb62EVc9e
HblC+lTfxjWP3yYR3Hy9VOSXMCE+7uQGnVDSr2S+tWkSHr1aZCD/d5IJx5W0
lEo8P4HdIqHPq437wehbtZS4HQVz/bkln+7thas2kaaO9wfg4ZhdDwSTuqzZ
FzDi2g4Un4jpuvW9cL5m43/yOwl/xmWX2t/uhGVxnxz8F/TBrMSpfm1DCriN
luZ8TWyChriqPPV13dCyskxprgQFBqcPiF1yaYFNs0KiB95/gqMVcy2SZYkv
fu3p6fSIDSK3GxjrykdAJsqztTO8HtwOiyZKFLEhz05dKH7/KPCFDEXyVNWD
Sf/znXXn2WA0tmvi5KwRCGoztfilXQ/KF8I955ynIeZVdNXFEHKPBBd4lewh
/uWfwCYrMrek77hiYvaKBj/ZVzfK3o/B+vD/jt4nfd7fpjwrOJcGcSsN09SD
o8AUe31igvTpg0m+YWsIfjUHDrjMC+qCi3nZU1zbmaC85vgoAzrghdMccyn5
CrDy4+zvvu+H+/d+TcP9/ROV38P7GTB48OD61bNY8D5da+5Pcs+dtweunP5u
cfMEvdqT+O0Fu67LLk5hQNYDfv/SljooVOcZ2L+9HU4Y29VW/WOD9eG16Ovu
dDxFX2caPuPhtK8T2nx6YyfRoWvDtt6jpL4mqYp7RzqZcPFmaXwRySda2KTw
LfEtyc1WS2cWjULh3LOo79lHtFDfdyxQRn0316p9r3CAAh+1HybfPRhg2l9w
QCi9AZjhF9/n1FPgKeiq5mfBgvKpzSKb+5tAQ/fjMoHPFJxrcrVouMOCU6F+
URcONYOuhUNOzHwa7v5pmbBWZ0P8vcIFpp0t8E/hCsYZPnwT47TuOYtxNDXq
MY6lWATGcdeowjhhZ4U2b55kwJ8V33JaepvhjMqzvn0LyqHuhe2nC1sZEHlC
UD3f8ANEeL4oHt9TCu6Dkjeuio7BkvSTe7MiGWCw7cj7ACMaHj56ivNXWtIi
nL9esR/g/GXGmMJ5rWDhfZzX+g1f4by2SV0C49CXzTHOsbDDGOdOwuEn078T
Hb3k0SBE9Homt2Xh9O9E8R1/Tgl+YsCozDKHvL9MsL54iufCtenfn/fi/Ji5
dibOjwd5A3F+XK1zG+dH/se2OD8OOhrj/Hh0ffKuQA0KNpwdWWSaTkEUv0Oj
7W4aEjIO4bky/pfx3MA3p/HcI8p96A89fymjP2T4y6I/7I5l+k3zp2J8qn+a
P/bD55A/v/+dQZ7oxp9DnryfEkWefAl6WKQuTXC4Gqp69T6Z81ultk9/B7hd
8+Dm48eYEON2NDlepAtcC2Q2n39cAR8rG1Qbmohvve/cVVpA5phlAnzaCSMQ
EVGH67XpTrhe80YB163LPxocvkSBXHkTrdpG9IOhoJc4RsGWqM8BLVcoiAs6
qBHeScEb/a1jvP0UqG2ZnMNVRUPZj7ZF5sRXH9E8tilpI9Fth6MXlEJYIPW5
JaHJaAAeNDFC09JrwOQ6uG3ZyYCTWWU1opYl0DG5oP3quVL4/EgD1036R3H9
zZYluK5aPYHxBRZx4rspbMD4JfzpZ91aSX9wKH03TPrA06fzF66cPwwv2zob
C71pePkiInYm0Z9rSmdy7Rax4WcUZ/+/J2W4f2fAAdzvI9uB+6v/hOP+bAFf
3D/btgufN89WD593yloDn3d/1M0Klx4KliSnJHaQ5+vfGWvO1GuG4NuWnjcL
2DDvi2Jm1V4KZoWNdVYSv/TS0+t9HA8TvFihpt4CrWDPZt/KOlEO0vdyjpVp
M0ChQe+cvh8T5H6VVrKcaZCWysD1nZd0cZ3hwlmPfH1n4/E9FBjLKul+yaCg
wjEu7ZIKDUlH2pfvKWBCTV32W+89n2Fnh5Hnu++VoHz7Ep579/haPNfRognP
zctu3lb0mgbVxdvLF5O+ujl0WEapcgxWW9th/gl31TD/29EMzN/os7rNv1Di
j0IN7jYEMUHins8uBYlGiDh9HXG4+Owm4nCi6QjicN1yF+6v03LD/QcHQ3H/
T+0a5FXG5zbkVc3jNcgryzsHkCdJPvHIE+ngMuSJ7oub+Lzr1yng8+apJ+Pz
yitH/gvaRYHb+Guuha8pyB2KUvy6nYZMeqlKbfAgiIoZF6TOHYH7+Xdk/vZS
oL11nmDrzUGYf5OifQRH4Dcjiy3SRwF1xSDX1bMXHln5Fb0pGoCreQEbNW5T
UPx2r3C5di9ojB82eXF3AFZRJ7oqblCw0SlSrLSnA+bY/4yZXdELctrX+OL3
U1BmI7j9EPH/zmt59gDx/5GHLiVxE//v+NnnrFAGAx5fGfd+w90AVPfJDxEr
PsLrnP3axfYM0Bg5JpmeWwHf3v39J7mwDH781cf1Ly6FuC6iJcAlRdat0wor
DL0YsDkl6JdxVBU8i3oiU3KoDFZeHLYclyd6N7jjdfQ9NgS+rtvxLr0VnK1+
vFPmIvci+pJ7ChcbDK+GTIoZtsBekVs4l51rzcS5bMnlfJzLav/zR13LPsfR
tZ/u91HXXP+GrND26wenKCuPN6eH4IbeseF12RQIzhOzG3cdgF3f2OGj64ZB
dK1jiFIVBWNqvY4Px7tB4x5P2Zbl/dA2VyU/34b4cNFopRkxPcD8tyzpSFU/
lFaOXzAjPHjw9VzADJM+EEnMGlhxYRBUi1r8Lz4mfmafaK46yT/PwdmxjOT/
7dofQUOSv/eci2CfSHT4a8YP21QabPdKsj75MSBYvgR1U9TbGHWzLOYy6mav
dRPyfNGtbcjzn1d/I8+lJZbb1BUw4Ous9Av/pTRAdsKR38W6H+F25jMuvTYy
p97IZJ5c1QSKu37tCkn4CLU7q0dnqTDgLsMBang/QMzsVcUxGqUg82yGspg8
A7YYnxMMyS4C0fP2edkLSR8Tm4nrwsVuuM612BHXsw8E7lZ0InrNvHMtvpH0
zeWGx+dOUlBZsdDzm/cQGFhukvGsGgGuojx1nR8UyAu/KNbr6gX5hmhWn+Ag
JMx/v/dpJAVNH/N8RS/0Q4+HqQBtMgRHM6P087MoeC7ji/Htm25hfK5Vphhf
xfg21tG7j1NHf0NOHWd1cOooEENhHQVVOHV878+Jz6/Lia/2khM/e7QT62uw
Zw7W16lvC9a3d1E41nd/mATW1yuEU1+uWq/Uaz2tsOxo2+fo7z0gfDFdQI7o
YuC/D1IsKRacy3r36u35Pih/Up/4WLcapPp9FaNqGbBY6LVLSmwj/L4f9Wqb
30fQOFW011CfAYZjOQU/RcpAep+q7e0npeD8MrT1wSkGlG/e4fHApxyWekR+
06BL4QSs+b2CzPu3KrP++BFf9/S8VNGf9C7wnKGqaUjWs7nHEibI+pc1+SGR
nV0g13vI0beDCWbvHS4LlLNA+sal+wFRNPwe7dnce50JFj/uvSwic4m7sYOT
Gfl7S2qHXA8UM0DPXkwhs68BTMyHnNce+Qgxa27xZzgx4HfTmOfmBZVwRL18
51nJMhg7GIPvc/pPPML3OcXb/+H7nOPfIuEnzYS9X0IDTvr3QozY79LI2Coo
l7pHdyszINU0a3t/YjHM9VPLCdpUCq8vLcmcwTsITVYDaalPhuEX6+yvh60U
fLefpzx29TM0Lk14qykzAMHrzs07QebfcINKwT1zabj5t/j7eVk2LNA51jf1
sgXugm6YbTjxzR+b7z4h/BiaOOKW0NgBboc2vnN/RIP1r+RtkmTuWsXyevOU
jwl0ViXyX+qEBvJfQ3w58v96cp1boSYDSuDk5xGDErDitfqUd7YUBgQacV0u
JBXXzeTO4Xq7WD72MamlEtjHQpruYh+r0XwS/D6UAf3NoacvUjUQabmcSyam
DApNa5Enf/MYyJMipQnkyaWoD8iHPVV/OHwo1EA+KMfxL8s/QsMsTRWe8FUU
+I3tMnGcaAOR5JXm89RoeHz1l2rTBzZEQ+GvCLE22CFwXfHFKjJnpX54/u4K
G5S8griD7Fsh62Wy7fpfLFjwu0Zg1gs2zBB0PCGTSUPJCke6k5cN7fV9Qswc
NnDHVh91zSL+zDJSb4MrG9ZqSJ5fNJ8C/mqvuoFCGk5LGqMfa7jRiH5s/dhu
9GOF/nsdXkfQkOZh+WwB6bsDKWMnilOYEP06MFzqJAXVYYPRMuUUOP81nd0u
QEO7yCcNpSEynwmlucrI0jAeenflCwUKVp7/8UFcjgbuXy+2BZvREH5gRa7g
OzZktS3H7wEmbhbg9wBNK+vxewBxhkDS4tB62LhN8e4MVju08pqfDZhNfN35
CHx/NffA+lXT768EXMTx/RXDTwR17dLAYdS1SvoG6trCuADUtbpk9avTutYt
7oq6JtJ1F9/n1Dby4/scbmvO+5wfZ5agLvPwHEZdTr/B0eUVm+aiLm8dZaEu
6xRzdFlvJje+zzFatB7f59iWcd7nrJY2Qr3enOuPet34iaPXwf/0UK83Vhuj
Xi9ZaoF6vfPeCXyfw9yxBt/npI5w3ucMHo9FHY/u/oM6XuPL0fH0T0sQH9UJ
DcSn0YWDT+B/iY2PiT8uDwnLnUnqHS2WetxuzhhIOh9r39BIw+0ZXB3i5M+b
VWUfHS0agfduquK6v/vgaZhCuuf3QRj9dVjlZBoFkeMuqF+m+ZmoX0/MZ6B+
mUUmYPzQP6EY/2J9McYPnWWK8X+c/dc+Hb94QgPjy/yKlHjcTsMQS7G7mPBM
u/akSMSREYi9J4261mg68+K0rjk+P4e6di8nBXVNc44Ia1rXpPRFdk/r2s+J
Tat8P5P9X25EFsQ1QXHfnx98ZR+BV3IhznESlua503NcwtcCnOMWlLPk3dcy
QOyYZpPIuiLQFMo8Lz6nFD7lpPFZkDy/lwUcXzWtt1x1tJXhIPg0iaKuTQgr
oa6dc+HoGv/+86j7UkVvUffDujm6rxzkbrhlKw37bVataThN5v0TM8MuPWFD
1fwbqAvcFTNcp3Xhgmsa6oLJze34HsnJOwzfI13dZYPvkfwbjmI/zxRzxX6+
QM8N+7nNwWHs59Tnh9jP1811xH4uvaEXfRSdK4s+KnYyluOj/HPxvRbDIg3f
a7lqWeJ7rbCY1agvR+0zUV+a/94rnNaXtKMqqC9Vj0ZQX+RcNqC+bG6RS3ob
Q0H+c5PUBa+YMMehOWbFgUZo3GgZufIlDav/mzwmYUDm2/aIfZPJnWBVb35/
EZMJtrJlP+e1skDTLil30wMaPizZbPpqRj+MxAft6/89CM9HKrXrCa80RU+l
njOk4W3Giu9mV4hvClWzXuLCBjdWEOpRxQN/1KPhnneoRwt+RhzZJUZ8yJHA
UNN7Y+D7wmmiS78BClKCQnYUs+FD0Afr1QajEPmqJ6eruh4enxUInHOUzEPL
L87/8XIYQsdcbQKk68Hs5Ro742Y2WDv6yw1FjcLyt4lrfo3Vg20NA/Xxp4Yl
6uMjn++oj/77QmV44ygo9C6Umv+Ngu6ktzssnlDQOFc6OZDMZQIj5z343tHw
fO7+UF7xYXC8GDz1KZ8JvZZWd17v+gy/Ht5vPvytElpENiGet1ovIZ5z1Zc+
nMazsOMJPlfl2bf4XIurfPG5AldH4nMt5PoPn0uhdByfa7a3MuYvo5KD+esa
5mH+knacfIZf22M+AWEumI/lz5uYf6BOPuYf+a0A82dQa4+qTLHge95NoR2y
Q+Dna/VYkK8O2JIxa0VUGaQviqzeKfsBlnXuG03ULgUGM4Kj77NDUd91ezaj
vm9bSXtEk3UnGx2NkUfFkJkWqBysXAo2UzvXhG0i/vNYY8Wz/GIw7tFqBxXi
c/I58Q/4r8b4/usPYPz0d5w4afNNMc7yGcEY58ZnLYzz9hiFccyP6WAc4Rzn
pPpIBmhnnpbYfqMWvrlZXLrzogxsXGK3Hndkw/LIkje+pD9npJmWLNpTD4lP
TL4K/2OByWr9k0Z6Q8DzOeN80Oo6MJk4oxgdx4KL9HrnK68G4KP/3vby8RrY
/yE4df4XFvBSl7/1CA/Bjo7vH7T/q4WGOqt3B7cwwb7I5QFfRzukzV36z1uk
ApqW9nbuJ+tT7k8KWe3tUH7wdq0bWV9zQrfT7TATJI3qh4SzO0HD3eN+V1AF
MGvsXJ4vYEJep4zOhoFWqPY8uvNiRDlMhZ3F+GJZnzB+0sRmjJ+WMozx3+3j
LpqO72qfhPE3rjqI8RnWqsPT8b3ORGL8nd+dMf6uuACM7yLhhPHVty1GP5Zj
1Y9+bE0zx49Z8IqhH0uxSkI/NnWS48cu7uW6qKheDyF6P09khbaD1FM55QUz
KVj05QP6NF6XNPRp2Smy6NMClZXQj+UXP0c/JvX2BPqxTeFCGEfGnN9iOs5d
kXUY5+jFZ+ijnveLnJn2UUEuG9BHveb5tf2GNQuEr49+faXCBlX5tKj+BBrs
V/Hhdy9L0x7idy++Fhn43cvK8A8ylw0ZcFJgT/6HC2UgF3h8S2xaKdxNKMN1
fe9EXL+rdxbX71jNSbDRYQDz18bke1ylkJBsccDCuxRqV1lttN/Mgv5zRguL
i/rAKO5Fu41/NRjKxc575cqCDRc+iIgz+kFsW5vhVosaEPPw7VYh984oc/lz
s1waDltKCqf/NwTL7dpMglsZkC5hr9Eo3gRLX8obpj79CH+O6qGPGtxuhT7K
164KfVTLaeHPfG4MWPBgX9+ftkq48ijPP21rGTA+Kqu+LaQgwcPu/IQgDTf+
o1IdzlNAxfShv8pweon+qq0/GP1V7ca/6K+SAt+gv/q9fRH6q3gykx78SMP6
/nOHLkfTIBZs2UNt/wwXz3upRxD9Vpl9Znk/0a/Yzp/ZS7s7YXbyj5MJxGcW
r7umf8WEhg1n9/LvLmGD95dEnlB7GhYoZFU8uE3DXtOw8TU6bOLDru/dc53M
f3u150kTn2RB8Yada6GgQJfv6pUICpbsmZDOZFPQHzbTMXZ67ksVaFY52gjK
26K32lZ1Qp3d1+2+xIfy8klX581sAoHKsY33PLtA2WvXF+OFFGzemSh3Qb4J
UptutNgnk/lHcu+/gEUUMOvexM5zZ4BsjEGG4MIqSLo00ndGswya/ijGO3sz
YFKj+GrVuyoY9dNgzTtSBnFjEo4fCD9DciL2A+Fn69C2D9RsJnRJJOgmJdHA
M3WslUV8ztH3TYFBRIcWRopjnmdqEzFPdiUnz4gzCpinSdUU5mndzsmz+d4b
zDOg8h7mKXqFk2eH+Lur3S0NcGbL0rKjmp2gLXU7t0yQAo8YMk93N0DmTP3r
nTqd8F3tZ9MEWc+bLbNywpcC3WTXeAviL79sOlEQTeZjk1lzEM/4xV8Qz3c1
fIjnrPXrQ+4203D32+rUDlJP75W5Jj93DsEqrfs6GxpomDlng2XkCxrOeLXM
PdkwAL0KkyKLqolv+2o2+Zrcn65FX2T2J/bB+Nm/WHeTt75Yd/XjO7Hup6lU
rPvq0Rysu+RIENa91jh9fZk3wavvYsvsGBruCe76LbqIDfQdFvJNY8IW+aYU
MhP5dtPTDfm26Y8h8u1aTjXyLe/Ijt6ROBre6xdT11YT3uncOq6m1Qm2upTM
ug0MePznS0PN9yIo1+fvzFleCv6JRb6PapgQWBofdLuABTf0lqyzJn5HvqIl
9u5+cn+fbD0euYoNZxnel6PI83EdfPCa14EF+7sesLSAzFNRJucqia9VuZSG
dYnoF8S6DBeEYF0u/t2FdUl9rYl1yWz7gXUJ1wjE349+nPmFvx8NR4Tg70dh
RUmoOwln2ag7E3AOdadjwAp1x7jBDXXn/EAL6k7cy1zMf1jlEebvEbcY8888
XYv567xXxvyVtnDyn9N8F/M3GYzA/Mf7jTH/C4nLkM8Mp0jkswffSuTz8olE
5PNothny2WZ7JvK5rPSl9VnSp1gKlce0M2jY1s23Y/++McgzYOPviekvVuHv
iU7cwfh7Yo9qDP6eeDz2Bf6e+FEgG39P3HlWbagjshlCv/U4iPzrhv8ko3JC
pSgQ0SkL0flAQZKQFatbiIYVRcHPxc9SkOW+Ue6iF+FZkUpf8HMKrp329Jop
0wGRHQniaQFkTmEXme0hz9GpbM61IpwFZc/ui/I/Ic+z95RFGXku7wX09Qqa
Abf6b3q5nm8Es9ZlQa96O0FytX/9IhEK9GVL15YNtcDhDVuN5SR7oIJX/sT2
9cTv9HSFOUi0gs2kD9ezgz0Qw1Din9hAgVFzlJ8+4eHfMelHYcT/f1yl0ah8
ewzMfDqMwoh/qvw2c817gs8Gb8ndYqpjsHFQaujd9P8HNGC3OCibhuXcE1u2
PR4F3/EHKtbEx5/ZuzfqD6l/oZW0ZH4a8d3qNt6vtBhQrxW6PyqkBCaMnqXK
O5VC5eu49lCiOx4hsbUfyRwis8mkdM7VUtiwgupJM2FAoe6n/xpFP8LFMnu+
20WlcErVbnC+OQNMnfYW38n5CE5+H0U3t5YS/YG3vMYMSLDwU9/RVwbZ7wvb
NN+Vwi2/DSICd9ggtfhH0LLgEXAO4Lku4lEPO7g3zPRJYoPYVOk/CdYIqGp8
W+H0tB7GL+jIpSgyYKWn4nrbU8VE50UYkvKlsGjvg6Y4JeLDnfKyZHyKQdKz
JqRVoRRubwvH57VbpY3P654ghc/bMmvEbNMeCvxHzVoaMig4VxtWkadC6neq
4LfEOwrmdN3jLeWjIZt3+xq2K+lrz3QqPXso6Hz3z1CG9JvgIx0JvOoUbPT0
WPzqJBN+P4yYSg7rAn+J3C2GhRWQoZDk9MWKCfIZX/eKB3SB45VmLaf8Ctj9
5leVtA4TbJjRk3ldHbBo/rPH/xlUgK/j+fNJqU0gcsBeaOPGbvg660vIBgkK
lHp+zRw+Svg5S2LZriLSR91OPnSXIHqQT0nefERBau5QxZb/KChO+9YT/owC
04KZN4JI3Z/Vxh4KDqfBYEL6iUN/Nzj11hQvIXOTy13tBncyN7kfvHfr5vMu
mPvpKf5ez/vGHX+vn6Kl8Pd67Q3Z2ybesMDhRv5GTa5BsA+NynwhXwtuCx9H
RRI/c45P8ODeZf3QsjA0P72iGhJyOv1sV7LAVfaxzhGrPogMU1ytpVENh97U
5fVqM8DWXSd+9psSuKb6elOWSylY7X/2s7SGzJE046EeufdbB5qv+5j3g1b5
ckn3uul/J+ym99cUGjI2Hi4fXzQAOwRexbqReaBjefKYygAL8orZ/+0QagEz
x6uxPFEUOC423PIsngm8btlVboqN8KTmT/8Mcm/UNmV9O/lnDKJy7W7tdm8A
roeO+H3U03P38fuolpNP8fuoyPXxn4fcmaA99nji+lA3PDxjzFe/qBK+7Lj9
Z/MRJgyZnvC0+9AJLvIj81/erIDe0cDfDW/JfTO2naP0hoZ2s6+p4DoGBybP
+w2RebN8barQYfLfDgmeWX9Hx+DmuEDUmpVEP2t/PFeOpICniVdM3ZPMkRQT
eWh71wJ5aHflBvJQf1YJ8lB8bgzycJ2fMvLwoXb0XzV1Mr+vfu9ucJbMwQzt
33Nj2fC3Ys7yU/6kPyRuNCia/i5rkovvXDILWOOHlf3v0TDr4G6xNuLfso4y
dN1vMcFae/hJP+HDcQEnTQXSHzrl4hv00kfBauDEldz3NITPyFW+RPrNr+b+
4I0To3CEoUl9LCW82mf+5RvZf3xm2rr+kFE4IW+2ZMb0vxcRVDU/Jp+G6Cvb
d/U3j4B3YufWFKKnlgc0q97n0MANXm/vO4zCuHB8OuVGg+mtJ71HSF4pMvEz
HmxmQ6g1P36HcCjCHb9D6E+twu8QvB8sTYs8PwCFK10eHFw1DKIyppMulRQc
MczQdjAZgpx7XHIPUkdgPo9Z8BFyD1aJKz8sURyBuL39byyWj8GkfOT36+S+
rmzh/y+qcADOnysyzTg9DJPqQ9TfegoClr7EOJN6f2Sn4wQ/OIZxWtdnXQgK
IPF72iRON4yA4/VNp3h/UuBuvuKD2Cwm7NcfXSO0jAVS3+rvi/qROdbb65H+
HBbMD+Yt+cZgwcbLItyZD4neJZ+mdpex4Ou+8rhmXzZ8dniRtpTw4qfBvR1/
9VigsNhLcwXRTR/7pWrBRDeNIRfPPTa3C8/dweSca+txralvOwOErY/lsLs+
wLaiy3sZpqUQuUikNWcnA/b/+P2h07EE4n+O8ridLwW/n3vXXdvDAH7pj33a
mqWQPVo/zyGgFK6V577iIfPF304TeWmbMpDVuXyfmVIKJt/mcX/joWBbug+X
HPFxQ2rm1evI/MJIs7kWZEnBY+1bvt/KKKh7sv/yzXlEn9nR/23bSUOtjIXt
TeKz/PONd20MY8MnnUMep21puPXZUOLaTRr2sFrjlA6QeWji5n/KOjTIiW41
1HCm4b5UfnV5EBvi/NUibpB5RDBz6r4g0bEUWefKDvFhWFI6gd+f8CZ+xO9P
zpiZ4/cn636II/5FWwYQ/2+mHPxD91xC/DsrZyL+YhXzEX/96hOIfzZ3MeLf
9SId8dc4ZxIflE9Bw8aXN6pWsKBgrcCnFfuboPq83RPdFAoknl2zUO0nc06d
pZHe+0ZoG7yN9XKTd8N6LciRwHpJLn7H91uA1PfS/i17yPw902aw15jcP9Vn
tX/zRZsgXvh+muvtLnhc6zvYRPw2D5/LEp1jTaCZdJ6R0NkFgp66Jp/EKZjx
I2J0uRUNDwxdIwzJPa7wOaCqakbm1AOyZ5SJX721sU26/AENXga55uEr2cDf
zPn+MOD/Eq48HuotitdrQeR5EpWoVEIPlfUJRxFCQpE2KsqSJUuyRdJC2SUj
r3hECMnSkzyUklLZt0RmbMPM/EZRItW7zvx7PnfO757fOXPuub/v9xwzGeQf
qhn0Iv/weJr6Ya1uEo9xPflvash7tiwr2KUzAqk63XFOi0kdEHq+gr2DC450
jzT/KQ54KLPuq13nwkpvd/fqdFKPCmzpjj3Ihq5Q7fHpGTow6h6f9JgahMmF
80aNCygwWZ+tr1o0ALSQM4GOh4ahb31ZQGkjBSUeTw7J3CR1t+VMon7mCBgn
5td/vNwEzpUdlYGbObD9wa92l9khcOjUEwwqbYTpznJLYzYbfDYUTQrOG4L8
+3qcUuY7iGk0PAfvW8D6yZIE/n09MLteqmHLclK/HZFGvpPsBifkO9HMppDv
xN6ucX3YhwPOTIMfkZIjYD37M6vevAnSI604ugLkuYYmUOQ7BCG5Qy/MDBtB
LyXSYetoM9TJDh+9b/0eVjgvytonTM5xy1+62hktED8iv0F+RQ8kfM4OoS0j
9cE/1S59JG6W/nr+vdFuBPKlK+dLuDbBKqfmv5w9WFC4ZteBTG82XNZW3m5B
7hmVCp1Saj9ZELKnedxsiA2DX3YE8pE4LOxneh8NZsGSPxQjnp8n8WbpIJQV
xwWJILWZM+SuG0Mfj1Yr4cA8x/CRnDIuvGUcEJNR40KStf+0BpEbXFixyIbq
AKNtL7uciig4u+Cda+gEC7Tf889KjLRA6O6jp1/1sUG4XKjKnsYBb7+lG31I
nSh9M9DT1p/4U5qTXWTIAZsM4/oCct5+rLq2IJfcy/9+HPxvzfQYLAtJ9yzr
b4bBGpe2ogNcyDj4df3rTRTIP87jtM90QmIAzUZoIfmfK514eXcpB7JedU9+
PdMOWkHJitIN5Hwysku+Q+5D/A922wfq0OGauU/nI0kWJGS0eJdsYUPTsbhl
7qRujjK0ouvosyB9ym6FpgV5D1qGOttI/MUkMsoTCrrg6o9rll0G/ZBkkdUx
pk+BRpYqfvdTXV+N3/2CPK7jdz9+rxfn7pL80KXu9ziO5IdeVZXoAXMm+F5j
oR7HjzGopziFp0ezOQ6ElLoglhE0cXtpP/xGBVS+BwrqgK0N3Ww4M2XCnkzk
QE4krZ9Fzp+64s3ZfLd6ILKCTvseQYc6rVO7aw+T/H+ItaCE3A+1L37atune
XB6X7eyxZZH6nIF67vjq8/RkJqOemRylF/nk/1my/NEnFeJX/meaEQ0bR8H/
371/p1VT0BpmVNUmy4bePtGU/UdbQW3GFuWMqlMov9VyCOWy5oqox+hKGer5
oLYX9cg61cfLJ1Pw7dh9xheK1Ef6ul51JRSUWhYiXlAlGIl4wcLY38fn8ILs
t5mdYVEjkL3KKVr/5Cjk61rqxipywW1fqXuzIhOCM51mjAZGYYFHskqmDhcu
pGjLUa8YkJ3w51rvtCEYVJlflkjyptS3x7heXMgN18//yVu/uFKcLuMxAKVe
Sh5PyXk9eXr4xwVyXp8K4+kRC+Xp+bmVp0czS3xRBokf1y3ON8szufCtxTUy
4iwdGjJktmvKcEG3RWzvfRtSXwznbnWo54DZsBTKv+3+A+Xfxh6ifMwmhjtP
h4LLz5IvdWmOwZXghqvOCc1QaMVVFyH1JE1P6IswqSdV5JP+HhtjQH0s98e2
cA70Xcw/tdV2BBbraCs5OTXBpLMpxqdCyEGMz1WJuzA+w1Xrb+w4Mgitmqd8
RIeHwVbemgG95FwUe4lyyb0nUf5AlCcXT3qJ8Rm08hzG58aK3zE+s9QX8W0i
dRTzZvrmD0kkDwdeGTzk3Avto+fXqDVxwMsu0qbfltTzJ8IFAsnvgzecuRyY
wYTxXy+bXHXJfVh56qP+blLf3chBP8a0u6Ifw8p5fvTeUfFK+RgF17blFH55
QQFtkFvYLkLOqfqF+NyIvDR8rkGYHD6XfWWjRcdR8hx6dtW6cC6Ird3v7+/A
AV/hy/id0IVag98JV962x++Es6elcT37xj+4ftmmY7j+3WS5i2LvGMh/+vq1
neQ/bxXV5X5hXBDfJ9MQHT8GmT7K6yKfscDz3tXrEEj+FzMuaNcN5Vq0Kyrh
K9qVaFaNekZ/fUc9Vu94ei5qyaGed3KqqIemEYF6zExYn/LXkzx4OXQgqqIT
3od0TUg11ENjcwDiyF+vjyKO/PzaW8SRa5+lI44sd1UeceRLr0IRR147Lyow
lkmBOx/tDauIDTHjKzROprZB+ofPykGPKdA9LZW8WpQNlEeQX6piK2hfSMD1
/ZMFuF7C2xTXLw2axvXcKhVc/6WnENdfgc75hx0ocOhQLLKqp+DIEs0L/oJc
6LnwcbPAShawFMoexSmxQSRZtWAzyZO9tEuIU4+E0xGnPsE9jjg1vwYH888e
o8+YfzQD+DD/aK0LnhJoGoG+s/8oLLo1Cna04iMmqqSOj/ZeHd3KhWf0vP05
pVxYHlnNdGwdhKr1Pij/LJOPcofjv1Bu8sMP9XR73UY96st5eqRjii2zIgaB
+SxOcPWSEQhWyw+s6qfgES036vSvbjBgP/WV6+wHkZ5460JzCp4sr+VzK+6G
DPegwcayfvDaGmqtZUZBxYbBoE0bBqBnNCDxIXMI3EJOLCh8TkHCdl7ecBXg
5Y3O47y8sWRXhce91YPQxPTr8yweBnrATwndLgreXnydOmveCzXyA2VyBgwI
04Kneq4UxM9fWtHxZw/xf9LAw4N0cD4qXG5M/k+2m5Q/mux7Dw/S3DcGfe8H
e7HCU4csKbizPvR4rysD7kspeRpYDYHIvYJWiUcUqX8+e0+If4CHyx7oLq+m
g+OPDbJV9hT8Nv40gf3kAxyUDDt4dTED9HKDCn45UmBwnGfXfMlAtEs5nGfX
ie1PcP/vis7h/ndF8/Z/XvFtpb4zA263fOOXsxiCI8wGt4Eycr/3q0W7Tu3p
R7vOT+iiXSYKbNyPp3U+7ufJK95+6tZV4n5KkkNwP8MBvP3ER1zF886k9xye
dyYZvPPukpNe+pRLF6R2tgjFb+qHPzLlvGp3kDpnUVa1kSkH6oXEdBjUHH4x
bfyGnDfNKg/R789zY9HvWqt4fk/qKELelNjOv5E35abG402pBj/EeHhv8wLj
wUkyAePhlUYDxoPVRAjGQ50PLx4auMvQX8otNPQXN4nnr9kX6uivs+wz6K9L
Vjx/bTtvi3hu261OxHOvaFshnps4sSZEOrUH+M8GHvaNpAN9Ze7mN+S8Xh22
G+0Nre9Ae004PHtl/upzVAgneUrj46Mt4WxwPUCtNI3ngvt0B8prPLtR7pbN
QfndSwd+TyH35SmVvjYRcv9d1TJPUqSECc776JOivhRMUx/yXrdR0Bb1b+5m
LgXrPArMrR+MQZhJxqjRexZ4XKwqFCf3/ZSLJShPXn8P5QzxapSbHwKcqza+
jTdXzV67COeqfTujhHOl7Fpbca6UvgtvrlROvz7OU6L9Vo3zlDTE0nCeklpn
OPbvCybfxP79tXZZ2L9vQXUij707Zs3BOR77Jq93yGNvibmO8yIeBWfhvAjj
Sd68CP72UtEk9WZoFddWH0/phrHlZQU6AiSea3w6c704cP54kOt90RHIueHH
p2zaBIJtK3CuxY8KHZxrkc3/GOdadEjVop7Dq0xRj0AIT88n7TWeG8j9xV/b
+b4NibOCcnqkPrlPnDi5AnHwO8n3EAe3encdcXCvTAWc2+D8cxznNtixt+Hc
hvJUnp6tfC6o5+3CJdfm9BwSM8a+8kqfP7GvPMbIGfvK5c/mv/BoYsPawwUF
nCgO3I21uidG3jdTUmsxW5CCl0X8oVJXSf20zm1pQBoXsvXW4TxJy2MaOE/y
aBxvnuTjQB3sV424I4z9quwtfclz/aqFwYnYz2sQloH9vNVrZLGfd/He2V1z
/eOihjbYPy5izMT+cVFhGew/TT5zCftPhf/giM71n5r5+WO/QG3mJPYLMJT5
xOf6Be4uMcD+yiInBeyvFJHIw/5KTr0r4oC3coIQBywPeIM4IJhBvcM4CwS4
w092RvRDm6DHgqm0BhC3O47z3PK+FeI8txN2dJznZn73Lr6f4jX38P28abLE
9/PUYvJg3VEOSB4JCPrnBwfsTRX7Y6u4MHkvBXnyHqkxyJMvdJZHnjyUiCE+
6JHViPhgkehbxAftVCORryh9uB/5igP1PL6irhMjwV5gGIQdTn9vU2fCPInK
HdPkvloEfJtdGuf6wfQ035L67aeGW3alyAAIfYxBXmJ3/EjQHC+xt+g68hJv
N9xl20ezYMHCHSIW0b0gTYu+FGT9GnYWuiP+fqXwzao5/D1Pbg/i7w1CP1Nk
ZNggMzNT+3k+B6IG2f/5kntw6VBq3tbXpB7Jl5RqIPVPYlv0lepdTLBiCJd5
pJO69qCdQmc+Exy1TDP4xLmwX0gJ8YWdO9sQX1j7Hw3xhZOzB6wqbdrBwtSk
aVdWL6hOO1UVylHwznNyO9N7DIwNZ6T+0noNEo9qahfJ1sHva40XRU1w4IvJ
1kdckld2u+nXPKnngok7DflIE5e3IR/JsMsU+UgXM/fj3ImePydw7kTxnmqc
OxGlu/jWnF2tF+c/n7MrI5+Ddl04C8hLFF33L/IS83NFkZeoOZvXfmKC5Evb
+Zn/qXAhrfiIVJ4EBZucslGuzfmRMSe38nVEec/OGuz3udDWhP0+CQYy2O9T
v4oupaQzBnKFladt62rBYMyC+sv2BVzt90Lewvg5G+Qt8Fk5I2/hfx4FXe0=

       "]], {}}, {
    DisplayFunction -> Identity, DisplayFunction -> Identity, 
     Ticks -> {Automatic, Automatic}, AxesOrigin -> {0.9500000000000021, 0.}, 
     FrameTicks -> {{Automatic, Automatic}, {Automatic, Automatic}}, 
     GridLines -> {None, None}, AxesLabel -> {None, None}, 
     FrameLabel -> {{None, None}, {None, None}}, DisplayFunction -> Identity, 
     AxesLabel -> {None, None}, DisplayFunction :> Identity, Frame -> True, 
     FrameLabel -> {{None, None}, {None, None}}, 
     FrameTicks -> {{Automatic, Automatic}, {Automatic, Automatic}}, 
     FrameTicksStyle -> Directive[
       GrayLevel[0], 12], GridLinesStyle -> Directive[
       GrayLevel[0.5, 0.4]], 
     Method -> {
      "DefaultBoundaryStyle" -> Automatic, 
       "DefaultGraphicsInteraction" -> {
        "Version" -> 1.2, "TrackMousePosition" -> {True, False}, 
         "Effects" -> {
          "Highlight" -> {"ratio" -> 2}, "HighlightPoint" -> {"ratio" -> 2}, 
           "Droplines" -> {
            "freeformCursorMode" -> True, 
             "placement" -> {"x" -> "All", "y" -> "None"}}}}, 
       "DefaultPlotStyle" -> Automatic, "GridLinesInFront" -> True}, 
     PlotRange -> {{0.95, 1.154}, {-0.3, 0.3}}, PlotRangeClipping -> True, 
     PlotRangePadding -> {{
        Scaled[0.02], 
        Scaled[0.02]}, {
        Scaled[0.02], 
        Scaled[0.02]}}, Ticks -> {Automatic, Automatic}}], 
   FormBox[
    FormBox[
     TemplateBox[{
       FormBox[
        StyleBox[
         StyleBox[
          PaneBox[
           GraphicsBox[{
             RasterBox[CompressedData["
1:eJwVl3c4V+8bx2WTpKSsFGloaKjs3iQySlYhTbKFJCuRRCmRMltUSKRERVIq
kb33+JgffNY5GX0jpd/5/fFc51zXOc/9PPd9v+7nfT/y9l4WjjxcXFxV1FhA
jf+/V0S98ls2VoEI3RSDuzdbUCamfkm7n4Oa9/5hZqPf8UVU7MbbJa3gLPT4
1D/EQSMD0dH0SvztiazrSGrFCoHUf2GjHLRJCSZVjlRB/flfsd8r26DL3ayj
yOSg26jxMe9INXz9fK1k09vg/pf3SgWHg/7A5Bc6wzXI02Ml7dnYjoQZ1TKX
CQ5Gnp8qDB6qBVvMvudUXjtKp9x4F/7kgNm14WvRYB020Drlwnd3gEE81M+d
4YAQmqidHqjHmZxD9hklHRBnNkYe+sPBtPr7jm0DDUgLqMj4vrcT2nSeyol/
HPx5o3PunVcjevW1GYzKTjgP7BaK5yHwrzbdz4pshKT4m80ih7oQ1+NqvFuA
wAK6YPCkZxOsBjZ6K7d14UP7g5udwgR4/3qE3SaacDv3cYGZXTfoTQ21QaIE
+CWaIpU9m1EbJPnLZ7Abi+u4RVcuJSC0ZVd0LacZAoaxGgnOPVCv3HWoVILA
Qv2UOLezLdCT4A8p5PTAoczl9mkpAnKJOkq0iRZ0ZoX+2uTdC8X+GVmzlQQO
2XrS/4S2Qq5qvncfqxcSWno6HfIEwmQfPJYRbYMj49LX40594Eu55XBiHYGC
/qrjGg/a8ELo7zO/wT7897Mjkr6RAP3JLylbKu6TSsG3Yo/RMGqhkO2xlcBy
p7Xt/kXtUDee88nqoKHjlUfdlAoBQyXLO4kGHbjsFmTzxaIf30UKfwSpEQhi
XzZ929qBihuz2t11/ShyXbCMW5vAi1cvhVvtOxF5uCQuUHEAWRUmqlG6BGg+
vRWTPzqRTb/Iy28/gOQ1iUfFDAiI7RYOXxLahboLmv53UgcQdXngUpIxAd1Z
VWxb1I0ffHMMub4BBPZtfCx3iIBPieOc6f1uiCcWH8uRHoSbxoVvGZYE0kPv
Fp5V6oHquqAGVZtBHE0qHdtsQ6B975fz0YU9OPpOfe+3hEGYTAstfHOMgCA/
uTVHvxeXDGbfmLUMQtPcSlnzNAGNKll2VUsvHrcXre8TG8Lml4/MvzoSGDp4
wHxRaB8E7cUDcqyH0JOnuWKtBwH9gj/Cw2o0iLlrFko/HYI7P/fLC+cJPJPM
/VY0SYOUr8N/UcQQfttV7qsIovIecjwk5kU/5C/d3DWrPoyo1zE9y68QKJzg
l92hMoCNkQW+LhHDkBQ47OMcRcDl/wDcHoBKbE9BR+Mwso7JCBXdJiBtXdgm
wBmAZjLPlIHsCFTzB1MFkwnURsXmTxoNYt/jTTveOY+gQiBrt20qgUslzrF9
mYM4kG15bm3BCI4c96x7nklAmYRHJc8QDhdczIufHwE9f+eZ37kEBuQljQpO
DeFEyVOSx5gOX8G538ZvCdyx+rH20cchOJXXKJ9PoIP3xJe4+yUE9K5VckdJ
D8Orfurs0AAddwuubWCXEfj5Pq3/vP8wAjpkcs03j0JByLRUq4ZAJjug5ETr
MC4P6LE/+4/i9YllR241E7BeZZ5itH0E1xnum7aVjUL3TTe7r4uqIwslv50x
I4ibvOuWKjqGRqHH4cqDBMomx3qu0EfwL8O/sMViDL6z9tuHGARC7mbqNmnR
cdbWjlcwaQySDMX+hEkCajsdn62Kp6NXBOZaPWMo6RyNNpojMNm6ZpEniw7j
zwqPvFeN41RllsZfHhIvLgz5lOwdRdF5fla6wzj4itzG80RIOC1/3Cl8bxTr
1jNVu56N4/mzzYlnJEjIF57cYzsxioTuuquL2OM4mEToScqR6LaWS39mOAbu
mNdNutsYmIjMm6hZRyJ+plfov9QxeOsmyPn5MpDg55MaupWEacp9r32/xkCb
DnDPLmJA3WnnQRU1EkIaR9vumFJ2s44V0f4w0Hf4v9+jOiTKuiU1BzPG8cFO
h09cl4kw/aKse0YkLl3sSNv6dxxKixUt9kcwsXZX0BFTCxKqson8IVYMJH0V
SL1YxUSVohYvtx2JyRIrj9ocBvj9WKxXi1jwXDb/+q0DFYfj4s3SPEz4KjWo
jZizsJT380lXDxLc9bqR+8yYYNVv9giKYcGBvsadz5dEbN+hDsUoJvxsQjxa
P7CwKLtmu08gCVnO8Q18X5ngGmrwUGawUOR5foYWQuL5H/dA+m8mbrrLn72+
nA17FZlSk6skdosEVZersCDx0+fskB4bi2a+RhRFUf7KXJfJ9GAhNeTbWa1z
bBSWuB1YG0vCbFOiR2QGCxsFl3smPqLshC0VvxNPok8j/aMTjYU3cc6eP2rY
EDEo7ppPIeFmnC+6fwUbkHnvaTxL2RG2T3NPJTFj+/nkejM2qtOFvdLXcWDf
IOTcmU4iwrU+TyCKDSvlY17zlhyIxL/eop9NYmlg74LxL2z0F+Z62YRxUGhj
O/36FYnU60yLyt9suOr+88p/ycHplQs+yL0lsTl55mmWCqVX1WbeIr2UnaGs
sJvFJIqf8f+87sFBiNUTbychAu8yzQxnSknsL1xm4JrBgRBtyvvzbgKn3WdE
HctJtFYoJBnROLjrrH9O+gwBkW1pbU3VJJTSPjAVFhDg1jLbtzSUQIKDxHDx
axL2tJTSGUkCI28LubqocyTadELcnornA9mA+PptBCq2rvqY+oTAVfW6fUKn
SbQdPeKabkgg63lkoNMbAsGKzy/kURyKpuzcE3SKwI01xK4tFQR8F0dkWouR
MOxYKm4WQMD94eHJqQ4CHr9PdcyPUTolMTG2llrv4IqPL4up+nSgawlmlhIo
tmwomXtGYGuconsYVYd2jZLqVM1gOi43ron6vmRh9HrDRSQsP0y7TnsS2NJ4
0+kZZXfq6tSw6CoSJpmN9+5TOuIk6qZ5iSTQOn80rW0bCb24FzV75QikHTAU
sxQg8S7g67EHe0loBF//w6D6iq4b6+gbqPnJk0pSDlYkVJzPbImr42BpFW/x
/G4SQR5xbUpOJDZZ6JxQo+JuIjAc02pKwm50Ju6HPwkFbdnY/mAOIvS/OGRT
/2mfOmVaSMVResNMaaQVB5/CU9UuU1yv6v4uHHKf4kO89ceWzRw8W38teyqc
xHJjZcnShyRexVyv72hiI7bGU9aZmi9SHL+WK43EAWHtF2H+bAR4HYnpjiHB
s3Fuh+4TEoyIiahNK9k4Lb6Hy5TiejbltM4VisvIBZnObV9ZMCpc6/OF4vqH
UOXBskwSipeO6oe6sLDDbtHITorr0UBlO97nJL7MiK5REmVB5t/04Sxqfh8j
3kU/h8QJ3zKulgImeJ72fpehuG6xnbsQmUtijvSnBdsywTb4ph5LcV1ddTr8
O/VMdt9csu4fA23MnBxuiuvP6pW3BfNJ7BobSGlMZ+BTzN2VfhTXhc+VHxm9
IdFsn+AfZMxA5o6LsQyK61yphJwb70h404wOK/4YR2y7/YLjFNfpUXNFNUUk
Fh2d31GfMI6AIOPzjRTX92ZPV4h8IJHdli8WoEmd03I76HqNJOJcK1sOfqTq
xNyZkB8cg9FXKUohSVzrUh6ModYZrZWprYkcw47gz+L0ThIJr+L0l38mcYrW
HccjNQZpe7rjtQ7KX3OO9UbKTozMq/XWV0fBYyhcpNROQmza0G0P5UeJTfjH
bJIO1patwrWtJA4mpgdbFJJgJlhbzh+lo1Xc6phnC4kbalyxTpS/ki2bGOYV
IyiZDXgp1kzie7fd4yCqDveLcYVmUDqX0f+Qq4DaP9+lwoKYlyQuHGxdNvtg
GLfKv1ocbiCxd5V4xRMqL09vZGUfEByGX85Y+q86EqFfPDvfZVHx/B6sk3ae
0uk4kV8ptdT+HKqZ1RkkuPjM26dogzDw326kVUNxwrfuL43iR3nvWo/9xoPY
evzIfVoVpQNZYYunKC6Ohc4uuP92ACv0LnIuV5LwNe6TF6D4vFFSl0SsHgCX
UhrWfCfxmq22U+YeCZ8pPburkv0YFy2PK6fyRcTEG2xNIlF/lh25iexD0zRj
2PkbVT/bf9joUZxuGo/Pby7vxftu0d3CZSRcW0zcreOo/Nhr0wIf9OCvB3wf
UBwETr8K+u1M4ry/VJtVbze82i5kZVJ8/rRKFnTcROKJbezrKrNuDGq/6M27
Q+Lc28uJDQSBJk2+mD3lXbDMHBL7cJkER8JVUSOfAJfcRbcC9S6Ui0rpl3tS
6/qZ56dfILCNa8Jgw8tO7PY/FNhwjAS9XV1nsTqBk0NOax4qdCKrPyK3y5jE
aVWF+kDqXhHzrfffkqQOyBiWDA5T519/kvCxkVIOvmRa9EYu7EB03qQEQem5
3cwkwzScgx/XK4vmQtsxL6lkPLOMRIdNj/97Aw5Wu+9J8J5ug3fYyRBuqr+w
fF/GpyjMwaGDb87RXdowxEjIF5kg0CD14m5MHRshWzeaHu1rhZVF7ejyfgIm
QfHys7fZeLkkbWODeSsqirll5OsIiqvgVw5WbPRNSQjsq2iB6hr1Q5s+UH2Z
pqN2PaVvIu03h4s0WvD8plf4rucESu8frFHrYUGraMHnLa+aITOdUQjq3NX8
s8v26SMW3O/5P3iyphntit7NTZcI9CqdrGxSZ+Hznz/x7343Ie6wBseB0ptL
1tdVudqYkDh55VZ1UxMORvIK/kf17ysjXmcqezPh9kUgkpbVBMHCeoXr2wl8
yu+WOL6QidI1t0ImQ5tQNpasLU3p0ckBnoibmQwsi1zqz2/dhBBJB5sX8xxw
iW6Zfq/LgOt4kpe0chPUjbac30PnIE3ziMN47zg+Ga90UeZrwnTgr1uNNRzo
uoY2Lw8Yh3juk1N7exuRl/0lyz6fg6HELF198XG4LN5ge6SgEe49N8umkzkI
/9aUd/7lGD6dyzV3u9GIdSJHaJGhHChO/l71xGgM4q07jENON2JQa/WspBMH
31YpxjaOjMJld9HeO2qNeHCWKZ5zgAPHgwfn50NH8TFZWzNzcSNsHr1R1qb0
nf+i39ktMqNQ/C/C2beuAeINIUYNUhxkZqX22r2jo774ts2Diw2o/2d45jQX
B/vbK01umNMREHrf6JtSA3bd3xjNGmNDa655Wos9AqJmOGhtdz1+LNSsd6R0
o1E0dclMxAhm1z/bPBtTj5xgE7GBYjbOKLgrF6waAe9VN1qtXj2cOXYWR9PZ
mNmlauL5fhiiA1tup83UQeGER3zrLTaijXhclCyHIaU1oeubWwdafXC7KaU/
q483XB1hD2FN8pup/fZ1SMEtyapTbLz1vv84NXIIytP+GTIr6nA47+FRPWM2
jK46fzq6eghqZprWZE0txORfPvioQnGZpNIjUTwIvRfzgmWXa1ET94mmSunY
uZx/vxotB2Eq+LU4cVctrnE3rM7nZ4OvtGZZNHW/sTkT4eHGrMHe8/32m3+w
cK85afv+awNw+Gwotye1BvPDZHpmFwvKow6m3PIDOCsr0rjEqgbvrbjGVpex
cHXqZHvQhX4EBDSE0QVrcKFcTOn+CxZeSM8snsii4UrrHZX3H6uxbbe8u0Qi
C626t42ce/twa9sRerRPNdiZ23NjQ1n447IhvG9xH5KjpZJOra+GkreEWpIb
Cw8Fhg8U/enB9gWXNn7urkIW3d7Z8QgLc4MvT+hXdGPplbyXjreqsN4uL1Fl
Lwu2JUHezbFdmOIe2bFQpwoZjX/LFyhTfXCiwZWTtp1oDV9RmDdZCUUDk58N
UiwsP7c0nq3Qgbe8JppHMirx9EOy4iM+FnxNaBmB7DYkRISUzllXQn77qKXH
BBMta7ML+d+1wo8/X++xcCXSMlXCNfqY2M7lV3U3tAXW1+jfDT5+xyrZsHxB
qu9P6tbtWW3UDA1BqQNsr+94FFc/2P6Gif/eLOLkLm2CTNSBxjiF71gpILsk
I42JLLmCvxeKGvBH6LKValsF7ge76pyPZsKxxVj+tkkd+m4UdPZeq4D05Dsv
3QAm5K8P7cumVePTwrFjVzQqkOLMm7r4DBM0rSCXb+cq8ShaenA9pxySfeb1
fYeYuDexJJrGW4HQRaaOdanlSLRI/ZujyYRN5vNXM0llOBUTxvCxKIdEJXtz
0Homltnptizd9AW6i9+eleQrx/8A4XvFVA==
              "], {{
                Rational[-15, 2], Rational[-225, 2]/GoldenRatio}, {
                Rational[15, 2], Rational[225, 2]/GoldenRatio}}], {
             Antialiasing -> False, 
              AbsoluteThickness[0.1], 
              Directive[
               Opacity[0.3], 
               GrayLevel[0]], 
              LineBox[
               NCache[{{
                  Rational[15, 2], Rational[-225, 2]/GoldenRatio}, {
                  Rational[-15, 2], Rational[-225, 2]/GoldenRatio}, {
                  Rational[-15, 2], Rational[225, 2]/GoldenRatio}, {
                  Rational[15, 2], Rational[225, 2]/GoldenRatio}, {
                  Rational[15, 2], Rational[-225, 2]/GoldenRatio}}, {{
                7.5, -69.52882373436316}, {-7.5, -69.52882373436316}, {-7.5, 
                69.52882373436316}, {7.5, 69.52882373436316}, {
                7.5, -69.52882373436316}}]]}, {
              CapForm[None], {}}, 
             StyleBox[{Antialiasing -> False, 
               StyleBox[
                
                LineBox[{{7.499999999999999, -69.52882373436316}, {
                 7.499999999999999, 69.52882373436316}}], {
                 Directive[
                  AbsoluteThickness[0.2], 
                  Opacity[0.3], 
                  GrayLevel[0]]}, StripOnInput -> False], 
               StyleBox[
                StyleBox[{{
                   StyleBox[
                    LineBox[{{{7.499999999999999, -37.438597395426264`}, 
                    
                    Offset[{4., 0}, {
                    7.499999999999999, -37.438597395426264`}]}, {{
                    7.499999999999999, -1.782790352163124}, 
                    
                    Offset[{4., 0}, {
                    7.499999999999999, -1.782790352163124}]}, {{
                    7.499999999999999, 33.873016691100084`}, 
                    
                    Offset[{4., 0}, {7.499999999999999, 
                    33.873016691100084`}]}, {{7.499999999999999, 
                    69.52882373436316}, 
                    
                    Offset[{4., 0}, {7.499999999999999, 
                    69.52882373436316}]}}], {
                    Directive[
                    AbsoluteThickness[0.2], 
                    GrayLevel[0.4]]}, StripOnInput -> False], 
                   StyleBox[
                    LineBox[{{{7.499999999999999, -65.96324303003684}, 
                    
                    Offset[{2.5, 0.}, {
                    7.499999999999999, -65.96324303003684}]}, {{
                    7.499999999999999, -58.83208162138419}, 
                    
                    Offset[{2.5, 0.}, {
                    7.499999999999999, -58.83208162138419}]}, {{
                    7.499999999999999, -51.700920212731546`}, 
                    
                    Offset[{2.5, 0.}, {
                    7.499999999999999, -51.700920212731546`}]}, {{
                    7.499999999999999, -44.5697588040789}, 
                    
                    Offset[{2.5, 0.}, {
                    7.499999999999999, -44.5697588040789}]}, {{
                    7.499999999999999, -30.307435986773694`}, 
                    
                    Offset[{2.5, 0.}, {
                    7.499999999999999, -30.307435986773694`}]}, {{
                    7.499999999999999, -23.17627457812105}, 
                    
                    Offset[{2.5, 0.}, {
                    7.499999999999999, -23.17627457812105}]}, {{
                    7.499999999999999, -16.045113169468408`}, 
                    
                    Offset[{2.5, 0.}, {
                    7.499999999999999, -16.045113169468408`}]}, {{
                    7.499999999999999, -8.913951760815767}, 
                    
                    Offset[{2.5, 0.}, {
                    7.499999999999999, -8.913951760815767}]}, {{
                    7.499999999999999, 5.348371056489518}, 
                    
                    Offset[{2.5, 0.}, {7.499999999999999, 
                    5.348371056489518}]}, {{7.499999999999999, 
                    12.47953246514216}, 
                    
                    Offset[{2.5, 0.}, {7.499999999999999, 
                    12.47953246514216}]}, {{7.499999999999999, 
                    19.6106938737948}, 
                    
                    Offset[{2.5, 0.}, {7.499999999999999, 
                    19.6106938737948}]}, {{7.499999999999999, 
                    26.741855282447446`}, 
                    
                    Offset[{2.5, 0.}, {7.499999999999999, 
                    26.741855282447446`}]}, {{7.499999999999999, 
                    41.00417809975273}, 
                    
                    Offset[{2.5, 0.}, {7.499999999999999, 
                    41.00417809975273}]}, {{7.499999999999999, 
                    48.13533950840537}, 
                    Offset[{2.5, 0.}, {7.499999999999999, 
                    48.13533950840537}]}, {{7.499999999999999, 
                    55.26650091705801}, 
                    
                    Offset[{2.5, 0.}, {7.499999999999999, 
                    55.26650091705801}]}, {{7.499999999999999, 
                    62.397662325710506`}, 
                    
                    Offset[{2.5, 0.}, {7.499999999999999, 
                    62.397662325710506`}]}}], {
                    Directive[
                    AbsoluteThickness[0.2], 
                    GrayLevel[0.4], 
                    Opacity[0.3]]}, StripOnInput -> False]}, 
                  StyleBox[
                   StyleBox[{{
                    StyleBox[{
                    InsetBox[
                    FormBox[
                    TagBox[
                    InterpretationBox[
                    StyleBox["\"0.85\"", ShowStringCharacters -> False], 0.85,
                     AutoDelete -> True], NumberForm[#, {
                    DirectedInfinity[1], 2}]& ], TraditionalForm], 
                    
                    Offset[{7., 0.}, {
                    7.499999999999999, -37.438597395426264`}], 
                    ImageScaled[{0, 0.5}], Automatic, {1, 0}], 
                    InsetBox[
                    FormBox[
                    TagBox[
                    InterpretationBox[
                    StyleBox["\"0.90\"", ShowStringCharacters -> False], 0.9, 
                    AutoDelete -> True], NumberForm[#, {
                    DirectedInfinity[1], 2}]& ], TraditionalForm], 
                    Offset[{7., 0.}, {7.499999999999999, -1.782790352163124}], 
                    ImageScaled[{0, 0.5}], Automatic, {1, 0}], 
                    InsetBox[
                    FormBox[
                    TagBox[
                    InterpretationBox[
                    StyleBox["\"0.95\"", ShowStringCharacters -> False], 0.95,
                     AutoDelete -> True], NumberForm[#, {
                    DirectedInfinity[1], 2}]& ], TraditionalForm], 
                    Offset[{7., 0.}, {7.499999999999999, 
                    33.873016691100084`}], 
                    ImageScaled[{0, 0.5}], Automatic, {1, 0}], 
                    InsetBox[
                    FormBox[
                    TagBox[
                    InterpretationBox[
                    StyleBox["\"1.00\"", ShowStringCharacters -> False], 1., 
                    AutoDelete -> True], NumberForm[#, {
                    DirectedInfinity[1], 2}]& ], TraditionalForm], 
                    Offset[{7., 0.}, {7.499999999999999, 69.52882373436316}], 
                    ImageScaled[{0, 0.5}], Automatic, {1, 0}]}, {
                    Directive[
                    AbsoluteThickness[0.2], 
                    GrayLevel[0.4]], {
                    Directive[
                    Opacity[1]], 
                    Directive[
                    Opacity[1]]}}, StripOnInput -> False], 
                    
                    StyleBox[{{}, {}, {}, {}, {}, {}, {}, {}, {}, {}, {}, {}, \
{}, {}, {}, {}}, {
                    Directive[
                    AbsoluteThickness[0.2], 
                    GrayLevel[0.4], 
                    Opacity[0.3]], {
                    Directive[
                    Opacity[1]], 
                    Directive[
                    Opacity[1]]}}, StripOnInput -> False]}, {}}, {{
                    Directive[
                    Opacity[1]], 
                    Directive[
                    Opacity[1]]}}, StripOnInput -> False], {"GraphicsLabel"}, 
                   StripOnInput -> False]}, {"GraphicsTicks"}, StripOnInput -> 
                 False], {{
                  Directive[
                   AbsoluteThickness[0.2], 
                   GrayLevel[0.4]], 
                  Directive[
                   AbsoluteThickness[0.2], 
                   GrayLevel[0.4], 
                   Opacity[0.3]]}}, StripOnInput -> False]}, {"GraphicsAxes"},
               StripOnInput -> False]}, PlotRangePadding -> Scaled[0.02], 
            PlotRange -> All, Frame -> True, 
            FrameTicks -> {{False, False}, {True, False}}, FrameStyle -> 
            Opacity[0], FrameTicksStyle -> Opacity[0], ImageSize -> 
            NCache[{Automatic, 225/GoldenRatio}, {
              Automatic, 139.05764746872632`}], BaseStyle -> {}], Alignment -> 
           Left, AppearanceElements -> None, ImageMargins -> {{5, 5}, {5, 5}},
            ImageSizeAction -> "ResizeToFit"], LineIndent -> 0, StripOnInput -> 
          False], {FontFamily -> "Arial"}, Background -> Automatic, 
         StripOnInput -> False], TraditionalForm]}, "BarLegend", 
      DisplayFunction -> (#& ), 
      InterpretationFunction :> (RowBox[{"BarLegend", "[", 
         RowBox[{
           RowBox[{"{", 
             RowBox[{
               RowBox[{
                 RowBox[{"Blend", "[", 
                   RowBox[{"\"TemperatureMap\"", ",", "#1"}], "]"}], "&"}], 
               ",", 
               RowBox[{"{", 
                 RowBox[{"0.8050876337286562`", ",", "1.0004989116197427`"}], 
                 "}"}]}], "}"}], ",", 
           RowBox[{"LabelStyle", "\[Rule]", 
             RowBox[{"{", "}"}]}], ",", 
           RowBox[{"LegendLayout", "\[Rule]", "\"Column\""}], ",", 
           RowBox[{"LegendMarkerSize", "\[Rule]", 
             FractionBox["225", "GoldenRatio"]}], ",", 
           RowBox[{"Charting`AxisLabel", "\[Rule]", "None"}], ",", 
           RowBox[{"ScalingFunctions", "\[Rule]", 
             RowBox[{"{", 
               RowBox[{"Identity", ",", "Identity"}], "}"}]}], ",", 
           RowBox[{"Charting`TickSide", "\[Rule]", "Right"}], ",", 
           RowBox[{"ColorFunctionScaling", "\[Rule]", "True"}]}], "]"}]& )], 
     TraditionalForm], TraditionalForm]},
  "Legended",
  DisplayFunction->(GridBox[{{
      TagBox[
       ItemBox[
        PaneBox[
         TagBox[#, "SkipImageSizeLevel"], Alignment -> {Center, Baseline}, 
         BaselinePosition -> Baseline], DefaultBaseStyle -> "Labeled"], 
       "SkipImageSizeLevel"], 
      ItemBox[#2, DefaultBaseStyle -> "LabeledLabel"]}}, 
    GridBoxAlignment -> {"Columns" -> {{Center}}, "Rows" -> {{Center}}}, 
    AutoDelete -> False, GridBoxItemSize -> Automatic, 
    BaselinePosition -> {1, 1}]& ),
  Editable->True,
  InterpretationFunction->(RowBox[{"Legended", "[", 
     RowBox[{#, ",", 
       RowBox[{"Placed", "[", 
         RowBox[{#2, ",", "After"}], "]"}]}], "]"}]& )]], "Output",
 CellChangeTimes->{
  3.8414660205971355`*^9, 3.8414661408786783`*^9, 3.841466192673154*^9, 
   3.8414663823172483`*^9, 3.8414665110105085`*^9, 3.8414665791478443`*^9, 
   3.8414668000956697`*^9, {3.841466873960268*^9, 3.8414668891129203`*^9}, 
   3.8414671551819296`*^9, 3.8414672327607737`*^9, 3.841467290378256*^9, 
   3.8414673373746953`*^9, 3.841467683821235*^9, {3.841467719946108*^9, 
   3.84146773722326*^9}, 3.8414677811209793`*^9, 3.8414679009177475`*^9, 
   3.8414680964920073`*^9, 3.841468146191338*^9, 3.841468196642043*^9, 
   3.841468230812438*^9, 3.8414683890237627`*^9, 3.84146844249006*^9, {
   3.841468558790556*^9, 3.84146857266945*^9}, 3.8414686221685734`*^9, {
   3.8414686981274056`*^9, 3.8414687462654514`*^9}, 3.841468796620571*^9, {
   3.8414688503056307`*^9, 3.8414688685821743`*^9}, {3.841468910755293*^9, 
   3.841468927664424*^9}, {3.8414690076273737`*^9, 3.841469034727185*^9}, 
   3.8414691310468025`*^9, 3.8414701638621664`*^9, 3.8414701984689054`*^9, 
   3.841470314469551*^9, 3.848553708171443*^9, 3.8485539650012665`*^9, 
   3.8485542502325583`*^9, 3.8485543816253614`*^9, 3.8485544192115726`*^9, 
   3.8485545228740196`*^9, 3.8485548784088144`*^9, 3.862979346923134*^9, 
   3.8629799092063932`*^9, 3.8629823405626936`*^9, 3.8629826420827093`*^9, 
   3.862983066773415*^9},
 CellLabel->"Out[52]=",ExpressionUUID->"c8d64234-20f5-4829-b0cf-87a44c58e3db"]
}, Open  ]],

Cell["Components of the radiation force", "Text",
 CellChangeTimes->{{3.781597168701003*^9, 3.7815971934139256`*^9}, {
  3.8361934687226944`*^9, 3.836193475455629*^9}, {3.836367870300389*^9, 
  3.8363678765645533`*^9}, {3.8363679223038607`*^9, 3.8363679279275007`*^9}, {
  3.836455680330147*^9, 3.8364556952016315`*^9}, {3.862979096264224*^9, 
  3.862979115247547*^9}, {3.86297992431238*^9, 3.8629799265701776`*^9}},
 Background->RGBColor[
  0.9, 1, 1],ExpressionUUID->"f84a95b5-c32c-42dc-a94f-c399818ca67e"],

Cell[BoxData[{
 RowBox[{
  RowBox[{"\[Omega]0", "=", 
   RowBox[{
    FractionBox["1", "R0"], "*", 
    SqrtBox[
     RowBox[{
      FractionBox[
       RowBox[{"3", "*", "\[Gamma]", "*", "P0"}], "\[Rho]0"], "+", 
      FractionBox[
       RowBox[{"2", "*", 
        RowBox[{"(", 
         RowBox[{
          RowBox[{"3", "*", "\[Gamma]"}], "-", "1"}], ")"}], "*", 
        "\[Sigma]"}], 
       RowBox[{"\[Rho]0", "*", "R0"}]]}]]}]}], ";"}], "\[IndentingNewLine]", 
 RowBox[{
  RowBox[{"\[Delta]", "=", 
   FractionBox[
    RowBox[{"4", "*", "\[Eta]"}], 
    RowBox[{"\[Omega]", "*", "\[Rho]0", "*", 
     SuperscriptBox["R0", "2"]}]]}], ";"}], "\[IndentingNewLine]", 
 RowBox[{
  RowBox[{
   RowBox[{"Fbx", "[", 
    RowBox[{"x_", ",", "z_"}], "]"}], ":=", 
   RowBox[{"2", "*", "\[Pi]", "*", "\[Rho]0", "*", "k", "*", "R0", "*", 
    SuperscriptBox["\[Omega]", "2"], "*", 
    RowBox[{"Re", "[", 
     RowBox[{
      FractionBox["1", 
       RowBox[{
        SuperscriptBox["\[Omega]0", "2"], "-", 
        SuperscriptBox["\[Omega]", "2"], "+", 
        RowBox[{"\[ImaginaryI]", "*", 
         SuperscriptBox["\[Omega]", "2"], "*", "\[Delta]"}]}]], "*", 
      RowBox[{"(", 
       RowBox[{
        UnderoverscriptBox["\[Sum]", 
         RowBox[{"n", "=", 
          RowBox[{"-", "Nmax"}]}], "Nmax"], 
        RowBox[{
         RowBox[{"(", 
          RowBox[{
           RowBox[{
            RowBox[{"a1", "[", "n", "]"}], "*", 
            RowBox[{"HankelH1", "[", 
             RowBox[{"n", ",", 
              RowBox[{"k", "*", 
               RowBox[{"r1", "[", 
                RowBox[{"x", ",", "z"}], "]"}]}]}], "]"}], "*", 
            RowBox[{"Exp", "[", 
             RowBox[{"\[ImaginaryI]", "*", "n", "*", 
              RowBox[{"\[Theta]1", "[", 
               RowBox[{"x", ",", "z"}], "]"}]}], "]"}]}], "+", 
           RowBox[{
            RowBox[{"a2", "[", "n", "]"}], "*", 
            RowBox[{"HankelH1", "[", 
             RowBox[{"n", ",", 
              RowBox[{"k", "*", 
               RowBox[{"r2", "[", 
                RowBox[{"x", ",", "z"}], "]"}]}]}], "]"}], "*", 
            RowBox[{"Exp", "[", 
             RowBox[{"\[ImaginaryI]", "*", "n", "*", 
              RowBox[{"\[Theta]2", "[", 
               RowBox[{"x", ",", "z"}], "]"}]}], "]"}]}]}], ")"}], 
         "\[Conjugate]"}]}], ")"}], "*", 
      RowBox[{"(", 
       RowBox[{
        UnderoverscriptBox["\[Sum]", 
         RowBox[{"m", "=", 
          RowBox[{"-", "Nmax"}]}], "Nmax"], 
        RowBox[{"(", 
         RowBox[{
          RowBox[{
           RowBox[{"a1", "[", "m", "]"}], "*", 
           RowBox[{"Exp", "[", 
            RowBox[{"\[ImaginaryI]", "*", "m", "*", 
             RowBox[{"\[Theta]1", "[", 
              RowBox[{"x", ",", "z"}], "]"}]}], "]"}], "*", 
           RowBox[{"(", 
            RowBox[{
             RowBox[{
              RowBox[{"Cos", "[", 
               RowBox[{"\[Theta]1", "[", 
                RowBox[{"x", ",", "z"}], "]"}], "]"}], "*", 
              RowBox[{"H1p", "[", 
               RowBox[{"m", ",", 
                RowBox[{"k", "*", 
                 RowBox[{"r1", "[", 
                  RowBox[{"x", ",", "z"}], "]"}]}]}], "]"}]}], "-", 
             RowBox[{
              RowBox[{"Sin", "[", 
               RowBox[{"\[Theta]1", "[", 
                RowBox[{"x", ",", "z"}], "]"}], "]"}], "*", 
              FractionBox[
               RowBox[{"\[ImaginaryI]", "*", "m", "*", 
                RowBox[{"HankelH1", "[", 
                 RowBox[{"m", ",", 
                  RowBox[{"k", "*", 
                   RowBox[{"r1", "[", 
                    RowBox[{"x", ",", "z"}], "]"}]}]}], "]"}]}], 
               RowBox[{"k", "*", 
                RowBox[{"r1", "[", 
                 RowBox[{"x", ",", "z"}], "]"}]}]]}]}], ")"}]}], "+", 
          RowBox[{
           RowBox[{"a2", "[", "m", "]"}], "*", 
           RowBox[{"Exp", "[", 
            RowBox[{"\[ImaginaryI]", "*", "m", "*", 
             RowBox[{"\[Theta]2", "[", 
              RowBox[{"x", ",", "z"}], "]"}]}], "]"}], "*", 
           RowBox[{"(", 
            RowBox[{
             RowBox[{
              RowBox[{"Cos", "[", 
               RowBox[{"\[Theta]2", "[", 
                RowBox[{"x", ",", "z"}], "]"}], "]"}], "*", 
              RowBox[{"H1p", "[", 
               RowBox[{"m", ",", 
                RowBox[{"k", "*", 
                 RowBox[{"r2", "[", 
                  RowBox[{"x", ",", "z"}], "]"}]}]}], "]"}]}], "-", 
             RowBox[{
              RowBox[{"Sin", "[", 
               RowBox[{"\[Theta]2", "[", 
                RowBox[{"x", ",", "z"}], "]"}], "]"}], "*", 
              FractionBox[
               RowBox[{"\[ImaginaryI]", "*", "m", "*", 
                RowBox[{"HankelH1", "[", 
                 RowBox[{"m", ",", 
                  RowBox[{"k", "*", 
                   RowBox[{"r2", "[", 
                    RowBox[{"x", ",", "z"}], "]"}]}]}], "]"}]}], 
               RowBox[{"k", "*", 
                RowBox[{"r2", "[", 
                 RowBox[{"x", ",", "z"}], "]"}]}]]}]}], ")"}]}]}], ")"}]}], 
       ")"}]}], "]"}]}]}], ";"}], "\[IndentingNewLine]", 
 RowBox[{
  RowBox[{
   RowBox[{"Fbz", "[", 
    RowBox[{"x_", ",", "z_"}], "]"}], ":=", 
   RowBox[{"2", "*", "\[Pi]", "*", "\[Rho]0", "*", "k", "*", "R0", "*", 
    SuperscriptBox["\[Omega]", "2"], "*", 
    RowBox[{"Re", "[", 
     RowBox[{
      FractionBox["1", 
       RowBox[{
        SuperscriptBox["\[Omega]0", "2"], "-", 
        SuperscriptBox["\[Omega]", "2"], "+", 
        RowBox[{"\[ImaginaryI]", "*", 
         SuperscriptBox["\[Omega]", "2"], "*", "\[Delta]"}]}]], "*", 
      RowBox[{"(", 
       RowBox[{
        UnderoverscriptBox["\[Sum]", 
         RowBox[{"n", "=", 
          RowBox[{"-", "Nmax"}]}], "Nmax"], 
        RowBox[{
         RowBox[{"(", 
          RowBox[{
           RowBox[{
            RowBox[{"a1", "[", "n", "]"}], "*", 
            RowBox[{"HankelH1", "[", 
             RowBox[{"n", ",", 
              RowBox[{"k", "*", 
               RowBox[{"r1", "[", 
                RowBox[{"x", ",", "z"}], "]"}]}]}], "]"}], "*", 
            RowBox[{"Exp", "[", 
             RowBox[{"\[ImaginaryI]", "*", "n", "*", 
              RowBox[{"\[Theta]1", "[", 
               RowBox[{"x", ",", "z"}], "]"}]}], "]"}]}], "+", 
           RowBox[{
            RowBox[{"a2", "[", "n", "]"}], "*", 
            RowBox[{"HankelH1", "[", 
             RowBox[{"n", ",", 
              RowBox[{"k", "*", 
               RowBox[{"r2", "[", 
                RowBox[{"x", ",", "z"}], "]"}]}]}], "]"}], "*", 
            RowBox[{"Exp", "[", 
             RowBox[{"\[ImaginaryI]", "*", "n", "*", 
              RowBox[{"\[Theta]2", "[", 
               RowBox[{"x", ",", "z"}], "]"}]}], "]"}]}]}], ")"}], 
         "\[Conjugate]"}]}], ")"}], "*", 
      RowBox[{"(", 
       RowBox[{
        UnderoverscriptBox["\[Sum]", 
         RowBox[{"m", "=", 
          RowBox[{"-", "Nmax"}]}], "Nmax"], 
        RowBox[{"(", 
         RowBox[{
          RowBox[{
           RowBox[{"a1", "[", "m", "]"}], "*", 
           RowBox[{"Exp", "[", 
            RowBox[{"\[ImaginaryI]", "*", "m", "*", 
             RowBox[{"\[Theta]1", "[", 
              RowBox[{"x", ",", "z"}], "]"}]}], "]"}], "*", 
           RowBox[{"(", 
            RowBox[{
             RowBox[{
              RowBox[{"Sin", "[", 
               RowBox[{"\[Theta]1", "[", 
                RowBox[{"x", ",", "z"}], "]"}], "]"}], "*", 
              RowBox[{"H1p", "[", 
               RowBox[{"m", ",", 
                RowBox[{"k", "*", 
                 RowBox[{"r1", "[", 
                  RowBox[{"x", ",", "z"}], "]"}]}]}], "]"}]}], "+", 
             RowBox[{
              RowBox[{"Cos", "[", 
               RowBox[{"\[Theta]1", "[", 
                RowBox[{"x", ",", "z"}], "]"}], "]"}], "*", 
              FractionBox[
               RowBox[{"\[ImaginaryI]", "*", "m", "*", 
                RowBox[{"HankelH1", "[", 
                 RowBox[{"m", ",", 
                  RowBox[{"k", "*", 
                   RowBox[{"r1", "[", 
                    RowBox[{"x", ",", "z"}], "]"}]}]}], "]"}]}], 
               RowBox[{"k", "*", 
                RowBox[{"r1", "[", 
                 RowBox[{"x", ",", "z"}], "]"}]}]]}]}], ")"}]}], "+", 
          RowBox[{
           RowBox[{"a2", "[", "m", "]"}], "*", 
           RowBox[{"Exp", "[", 
            RowBox[{"\[ImaginaryI]", "*", "m", "*", 
             RowBox[{"\[Theta]2", "[", 
              RowBox[{"x", ",", "z"}], "]"}]}], "]"}], "*", 
           RowBox[{"(", 
            RowBox[{
             RowBox[{
              RowBox[{"Sin", "[", 
               RowBox[{"\[Theta]2", "[", 
                RowBox[{"x", ",", "z"}], "]"}], "]"}], "*", 
              RowBox[{"H1p", "[", 
               RowBox[{"m", ",", 
                RowBox[{"k", "*", 
                 RowBox[{"r2", "[", 
                  RowBox[{"x", ",", "z"}], "]"}]}]}], "]"}]}], "+", 
             RowBox[{
              RowBox[{"Cos", "[", 
               RowBox[{"\[Theta]2", "[", 
                RowBox[{"x", ",", "z"}], "]"}], "]"}], "*", 
              FractionBox[
               RowBox[{"\[ImaginaryI]", "*", "m", "*", 
                RowBox[{"HankelH1", "[", 
                 RowBox[{"m", ",", 
                  RowBox[{"k", "*", 
                   RowBox[{"r2", "[", 
                    RowBox[{"x", ",", "z"}], "]"}]}]}], "]"}]}], 
               RowBox[{"k", "*", 
                RowBox[{"r2", "[", 
                 RowBox[{"x", ",", "z"}], "]"}]}]]}]}], ")"}]}]}], ")"}]}], 
       ")"}]}], "]"}]}]}], ";"}]}], "Input",
 CellChangeTimes->{{3.8364557710565095`*^9, 3.836455853461668*^9}, {
   3.8364558838068686`*^9, 3.836455916690307*^9}, {3.8364620532163305`*^9, 
   3.836462143732131*^9}, {3.836462184246056*^9, 3.8364622700762386`*^9}, {
   3.8364623637045135`*^9, 3.8364624913879347`*^9}, {3.8364626151241508`*^9, 
   3.8364626840300007`*^9}, {3.836469830203001*^9, 3.836469999655942*^9}, {
   3.836470583774843*^9, 3.836470590085883*^9}, {3.8364706501811523`*^9, 
   3.8364706966089497`*^9}, 3.8365323751869645`*^9, {3.8387839979758625`*^9, 
   3.838784004411844*^9}, {3.862977810383872*^9, 3.8629778342609477`*^9}, 
   3.86297918591858*^9, {3.862979374895768*^9, 3.8629795117995186`*^9}},
 CellLabel->"In[53]:=",ExpressionUUID->"6ba8f1bb-d8ee-4641-b715-520daaaa5e72"],

Cell["Plot of the force field: Force is indicated in \[Mu]N", "Text",
 CellChangeTimes->{{3.781597168701003*^9, 3.7815971934139256`*^9}, {
  3.8361934687226944`*^9, 3.836193475455629*^9}, {3.836367870300389*^9, 
  3.8363678765645533`*^9}, {3.8363679223038607`*^9, 3.8363679279275007`*^9}, {
  3.8401727293958025`*^9, 3.8401727471103783`*^9}, {3.8401745794531794`*^9, 
  3.8401745799529934`*^9}, {3.840611016505645*^9, 3.840611017849271*^9}, {
  3.8406114423993473`*^9, 3.8406114441645975`*^9}, {3.8406923570033383`*^9, 
  3.8406923585654726`*^9}, {3.8406928927406435`*^9, 3.840692896957552*^9}, {
  3.8406930877281623`*^9, 3.8406930881811314`*^9}, {3.8485616830566797`*^9, 
  3.848561711534543*^9}, {3.8485619014887276`*^9, 3.848561902035334*^9}, {
  3.848561993404747*^9, 3.8485619948732076`*^9}, {3.8485621052682924`*^9, 
  3.848562105643159*^9}, {3.862979518126156*^9, 3.8629795317915616`*^9}, {
  3.8629814772585936`*^9, 3.862981492879739*^9}},
 Background->RGBColor[
  0.9, 1, 1],ExpressionUUID->"fb1d9493-574c-4292-ba48-55b05181a1d0"],

Cell[CellGroupData[{

Cell[BoxData[
 RowBox[{"VectorPlot", "[", 
  RowBox[{
   RowBox[{"{", 
    RowBox[{
     RowBox[{
      RowBox[{"Fbx", "[", 
       RowBox[{
        RowBox[{"x", "*", "R2"}], ",", 
        RowBox[{"z", "*", "R2"}]}], "]"}], "*", 
      SuperscriptBox["10", "6"]}], ",", 
     RowBox[{
      RowBox[{"Fbz", "[", 
       RowBox[{
        RowBox[{"x", "*", "R2"}], ",", 
        RowBox[{"z", "*", "R2"}]}], "]"}], "*", 
      SuperscriptBox["10", "6"]}]}], "}"}], ",", 
   RowBox[{"{", 
    RowBox[{"x", ",", "0.7", ",", 
     RowBox[{"d", "/", "R2"}]}], "}"}], ",", 
   RowBox[{"{", 
    RowBox[{"z", ",", 
     RowBox[{"-", "0.7"}], ",", "0.7"}], "}"}], ",", 
   RowBox[{"RegionFunction", "\[Rule]", 
    RowBox[{"Function", "[", 
     RowBox[{
      RowBox[{"{", 
       RowBox[{"x", ",", "z", ",", "y"}], "}"}], ",", 
      RowBox[{
       RowBox[{
        SuperscriptBox["1", "2"], "<", 
        RowBox[{
         RowBox[{"x", "^", "2"}], "+", 
         RowBox[{"z", "^", "2"}]}]}], "&&", 
       RowBox[{
        SuperscriptBox[
         RowBox[{"(", 
          RowBox[{"R1", "/", "R2"}], ")"}], "2"], "<", 
        RowBox[{
         RowBox[{
          RowBox[{"(", 
           RowBox[{"x", "-", 
            RowBox[{"d", "/", "R2"}]}], ")"}], "^", "2"}], "+", 
         RowBox[{"z", "^", "2"}]}]}]}]}], "]"}]}], ",", 
   RowBox[{"AspectRatio", "\[Rule]", "Automatic"}], ",", 
   RowBox[{"BoundaryStyle", "\[Rule]", 
    RowBox[{"Directive", "[", 
     RowBox[{"Black", ",", "Thin"}], "]"}]}], ",", 
   RowBox[{"FrameTicksStyle", "\[Rule]", 
    RowBox[{"Directive", "[", 
     RowBox[{"Black", ",", "12"}], "]"}]}], ",", 
   RowBox[{"RegionFillingStyle", "\[Rule]", 
    RowBox[{"Directive", "[", "LightBlue", "]"}]}], ",", 
   RowBox[{"PlotLegends", "\[Rule]", 
    RowBox[{"Placed", "[", 
     RowBox[{"Automatic", ",", "Right"}], "]"}]}], ",", 
   RowBox[{"VectorColorFunction", "\[Rule]", 
    RowBox[{"ColorData", "[", 
     RowBox[{"{", 
      RowBox[{"\"\<DeepSeaColors\>\"", ",", "\"\<Reverse\>\""}], "}"}], 
     "]"}]}]}], "]"}]], "Input",
 CellChangeTimes->{{3.8414653088574953`*^9, 3.841465313080501*^9}, {
   3.841465360556332*^9, 3.841465502459281*^9}, 3.8414655969791155`*^9, {
   3.841465724533859*^9, 3.841465727251855*^9}, {3.8414658934479027`*^9, 
   3.8414659040391655`*^9}, {3.8414659656163335`*^9, 3.8414660002042656`*^9}, 
   3.8414660744362874`*^9, {3.841466112199837*^9, 3.8414661253294225`*^9}, {
   3.8414661609364223`*^9, 3.8414661851281633`*^9}, 3.841466290057705*^9, 
   3.8414663419206476`*^9, {3.8414664343452625`*^9, 3.841466444014926*^9}, {
   3.8414664855881596`*^9, 3.8414664905054884`*^9}, {3.8414665651980495`*^9, 
   3.841466574039875*^9}, 3.8414667934330983`*^9, {3.8414668508724318`*^9, 
   3.841466879615203*^9}, {3.8414670510288515`*^9, 3.8414671193936152`*^9}, {
   3.8414672009491806`*^9, 3.841467213992378*^9}, {3.8414672545899644`*^9, 
   3.8414672767254267`*^9}, {3.841467323346887*^9, 3.841467326221072*^9}, {
   3.841467652062674*^9, 3.8414676778384376`*^9}, {3.8414677183526974`*^9, 
   3.8414677252261333`*^9}, {3.8414677657339764`*^9, 
   3.8414677662338185`*^9}, {3.841467836690563*^9, 3.8414678720886793`*^9}, {
   3.841467929784648*^9, 3.8414680691079893`*^9}, {3.84146812404245*^9, 
   3.841468132741396*^9}, {3.841468181067664*^9, 3.8414681828171663`*^9}, {
   3.8414682182899966`*^9, 3.84146821986775*^9}, {3.8414683182747507`*^9, 
   3.841468372105876*^9}, {3.841468430383539*^9, 3.8414684320708246`*^9}, {
   3.8414685504956055`*^9, 3.8414685624928927`*^9}, {3.841468605727273*^9, 
   3.8414686110440702`*^9}, {3.8414686881922417`*^9, 3.84146873848328*^9}, 
   3.8414687892317*^9, {3.841468839199027*^9, 3.8414688616702113`*^9}, {
   3.8414689008827267`*^9, 3.8414689196959295`*^9}, {3.8414689955545235`*^9, 
   3.8414690266667376`*^9}, {3.8414699606311398`*^9, 
   3.8414699789236174`*^9}, {3.8414701398795033`*^9, 
   3.8414701867246037`*^9}, {3.8414702995398855`*^9, 3.841470306455923*^9}, {
   3.842236903618103*^9, 3.842236919309329*^9}, {3.8422369546088576`*^9, 
   3.842236976360194*^9}, {3.8422370346673236`*^9, 3.8422370550549355`*^9}, {
   3.8422371055767727`*^9, 3.8422371748534307`*^9}, {3.84223721351818*^9, 
   3.842237219033723*^9}, {3.842237272084116*^9, 3.8422372878772974`*^9}, 
   3.8422382665364685`*^9, 3.8422383004835396`*^9, {3.842241836902226*^9, 
   3.8422418375115905`*^9}, {3.84856131758646*^9, 3.848561336094726*^9}, {
   3.8485616248516855`*^9, 3.848561655922409*^9}, {3.8485621375576057`*^9, 
   3.8485621415723953`*^9}, {3.862979546303706*^9, 3.8629795753906784`*^9}, {
   3.862979963953229*^9, 3.8629799693895855`*^9}, {3.8629807634985647`*^9, 
   3.8629807686863256`*^9}},
 CellLabel->"In[57]:=",ExpressionUUID->"6b9c9b02-b730-4ce6-8b62-71a1685be721"],

Cell[BoxData[
 TemplateBox[{
   GraphicsBox[{{
      GraphicsComplexBox[CompressedData["
1:eJx1WmdYVNcWxSSKYo0a9CU2VAzBhorSlEUsiCWKmMSORiLWGBKMkdhATdQo
xIolCqhIBBsKVpQzDDZkFMQCDMLQpMMMoMaKz+ewz/2y870/+q3vnnv32uXs
vc4ZLGZ/7zHnPRMTk5i3//zvf/OMJpMsrYtxfkK6s7d3kVhqn+lYWKngB7uP
dDp0qkTiQc9/fm/2T6USB08ZWdTFoUzipxfMb+peKfjrj4uOh6jKJT77y5mt
M9ZVSGyete6nDm6Vin2nL6dkNa1S7P/ZbcjeFAUPelXTZcp2vcRj+nzz3uae
BomX57gtWRio4KNBNkWj9QrOcm4/2XpCtcRN9W+SmsQo2Cm02Km0bY3E88an
HL+xtOZf/vfsEzPiulmh9J8w+U+Y/CdM/hMm/wmT/4TJf8LkP2HynzD5T5j8
J0z+Eyb/CZP/hMl/7l+I2R9jrU7mSf8Ik3+EyT/C5B9h8o8w+UeY/CNM/hEm
/wiTf4TJP8LkH2Hyj/Pvdvt+ROu/ciR/wsSfMPEnTPwJE3/CxJ8w8SdM/AkT
f8LEnzDx53zN1gfG3tNnSr6EiS9h4kuY+BImvoSJL2HiS5j4Eia+hIkv51ON
Eepg+/uSD2HiQ5j4ECY+hIkPYeJDmPgQJj7cfsazVymTA1KlfcJknzDZJ0z2
CZN9wmSfMNknTPZXec2PG7jjurRPmOwTJvuEyT5hsk+Y7BMm+9zerqhTx33H
XJL2CNPz3UYMek6Y8QfjD8YfjD8YfzD+YPzB+IPlDyx/YPkDyx9Y/sDyB5Y/
sPyB1TNYPYPVM1g9g9UzWD2D1TNYPYPVM1g/AOsHYP0ArB+A9QOwfgDWD8D6
AVg/AOsHYP0ArP+C9V+w/gvWf8H6L1j/Beu/YP0XrP+C9V+w/gvWf8HmI9h8
BJuPYPMRbD6CzUew+Qg2H8HmI9h8BJuPYPMRbD6CzUcw/QOmf8D0D5j+AdM/
YPoHTP+A6R8w/QOmf8D0D5j+AdM/YPoHTP+A6R8wvQyml8H0MpheBtPLYHoZ
TC+D6WUwvQyml8H0MpheBtPLYHoZTC+D6WUwvQyml8H0MiJKVMcSx5eg5l0/
eiQajdqyZU2bUomvNek72eTPMnzbwSLp74f54rebtzqv6lpR309zRZH1/veH
FFUg+N18eSgiyp2SL35XVd/v00WjsU1P+vXT17+fJryPabfZP9Fjzjusltj4
/LTYfnZw72nxBvk80bt7qGOXaolrzZt9+PEaBXe7XrvmeYGCvRp9Fbd8ukF+
j77vbcSg54QZHzD7YPbB7IPZB/NX5pswiw9Y/GS90HMWb7B8yHqk5yx/sp5p
Pcu33A//B8t64OcpqgdmX9YH1+NUD+Q/6TkWH1kvpLcoP6RvqP4p35Qvek77
gZ7TfiBM+4vqgzCvB9JL9H3CzD6YPTB7YP6A+Q8WL7B4I/Tg2SZ3H5D+UYn4
xL7rokKqYP3u+T1U+exL35ZfghZ2r94/eaBQnOjnFNpqQRkC2mSYtXLNF4tr
Mr2DqstRppvbLf+eTgS1cWudPJj6zwP+PVHl2+7pRhOaX3fEuHtFmW5X9NI+
w5wf2Ptg9sD4gPHl/qDuzUchA58XyfM9w3DdUH3jg83F/w8Lz1mPAh5fKsZ9
tyD/VSmPOJb7gdYHtbpVe7dTiVxP84PwP+tRI88DhDt1fzN3/mzSZ0nC4+es
xxkjaug5CJMeZt8D+x7oe93f1cdtuG5aVPwyslL2C8Kkz3osqHMSnuVyvxMm
feAdOXPJ5+lKfyBM9UbxoXiy9YKtF+PuLIybEFEKN8sF63W+BWJVwMTe/RqX
Scz4CMZHtNhmtjaldzniGrgGubTPE85Dax6f+EPBzF/B/BWeXrPCyrWVGP7T
S7uG6gzB4iXO/RKlVptWy/pl+RAsH2+//037b3rX1Pt7Vczw+uqOu6eCMbTY
sm0bA/a8e/+YzB/lk/ZH/XqJqR+w+gDjhxSPkOWn7RXM+IDxAfMfLJ5g8QTL
F1i+EK+KnRPjr+w/2g+Uf/Zc3j8S/ud5TSWYPzJ+xnwek/2XMOkx4sP2J9j+
5PykXqN6y8nr+qEhWemHNG+5fqF5ddsjcvQXZyow/dIw62F+2fK+huqv7r2t
l3q1q0Tq7s79wjtmCZZ/wfIv9QnVG2Fa3zfmu5k/vKqW60mfcD1D8+37mtu7
apfQefwc5wfGj8cDLB6yPqkeWXzA4gPGT2Kaj8xfMH9B+fd69/42eb9B66m+
iQ/5U58PkP+rjf6DxU/WL+/vhP+pNxU9SnqD4kH9g+Y112eEaf9RvGmec31G
mPYjxZ/0HNdrhGl/0n6k/ULxp3iS/+QPYTo/0HqKH/UXOh9Q/CmeFH/qt1QP
VG+EKT80zyleNI9o/vP40DwiPcDjQfOI9AH5T3yoHvvELOvTzE+xT+e/uF0p
hzVtlN8DWgRHLbH3KhCej91zfY4q9+O0P+IXfKIv7KfcL99Kvd5a2yRbnN6y
Rjh+rswb8n/APKuLwamZ4trVpUFvfJX9T/MbNqlN065dEe6/W5Xapiv7l+Kt
Gtyp3ZNataz/DV91Sxxomyjv8+waLe66z/Gc7I9ruo+LCtoZAfoe7TdmX+pT
97MFWSP2Xpb69Mtmi9OX56ikPp0R6d5zX3+1PJ/sP/l3dO9Rd8D8lfX+2rl/
XteGD8DiJ+vbOyclpWu2Ttbv2ineY6wm5cvzhPZU0+XTphZidLu6nt+uL0G6
47MvmwcWirUNKpOflhrQtsR24TSPy2L4kcPqGQ7VyH3Z6+d0H5VwzWu4+1kP
A16Fr7YNCAsXO56Z33ZdrUfZFof1B/Zdw6KtJ+Y7j6iEyTOXzZY5mXCMnjVk
+LQKDLKwm7MnMhuGhfYJ5XlluJCqOmI2PQ+DF52OnDS+FMPm3ejit7MAs8aZ
rehpXozggKjDGqsi5CxpNmf1X8WIVnt6TQx8JB6nF8VmDypBr12xU1LKC4XG
XNdo4/1SxB6/UzUiP19o67zjKt7qoQ86OD021eWLV4PcPl06oRxqjeVF96hc
kbvAukg9uxzbn+5OuxCYK4Z/mhBtnVaBsQl7tkemZAnnPRYW92Iq0fras2cV
qelit2mE88KAKvyeh+HeX98Vx/8Ut+IH6BFv53/cd65GHCw61MquSI/+rhUj
rcbHCjOTJdHacj2SXBMqC5+cEpNndAgt/rEa7lFezVp5Jwhz3cLbO/OqUbFD
M7ThQbUIWVDb3XTYW71z7cHe37omihLHoGUpbjU4vWJsk1Y9EkWLcO2F15MM
mJR+eP7EN6eE1j+tJnimcl4ie8lGeyA+tkY+oPenGN/H6bER88JnGGDqY/oi
6dBpsP0B9+7h4RkRij66VpHs0tRZj6UHbfcsjE4G8wfHEjfc8AusRs74CQWz
riSA+Yeo1Lwc86JqpD3MOKo5ogbzF2y/QesUknZhh3I+Z/mBTROn9VaqSnke
Z/0Bi9de3bQxVjm/s/xDs2XSQrsFyvmc1Q82tGt6anNmqZwPrN5gfviKdrFW
Of/cSP7VI6y2WOqxB75j/Q/UlEg9TudH+w81vvZ5BYLtR8HsyfudVN/0XVeu
K78X1u9nwfiLLZuKUua2U/QS9fPLnTbbeK/KESweUl9p/9NnR+TyLMH6iWDx
FdtyO5SssVHuB2ie/DUjLH1Iyl3B+pVg+ROb7/haGsqq5Dyn83eIuuzkvT80
gtWb6D992SaH28r9Ap33j83saOd97aJg/VPeJ+Tf6hta3F8tcl1txvb9oOZf
3+O/vzgY+zloP9F9A9k7YbQHNh/Avg/mH5h/YPEDix9YPsDyCZZPsPoAm6dg
9QdWf/L+daLXj+da4xFY/YL1Ozw9cmRX5wEV+Njav1uASw40sQ7N/axLkWu1
8frfif/q1+L860u1va+UYKNW0/bJsELB+rtg74vsD/x+tPEsg8Pem81/sMgX
v8y71WjRpjI8Hn2ozQBdnmDzQjhGzF9/KLccV2ell2xapBNsvgjGV7B5JKzC
sofN6fhW/+yx1iWE3xcDkn77bGVOFUxKGoyzyk7l80x82UEb0Slejxk9P24y
bqBKOD61sIs8o8eyET53LgxMEG6XHRJahBnw/b7uq3Qx54VHn50R804boJv5
7eIXry/w98HeB73/g/F90Pt5xvfB5jEYXzB/wOIDFl+w+ILlS97v5PX/cbjV
yCLB+h1/Lu93zuUNctt49BHHIv9iRfJDj7f1Frjuu/SSR6Ik+rOL7WcWY6ur
9Vpd1iNhExibvqmsGC2cr+8pHvqv9WDruZ7k+gDse7h0PnLvHH0x2gt0cxqi
3B/V17+g80hcH/vzrVMKxW4Xg9uJgcr9EZt/on/dnfzHU/UIa7hnhW57krwP
F+eds00LhLwPj2guaiNCEuT50jY73v9ShFqol6973sLEgKErLU5qND7yvGO2
L7jlueFR8nzZUVjaeK49Le9Dfmu5c03Hbolg/MD0iNTjNb5Rn2gbZMj7ptez
153U7MiV90dbN2aML9PlcywmFw3w1G0vxeL9fXu9dlTui+rfF/tte30U07Uc
u471s3n9JFcwe6Lx31UlmmmVKExY7OC9NFOUxIRntFxZifM+A4Zc12YI1a8B
XqpS5feFLY113+1K12NT8ZueAT4XRM25/KQlzwywX3HbZEfLeGF13LZ34w+r
oQrq9ekwByF8pi56mjG7GrF1HxUnWCWIFwUv7F0uVMNTn7Mwdpiax0vMejhr
9tOPalAReX9/8VO1GB1dPRW+ir6fvX74vlEuBrhErw10izsuSB81NOojmZ9m
xvyA+NO8ID1cZ9TD8F9R9vLNcz3cHH3zE24cAvkXaPRPns87G/MLsj/caB9L
zmgubwzT40XmyIORqxPB6g2s3sDiBRYvMP2OMI82W0/ZVePb11duBs9TgdUr
WHwxddqQ7DFHq9Hj+NgVLzoqv6/U1zNY/MHiDaZnweIPVi9g9QKmx8HqD0zP
g9Uv2HkAbL/z8w/a/pwz5f7Kt/1Qf//79N3KfVvLbdtDI00fCfZcsPOUmPS7
X1hlk1J8YbHV0qmyQN5fDCh1dq/Rxgt2HhQsH2LDxJuWZwcr93NMXwuWD8H0
taD6czXWn/L3MMbzqlgzKjTZ3km532P8wM7TYOdxBIXbe7g3V+4v/T9Jsr0y
T7kfZP7L3w8m7Ha0dOpUyPsxjy9cIrv6bworQ6h7x0AXVZ5wu+7kOnpXBZZ+
mlNmrXoocs/Nnj6yWSW0rb3qfLRawfaLeKXZP2zMFQO+yh1xdXmPOPGsvUOS
yf9+b62d2dfz7fne0eR50c2VBmhGeGa+0Z2R6ycZ16PKJc3vbnQVBiFpjFXn
NDB7OHH3j6zPSytR1eHrxmnxDzhfdPmr0U2Hg+WYuO9Wbki3XKjOjElY/UkZ
3i8sW7YnIB+apAM//dKpAifS9h9wD8oRqSNdIv7jXoU+KRkW2oB74oWp4dwo
Mz3sGyzzmNg5hWOw9fx7CIru+MUscwPOt77UW8zdKTpZF+qXtjXA9dJglW/y
VrFlgMtey5d69PrT90bw+QOC8ROMv2D+ChYfGc/bxniCxRv/BZVMOm4=
       "], {{{
          EdgeForm[], 
          Directive[
           AbsoluteThickness[1.6], 
           Opacity[0.3], 
           RGBColor[0.87, 0.94, 1]], 
          GraphicsGroupBox[{
            PolygonBox[CompressedData["
1:eJxNmXWcl8UWxmdGTGxBUglhARXXJcVVFGHFC4pKKyCxhIASIsJKLSGNpIqi
YIOBgHivcW2xxVb02h2I3XnPd8/zfl7+OHtm3nfeM2dOPWd+W2/Q6K6jUgjh
S/uzi/HPjZ4MPn7KqJJRFaMmMYRdjVc1Ojj4eDejauK7G9Uw2sNoT6NDjfYx
2teotlFlo72NDhHnXU2t3cuoumTwfUejYqPjjOpIxn5G9Yz2NzrAqL74gUaH
iR9k1N30fFo6No2uX0OjWtoHPRppP/RtLI4uTcRZe7g4uh8hju51pQt6HKln
nLWpOPoeJc7aIumKjs8YFRg1M2qj7/nuaJ2NdcfqGTJ6Rte1uVFL6YqOrcTR
sbU4Oh4jjtwWOmdj7VlNZy6W7EKjDvoGXc6yvZ7VXkXRvz/BqJ32Zs/jpWuR
fFOo+Ynar6We1dV5SiSbM50szv7tpTd7nyTZzE+RXPZ5TnL/ZdRJY3TpLM53
p4oj7zRxztRFnP1PF2f/M8SJrzPF2XOr9uhqdFH0PboZddd+7NNDnH2+N3rR
qJ/Rj0YvGZ1j1Fv7sc9Z4uxTM7q8PkZ9d5LdTxzZPSUb3ftr3os10eUOwE7R
5Q40el7yBvEuutxSfdNFelxiVGZ0sdFPRi9L9hSjcUYX4hP79hfjrxnNsPE2
44ONZtv4EqMRRpWNfrdnb+AHG/9h/E2jOjYeZny00Zjg43ONxooPN7pAfIT2
hI80mmvfzjE6z2i2dJxk9LPRCzrXRKNRkl+20z4Xi4/VN2O1z2Rx9hljckcb
HWI0VWcdb/QuPjaaznk1nmA0U5w9Z4mz59vSYYJ8nPlqjvZmT3KLHKPOzJN9
2XOw7V1q9B5rjV9sVN+oLPr+i4wWSw/2XyG5c42WyX/YZrk475ZoLTpeutM5
HjPaYLTR6DLJQJcFttd8o3ON5hkttGdXGa0KPkaHq8WRd404ei3VPuixRnvz
7FpxdLxOHB2vF+ccN4ijywdG841WGg01HYYYfYiNjE8xamA0Ofr7dUa37aTj
7eLouFl7IPtWoyu17hT79jPjnxqt19prZI/V0n2jOLpvEkf3O8WRe4e+Wy1a
rDN/bHSj0d1GD0sn9rnP6GajtUb/FUf/B4xukY7Toq+5F1/ZuNyowOh+rb1F
tFLneUSy0eVRcc7xkOzC3g9KNvMtOhtnelycMz0hjs12iY7r4Dk4Dp6D62A4
OAmmZ1jOHByurjl4XENzsLqm5mBpLc3B1NqaZxjPHIw/VHMIXDoi5HjJHBwF
K+qGHNeZZ7jOvJLp/GVwXAffwfUGwfuCOpKHfuBdQchxvVHIcb1xyHG9Schx
nfl+2h9Zu5nsHcHxJ8NydAWfwJeTpB+4Vyj9ijTf1b7dHhznwe5m0gc9wMfm
0qOl5hmWtww5lrcKOZa3lo3aaI4ex2pOflN7pkj3QumKHuAnOAqmg+Vttd+J
wTGd/dpp3kpnaqfvi7UH+3XQmdmvRPMMy0u0tqPm7HeK5oWa8/5kepjo+TNd
45tCjt+dQ47fp4Ycv08LOX53CTl+M9/DZHwTHLd5B+b1DDlOd9f3PTUH08H2
TiHH/jNkP+w4R3J7S1at6Jh9dnCsBlv7hByz+0ruOZqzT3/NO2sd34HXAyQX
jB4kOfQOpZLTMno/QQ8BDr8eHH+zHoJvZwiHwVcwGRwGX8FkcBh8rRsdj8Eq
1oGP4CVzsAz8+tPoreD4m2HqxJBjNt9kOA2Ogs3jtH6OsBQcfSc4Ll4Ucozn
e3qV/rJhhtNlIjBklmRPke2RNVVzZIFj00OO5Rm2T5Ks94Pjd3nwHuR/0pd3
s7XHJPlzdsixPMP2mdqD/ebJ96XC5AXB8blMGIke4OAifbNYc2Qs0RzZSzVn
72WaZ5i9TLqs0Jz9LtP8o+C4eEVwbKb+g5HzhdNgAUSdBx/Auds0z3D6aumx
WnP0WKN5htNrQo7TzDnbKsnLcBrs+yQ4JpObQ4TJ4NYUYTPYtlK6rAt534Cs
L4JjS5WQYza6glv0JY9KP7BsvfTboHmGzRtCjs0bQ47Nm6TfZs3BefD4P8Fx
FEymtoCrYO09wfUGm8HcDJuZg21gSFXpvl66YlMw9QHp/ZDmvHtYc9Y+onmG
zY/IFvdrD/TeojNneLwl5HjMvDp30uh37Eqy2y6y6wOSdWLwWsXdB/wAT+gt
ybu9o+deb+O9dGdjPXhFbf9a4+zetFXjvra2T/R7AznKXYB6Fe3ZD8FrEnPq
EDXtu+BrqVnfSg419JXgd4mKehd9zvjX4HcIatcF9nxk9Fq2V/R33Ctm2Xim
UbHRb8Hr2BDtx/7UQ+oJNW2EiByn/oyzb86PXr+wwV8hr0Fw8nugPX9VOqfo
9uL9Pjb+O3jtWBidk9/72vif4Hl4aXROjF+ofpIYax+97pQbdbZxJ/VSS9TD
Emv7RwyZxyWcuOwYPa/IqfHR5Z5pVBI9/ytyX3YYrlj4XPGAH76XbfDnDvl3
9+g+xqctovumq2Jku+KEGKdfqiq/faP1Y239cN1HsDd+L1Us/Cj/nxo9Jtj7
BcUB9jzdnnWJfj/Dxj/rOT7/RX7fpjgYrDP9vpM//9jJn3/Kp/gNP46Sb/6W
v/ADfpkvWwb1D+iEbi9qLT5mPfWHHhf71TBe1YjftBobP9jo37IBtsMO2Iwe
YqvOt6fy4vjo8co5iM/Kwtqvgvd22Ph9xRP6fqQYQl/8vJ9i4jPFBLqjSxXp
g9/oL/En/Ra9AjlKLaAm4PeGqr2X47Po9YL38BqSM9H4BPUofTJuz2tH713O
1ppa6nsOFXafFxxzGXMXbhf9Hc/HaHy+jYcpR+knvlJsNZOO1aUDa+g5hsqH
9dR7HCY8nWbjZRqDOdx/eVcufyObHoT8aSB86RD9/Jx9qsbkCD1jQczvYAWq
8/WkA/Ky+ye4gc/x/UHoa8peHv2+0Dp6TzYw5LbDVhW/pciG8L56jv1ayIbN
jTeLnoM7NGeMPOQOCN6vMadno/5RB6lv1K1xsjOxQR34VH4YLV9g+zHyEz0S
vRe+4neS8/XtW5JV0b9pPf4ip8ltepgzVWeoQ6V6Tr6je5F05v146dBG+mOT
4+R3fEqtPk65wH3rKNnwaI2pM/BCPWft8VoPLnH/4b6Df9pKJnK4v4HD8B7R
axVymkrmdu3BuJq+YT33l6KY/z7JedrKp8dk9sdv0TGR+ndk9BoIP1xj+BHR
exXGTfS8idZUUWxiB/roHtK5gfKVuwQ5uyh6v1guOw9WzIMf9HNX6uzDlEfE
+BDF9nvy2XzFCb09NZP9GIMJ1BHWkx/8hjNc/uXZUMkplvyhkneuZN5EXCWv
ua8QA8ljp8z429Hz7CXyJnk93mrjv6Pj9XXIS17TLzQ+3ugk4sz4ecl//xth
fKTRCdHzu1Rnry+bkO/8fjhS8c+9gF6BPoG6hQ27yZYTlF81Ne6mvKN+Zc8m
ak1XxS0xjv3B8jLtOUm+YG+eVfy2Fh3XJ2c5pNx5XXbH5v2lG/HTW7pyf+FZ
Pz2nL+H+Rn0Yq/PiC/oNnpfqPXMwcZDGpVrD/FXJZD96Jn4TIEcKxMkZaiyY
iV3fVJ2jr6XWLY3ec9Djci76cmojfKrGxM4MnWumxsP0LXLoQ+DTNW6kMfs0
lJwG2o996J9PNj8/Fr0XIN5mSia25E5IjeJOOlu+PkTPqVfLo2PAPNl/rnww
Q3K2Sc9ZGs/J1gTPH767SrWFNcVZjEd/39Z0uzc6Pi5UTJQrFxZobdbzlSsu
GE8PHjOLFD9TZFPi5IPgMYM9Jyt+VurZYj0nN5fIhtPkl5v1bKme19fZF+gc
jIlN+HI9n6/xPJ1pgZ7vMP5g9DpWLpns097OuyV6v9bBxo8rlpZn3ysG8EfW
V14iv4yUj3jPbw70efRT9H2nRe836T07yZ7ERkedhd6K3pf3a2UX7j3gOXnH
WUtMn/VGo2y8yviv0fvLM6L/BgR2g3EVtUTftpdfqNnUbup5kcbUec7fS2M4
d55mqgPdouMX9aCrxsRwiXxEf9pFcct7agZ9IDXv5eh1b0jy2kc9qGXj7dH7
nRexX3LcusP4p9HxZIONv4iOUT1s/Kjk32f89OS4cj97JcfFTcZ/iN57drTx
U9HrQCMb/xO9x9xo42+i9xR/4MfkPp1k/F3Z7gmjvslxbqDxZ6L33ev4n23y
/usW47sm74tvNb5H8h56gvHOye1d1fjH0fvl5Tbem0Yues6TA/gWrHg1Ol4c
Y+Nmyfuop436J9f/uei2w278hgx2cpcdY89ujt7fc44OOkt949dGr4eFNv7A
xgdEj5HDksfJUcZXJO+b0esA6TbLeN3kPfpi4xclxxrOMTP5WZYZ3yt5rFVO
fja+bWi8QfKefpHxhcnvMb+Tc8nvsStsfGCqWB6+I4+T9+mfyPf4/Xv5Ej8S
47cpzuG3a5yS+wNfVEruD3zRxnhro7tsPDd5DpO/G8nH5Lm3e3Kf4S/klUjm
n0aDk9+pOMelOks7cDh5v38jOkS/f9yAbtHvJVcZr508p441Xpy8L74iek9M
P/OWjd+I3o/sS5+cPK+ONl5kdKBs/JFiZqXxmslzcI3xtdHv2Ndx3uh3I+z3
bXQbXma8SvKe6gYb3xm9V+lJfxH97oVv68m/6LJbcn3OMv5b9Pp0dnKf4a+v
o+cM+bLW+I/R73O3kt/R+6LV9vx65dfVxusk7+f/snFB8nq4NHk/RC+0zmhz
9Lj6PHqek+NzkvsJH1EbbkpeH7olty+2PdLGTZPf/TYZLUhed8i//eXTfsaf
jN5rY4PnZYfNimn2vYuaFL1/I886Ktd+in5Ozsg5VkU/S1cbd0/eB98dPc6I
sXHGX4t+tyOPY/JcJi8vSJ6b1YiF5P9XeVY1hXpSanxQ8v8Jgz9fRa/BxNGV
Oi+1Z4DWY+8lyW1Oj0BNpB5ipy9VS99TjBKfrYzfE/1OfE10nCD3y41/GP2+
29zGLZPfmd+MHlvEFfUSv+LTacanJv+/X4vkOUz+vhM9B4j/bdFjlPjsbbxX
ctx7n1qXHC/usPH05Jj3f5kaAtU=
             "]], 
            PolygonBox[CompressedData["
1:eJwtlnmwl1Mcxs/3lFJotS9NV7LcuJFS0W6riNwsScgt11YyWccWBmXJYGih
SK6xM8jOoIk0GUspU6SmJokWqSQpPs8854/nfp/nvO/vfc/7XZ5zK2pGV1+d
U0oTQH2wP+IAsBbeAXwTKbVFNyZ2B53gHQE07cmf38B+6F3Cv3mH+Ch6ILEO
vTd8le7T84mN0DNALXwFa93hx4G99BzwNbgM3Y1Yy/WdxDfRY4iL0LXwrwrf
Chqgp4MRrC1Dd4Z3AS3RM7VHPRusEQdTWJ+CHkLsgV5JbImuF75H3/Ir/Pfk
b3oaXMhaV+IlrN0HHw/mw7eA/vB+oDXXK8Ax8HfLu1sQW6Dbg+bhnE3nzzR0
DXE4+lD4YWAb/FJwG3ws6Mv1X9AriN3Q+xL7gaOyc6jcNUU/Bt9NBYQ3A8+D
I9C7E5eyPIN4uO4Jv+Me+OvaCzgd/AwGaA/EU8AJ8D3A26odehP4FDQEG1h7
mdiO602IK5UjeFOQ0TvRrxCPzN7bKnQF/C/VFd6I+Ac4iLUGxPWsrSbuk90b
c9GN4bdk70U99Cqoyv621cnvbgj+S97DRDAJfQ7xkOR3PYEeWt65ljgZPZg4
D90L3lM9jj4QbAat0Ltqb1wfAZ8HXwj/WzOAPj47F+op5eZxUB3OUR89G3RC
f4d+kVipHBKXo5tnz4RmQTW6Hr2IOEq/Jd6e/Y36NtV8FjiXtY2aPTAbfT56
c3LPfY4ekt17C8AF8C9Y6wI6g6Hop4jDkte+BBepBujvwQb0J+BYsC55Fl9S
HpNnUrP0AnFs8kypV+eGf6ue3QbGsTYgvKd7s3Ogb9faRPjy0ruDSu4nh71k
cJm9daUWmkHV4jNix3BNVLup+sbkGk5Fbw9/68WlV28Fp4Z79kzVIzzb7Yjv
gzuyZ2UOa5fDny1e0iM8q9+GeeviNfI4eZs8py/6uuzatALzwTXof/n9EnAW
fFLptfbE09A3gRPhbTRT8JvByfC24LzsmdOsqUfWgI/B0WGPuYprV4DF8J6s
1cv2FHnJDtbOgH8Q/rZK5RV8qBkLe+pArn8U3ktV2Ct3hL1EnlkHrsx+9j+s
nQ0flO19HeQD8LfAtfAfWbsL/hq8v74N3Kl7s3OpNXml7tE1eeaccA+q97qW
3qrOfrZ6TN6xscy6PES13lJmTTUfrd4J53Z7cu6Whr1FOZRXrC+9Ks9Q7ZeF
vUU9MBL9XPi3vUpulZOqkmPldlT2NeX4p1Ij1eYk0Aw+k3h/sqcsLD2g2vcO
13ZxmWXVWF73Q9hb5XnD0MPlEWHPWKI8hs8iPVO1Ug0rS83eU16yz06defLm
ulIbebS86M+w18qTxqAXlNqoBx9GP5K9d83sg/A39A7NQtibmmTPnjzqAXlp
tpfoHp0lOnN11upM2QruzvZmeY68VJ4sL5an3oC+Mbu35Qlt4Adnn12bwJPK
U7aXamaTeik7dyOTvbB+9tkgT9TZlLN7W2fUQ5qtsNfqf4wa9DPhs1051Vk1
LfwunVnyNnmCvEAeJ2+bkP3t8jj1svagd6un/wfpgwo9
             "]]}]}, {}, {}, {}, {}}, {{
          Directive[
           AbsoluteThickness[1.6], 
           RGBColor[0.368417, 0.506779, 0.709798]], 
          LineBox[CompressedData["
1:eJwt0ltTzHEcx/F/J1IKW2xESg/AGIerVsLgSspxowwPgKfgXMId7Rk3uGnW
dpdKcog8DKcSJedDbrx2xsV7X5/v3uzMzq/h5On2UwVBEPSr2sjvZT5eaX1h
EIR03d7EzdqoQfcWRtSk1+4zfMCtPKusfY5VemOf51suZ7Vu2K0c4l4Oc1JZ
+x1XMKwpO8Y+1jDGNo5wHx9yWvft91zJD7zDj6zlKsXtOGc4qlkl3AmuZpL7
eUDteuSeU87+xDX8zLv8wjF904D7K+v4nff4g4/VbG9Ti1LutUwzyZ9sYL0u
6Jf7EJ/wIJ9yF69owL7Ka+rShHs3j+ulneFtrmOjftspZvL/iy7ah3VE23VJ
Od938w+jfMYd7NFlzbs7OM6d7NVfO82bPMbnPMoX7OQtnvB+omrTHkW0QY2q
Uij/vrRUS1SpCi1Wucq0SKVaqAUqUbGKFPYbhf/f6j9pHlNo
           "]], 
          LineBox[CompressedData["
1:eJwt0lk3VXEYwOGNBqXS8AlaSxnCohupL9Dkoj6BJEPhKIQS124a6HQZ55CE
ushUolkXCqUIjR+k6NlrdfGs3/v+91lnnb3P3lsSOV2TEATBIyKGal3ShsQg
qOcoi/Y6DRgmgS/OLupnvaR9WqsLWqOfNKL3tEqrqeQC5+l1nqFxvavrmq77
+Wt+rGs6yznzBy3TmJboWYqZsZ/R91qqf/S6prGPeXu5zoXfSQ8V9o96TI+T
RD+JZHLftS79qqm6kQdsICucncd0RZv0BI1c5kb4jJz3023exLL5G6uMsNNZ
MgNs5gCD4W/TH3pFT/Ld3Ky3uMmofYC4eQs5ZDPkrFd/aYsW8dN8VbfSwZh9
l26jkxRuk8tD11q1jWv8tt/RHUTZzhEOc5BDFFDIuM/max67w/vzmuwJ/1tG
zad0TMd5wlMmeMYkUzznBS95xWve8JZp3jFMD1HaaaXh/zv7D8s2WyA=
           "]], 
          LineBox[{581, 685, 683, 684, 581}]}}}], {}}, {{{}}, {{
        Hue[0.67, 0.6, 0.6], 
        Directive[
         RGBColor[0.2947336, 0.4054232, 0.5678384000000001]], {{
          Arrowheads[{{0.08672907488986793, 1.}}], {
           RGBColor[
           0.26891666734960307`, 0.2006745074738588, 0.7232264284179528], 
           
           ArrowBox[{{0.8462923523340686, -0.6340441073685301}, {
            0.7803759791725162, -0.59095589263147}}]}}, {
          Arrowheads[{{0.08672907488986789, 1.}}], {
           RGBColor[
           0.268916667333562, 0.20067450753468546`, 0.7232264284706785], 
           
           ArrowBox[{{0.846292352333454, 0.63404410736947}, {
            0.7803759791731308, 0.5909558926305296}}]}}, {
          Arrowheads[{{0.08672907488986788, 1.}}], {
           RGBColor[
           0.26662185240595915`, 0.5499501729307558, 0.9262709217102708], 
           
           ArrowBox[{{0.9213518358253794, -0.6788540745597695}, {
            0.8568709413434823, -0.6336459254402305}}]}}, {
          Arrowheads[{{0.08672907488986784, 1.}}], {
           RGBColor[
           0.2557914455604756, 0.4727608328214917, 0.8939854821372551], 
           
           ArrowBox[{{0.9230417883724198, -0.5887279527286264}, {
            0.8551809887964417, -0.5487720472713737}}]}}, {
          Arrowheads[{{0.08672907488986786, 1.}}], {
           RGBColor[
           0.26951871488298046`, 0.5705963874431689, 0.9349064678894256], 
           
           ArrowBox[{{0.9237064029336537, -0.5000536062279834}, {
            0.8545163742352078, -0.4624463937720166}}]}}, {
          Arrowheads[{{0.08672907488986772, 1.}}], {
           RGBColor[
           0.2695187148954179, 0.5705963875318116, 0.9349064679265016], 
           
           ArrowBox[{{0.9237064029339466, 0.5000536062274444}, {
            0.8545163742349149, 0.4624463937725555}}]}}, {
          Arrowheads[{{0.08672907488986789, 1.}}], {
           RGBColor[
           0.2557914455734202, 0.47276083291374915`, 0.8939854821758431], 
           
           ArrowBox[{{0.9230417883720918, 0.5887279527291831}, {
            0.8551809887967694, 0.5487720472708166}}]}}, {
          Arrowheads[{{0.08672907488986785, 1.}}], {
           RGBColor[
           0.2666218524202042, 0.5499501730322816, 0.9262709217527353], 
           
           ArrowBox[{{0.9213518358248088, 0.678854074560583}, {
            0.8568709413440526, 0.633645925439417}}]}}, {
          Arrowheads[{{0.0867290748898678, 1.}}], {
           RGBColor[
           0.330124199089234, 0.6875131132019995, 0.9755826601104785], 
           
           ArrowBox[{{0.9982834318992546, -0.6333608866029807}, {
            0.9314937909318837, -0.5916391133970194}}]}}, {
          Arrowheads[{{0.08672907488986786, 1.}}], {
           RGBColor[
           0.27475706233658537`, 0.6079305881777815, 0.9505219800847359], 
           
           ArrowBox[{{0.9989678104076385, -0.544723053035951}, {
            0.9308094124234996, -0.505276946964049}}]}}, {
          Arrowheads[{{0.08672907488986784, 1.}}], {
           RGBColor[
           0.26083034918262654`, 0.5086735783920986, 0.9090064523305443], 
           
           ArrowBox[{{0.9983055267668739, -0.4583254746261336}, {
            0.9314716960642646, -0.4166745253738664}}]}}, {
          Arrowheads[{{0.08672907488986786, 1.}}], {
           RGBColor[
           0.27078010259967294`, 0.19360848109911483`, 0.7171014735132611], 
           
           ArrowBox[{{0.9955541937321917, -0.37469843489337856`}, {
            0.9342230290989468, -0.3253015651066215}}]}}, {
          Arrowheads[{{0.0867290748898679, 1.}}], {
           RGBColor[
           0.27078010251731455`, 0.19360848141141268`, 0.7171014737839664], 
           
           ArrowBox[{{0.9955541937327167, 0.37469843489272636`}, {
            0.9342230290984216, 0.32530156510727337`}}]}}, {
          Arrowheads[{{0.08672907488986781, 1.}}], {
           RGBColor[
           0.2608303492109392, 0.508673578593886, 0.9090064524149445], 
           
           ArrowBox[{{0.9983055267670018, 0.4583254746259283}, {
            0.9314716960641365, 0.4166745253740717}}]}}, {
          Arrowheads[{{0.08672907488986781, 1.}}], {
           RGBColor[
           0.27475706235532477`, 0.6079305883113392, 0.9505219801405981], 
           
           ArrowBox[{{0.9989678104073354, 0.5447230530364746}, {
            0.9308094124238029, 0.5052769469635252}}]}}, {
          Arrowheads[{{0.0867290748898679, 1.}}], {
           RGBColor[
           0.33012419925001135`, 0.6875131132882594, 0.9755826601188896], 
           
           ArrowBox[{{0.998283431898709, 0.6333608866038537}, {
            0.931493790932429, 0.5916391133961459}}]}}, {
          Arrowheads[{{0.08672907488986793, 1.}}], {
           RGBColor[
           0.6481322501211624, 0.8581300403315983, 0.9922195507525571], 
           
           ArrowBox[{{1.0741444276786498`, -0.6769761768500295}, {
            1.007187240814765, -0.6355238231499705}}]}}, {
          Arrowheads[{{0.08672907488986789, 1.}}], {
           RGBColor[
           0.46330946885666974`, 0.7589693590200183, 0.9825503729122971], 
           ArrowBox[{{1.0750168569912701`, -0.5879957231977012}, {
            1.0063148115021447`, -0.5495042768022985}}]}}, {
          Arrowheads[{{0.08672907488986784, 1.}}], {
           RGBColor[
           0.27773666532498187`, 0.629166502187589, 0.9594041757035984], 
           
           ArrowBox[{{1.0754105440341624`, -0.4997755436299593}, {
            1.0059211244592525`, -0.4627244563700406}}]}}, {
          Arrowheads[{{0.08672907488986772, 1.}}], {
           RGBColor[
           0.23887556859973, 0.35219976816361503`, 0.8435592579674341], 
           
           ArrowBox[{{1.0752029382052695`, -0.412659761372251}, {
            1.0061287302881454`, -0.37484023862774907`}}]}}, {
          Arrowheads[{{0.08672907488986806, 1.}}], {
           RGBColor[
           0.21469302270123153`, 0.020613175701769147`, 0.4035379923110114], 
           
           ArrowBox[{{1.0747145406005982`, -0.32602564716075116`}, {
            1.0066171278928167`, -0.2864743528392489}}]}}, {
          Arrowheads[{{0.08672907488986772, 1.}}], {
           RGBColor[0.16791, 0., 0.301671], 
           
           ArrowBox[{{1.0743448635637525`, -0.23914886294040963`}, {
            1.0069868049296624`, -0.19835113705959037`}}]}}, {
          Arrowheads[{{0.08672907488986786, 1.}}], {
           RGBColor[0.16791, 0., 0.301671], 
           
           ArrowBox[{{1.0720405567802664`, -0.15504112042216991`}, {
            1.0092911117131484`, -0.10745887957783026`}}]}}, {
          Arrowheads[{{0.08672907488986786, 1.}}], {
           RGBColor[0.16791, 0., 0.301671], 
           
           ArrowBox[{{1.0720405567826568`, 0.1550411204190174}, {
            1.0092911117107581`, 0.10745887958098255`}}]}}, {
          Arrowheads[{{0.0867290748898679, 1.}}], {
           RGBColor[0.16791, 0., 0.301671], 
           
           ArrowBox[{{1.0743448635637782`, 0.23914886294036725`}, {
            1.0069868049296367`, 0.19835113705963275`}}]}}, {
          Arrowheads[{{0.08672907488986799, 1.}}], {
           RGBColor[
           0.21469302289373987`, 0.02061317578659068, 0.40353799273018576`], 
           ArrowBox[{{1.0747145406004084`, 0.32602564716107785`}, {
            1.0066171278930065`, 0.286474352838922}}]}}, {
          Arrowheads[{{0.08672907488986786, 1.}}], {
           RGBColor[
           0.23887556863678294`, 0.35219976842769474`, 0.8435592580778889], 
           
           ArrowBox[{{1.0752029382049741`, 0.4126597613727905}, {
            1.0061287302884407`, 0.37484023862720917`}}]}}, {
          Arrowheads[{{0.08672907488986793, 1.}}], {
           RGBColor[
           0.27773666534808544`, 0.6291665023522502, 0.9594041757724701], 
           
           ArrowBox[{{1.0754105440337043`, 0.49977554363081866`}, {
            1.0059211244597106`, 0.46272445636918125`}}]}}, {
          Arrowheads[{{0.08672907488986789, 1.}}], {
           RGBColor[
           0.463309469030103, 0.7589693591130683, 0.9825503729213705], 
           
           ArrowBox[{{1.0750168569906668`, 0.587995723198778}, {
            1.006314811502748, 0.5495042768012217}}]}}, {
          Arrowheads[{{0.08672907488986778, 1.}}], {
           RGBColor[
           0.6481322502590492, 0.858130040405577, 0.9922195507597708], 
           
           ArrowBox[{{1.0741444276779477`, 0.6769761768511637}, {
            1.0071872408154672`, 0.6355238231488363}}]}}, {
          Arrowheads[{{0.08672907488986796, 1.}}], {
           RGBColor[
           0.7720609998721532, 0.924619999931408, 0.9987029999933116], 
           
           ArrowBox[{{1.151132910592061, -0.6311280618466417}, {
            1.0817532035636308`, -0.5938719381533584}}]}}, {
          Arrowheads[{{0.08672907488986796, 1.}}], {
           RGBColor[
           0.5651136729070123, 0.8135891097074001, 0.9878763557111394], 
           
           ArrowBox[{{1.1519495007988398`, -0.5420200787098033}, {
            1.0809366133568519`, -0.5079799212901968}}]}}, {
          Arrowheads[{{0.08672907488986782, 1.}}], {
           RGBColor[
           0.28084750700547306`, 0.6513377668434169, 0.9686775938244143], 
           
           ArrowBox[{{1.152591404856354, -0.4531104957603543}, {
            1.0802947092993378`, -0.4218895042396457}}]}}, {
          Arrowheads[{{0.08672907488986797, 1.}}], {
           RGBColor[
           0.24018316998602146`, 0.3096300776779151, 0.8176710170342816], 
           
           ArrowBox[{{1.1532076457877933`, -0.3640980722791596}, {
            1.0796784683678984`, -0.3359019277208405}}]}}, {
          Arrowheads[{{0.08672907488986774, 1.}}], {
           RGBColor[0.16791, 0., 0.301671], 
           
           ArrowBox[{{1.154000092160032, -0.27432623104946996`}, {
            1.0788860219956597`, -0.2506737689505302}}]}}, {
          Arrowheads[{{0.08672907488986781, 1.}}], {
           RGBColor[0.16791, 0., 0.301671], 
           
           ArrowBox[{{1.154796105448359, -0.1839125925346709}, {
            1.0780900087073326`, -0.16608740746532918`}}]}}, {
          Arrowheads[{{0.08672907488986793, 1.}}], {
           RGBColor[0.16791, 0., 0.301671], 
           
           ArrowBox[{{1.1547961054480198`, 0.18391259253613151`}, {
            1.078090008707672, 0.16608740746386835`}}]}}, {
          Arrowheads[{{0.08672907488986784, 1.}}], {
           RGBColor[
           0.16791000020340124`, 8.962109526722273*^-11, 0.301671000442893], 
           
           ArrowBox[{{1.154000092159516, 0.2743262310511084}, {
            1.0788860219961758`, 0.2506737689488915}}]}}, {
          Arrowheads[{{0.08672907488986782, 1.}}], {
           RGBColor[
           0.2401831699284441, 0.30963007789624475`, 0.8176710172235334], 
           
           ArrowBox[{{1.1532076457872167`, 0.364098072280663}, {
            1.079678468368475, 0.33590192771933675`}}]}}, {
          Arrowheads[{{0.0867290748898678, 1.}}], {
           RGBColor[
           0.28084750702908295`, 0.6513377670116872, 0.9686775938947955], 
           
           ArrowBox[{{1.1525914048557369`, 0.45311049576178286`}, {
            1.0802947092999549`, 0.42188950423821714`}}]}}, {
          Arrowheads[{{0.08672907488986789, 1.}}], {
           RGBColor[
           0.5651136730761189, 0.8135891097981288, 0.9878763557199863], 
           
           ArrowBox[{{1.1519495007981637`, 0.5420200787112134}, {
            1.080936613357528, 0.5079799212887864}}]}}, {
          Arrowheads[{{0.0867290748898679, 1.}}], {
           RGBColor[0.772061, 0.92462, 0.998703], 
           
           ArrowBox[{{1.1511329105913266`, 0.6311280618480088}, {
            1.081753203564365, 0.5938719381519908}}]}}}}}}}, {
    DisplayFunction -> Identity, PlotRange -> {{0.7, 1.154}, {-0.7, 0.7}}, 
     DisplayFunction -> Identity, AspectRatio -> 3.0837004405286343`, Frame -> 
     True, FrameTicks -> {{Automatic, Automatic}, {Automatic, Automatic}}, 
     FrameTicksStyle -> Directive[
       GrayLevel[0], 12], GridLinesStyle -> Directive[
       GrayLevel[0.5, 0.4]], 
     Method -> {
      "VectorLengthFunction" -> 
       Function[{System`VectorPlotsDump`m, System`VectorPlotsDump`vrange}, 
         System`VectorPlotsDump`min = Min[System`VectorPlotsDump`vrange]; 
         System`VectorPlotsDump`max = Max[System`VectorPlotsDump`vrange]; 
         System`VectorPlotsDump`imin = If[
            NumericQ[System`VectorPlotsDump`min], System`VectorPlotsDump`min, 
            Min[System`VectorPlotsDump`m], 
            Min[System`VectorPlotsDump`m]]; System`VectorPlotsDump`imax = If[
            NumericQ[System`VectorPlotsDump`max], System`VectorPlotsDump`max, 
            Max[System`VectorPlotsDump`m], 
            Max[System`VectorPlotsDump`m]]; Map[If[
            
            Or[# > System`VectorPlotsDump`imax, # < 
             System`VectorPlotsDump`imin], #, System`VectorPlotsDump`imax]& , 
           System`VectorPlotsDump`m]], "DefaultBoundaryStyle" -> Automatic, 
       "DefaultGraphicsInteraction" -> {
        "Version" -> 1.2, "TrackMousePosition" -> {True, False}, 
         "Effects" -> {
          "Highlight" -> {"ratio" -> 2}, "HighlightPoint" -> {"ratio" -> 2}, 
           "Droplines" -> {
            "freeformCursorMode" -> True, 
             "placement" -> {"x" -> "All", "y" -> "None"}}}}, 
       "TransparentPolygonMesh" -> True}, PlotRangeClipping -> True, 
     PlotRangePadding -> {{
        Scaled[0.02], 
        Scaled[0.02]}, {
        Scaled[0.02], 
        Scaled[0.02]}}, Ticks -> {Automatic, Automatic}, DisplayFunction -> 
     Identity, Ticks -> {Automatic, Automatic}, 
     AxesOrigin -> {0.6905416666666685, 0}, 
     FrameTicks -> {{Automatic, Automatic}, {Automatic, Automatic}}, 
     GridLines -> {None, None}, DisplayFunction -> Identity, 
     PlotRangePadding -> {{
        Scaled[0.02], 
        Scaled[0.02]}, {
        Scaled[0.02], 
        Scaled[0.02]}}, PlotRangeClipping -> True, ImagePadding -> All, 
     DisplayFunction -> Identity, AspectRatio -> 1, Axes -> {False, False}, 
     AxesLabel -> {None, None}, AxesOrigin -> {Automatic, Automatic}, 
     DisplayFunction :> Identity, Frame -> {{True, True}, {True, True}}, 
     FrameLabel -> {{None, None}, {None, None}}, 
     FrameTicks -> {{Automatic, Automatic}, {Automatic, Automatic}}, 
     GridLinesStyle -> Directive[
       GrayLevel[0.5, 0.4]], 
     Method -> {
      "DefaultGraphicsInteraction" -> {
        "Version" -> 1.2, "TrackMousePosition" -> {True, False}, 
         "Effects" -> {
          "Highlight" -> {"ratio" -> 2}, "HighlightPoint" -> {"ratio" -> 2}, 
           "Droplines" -> {
            "freeformCursorMode" -> True, 
             "placement" -> {"x" -> "All", "y" -> "None"}}}}, 
       "ScalingFunctions" -> None, "TransparentPolygonMesh" -> True, 
       "AxesInFront" -> True}, PlotRange -> {{0.7, 1.154}, {-0.7, 0.7}}, 
     PlotRangeClipping -> True, PlotRangePadding -> {
       Scaled[0.02], 
       Scaled[0.02]}, Ticks -> {Automatic, Automatic}}], 
   FormBox[
    FormBox[
     TemplateBox[{
       FormBox[
        StyleBox[
         StyleBox[
          PaneBox[
           GraphicsBox[{
             RasterBox[CompressedData["
1:eJw1VglUzd/3LZQGERElEmXWYKqodhoQGpUIlQZShiZCqRSJSJpI0SCVIiFR
JA2aVG9qnntDvd57vY8myhf936/l/1nrrvVZd9117rl773P2UXI6b+U6U0hI
qEawhAXrf/+FEerGhflstO7JzA2IH0LN4bN/HcYJ1Gnw9QNc2Fi945a0p8cQ
ZpPEHDYNE+htydHBQjZ8N3p4O+sPwcg4veQXj8Do1dNaMyoGULbctPHQoiGE
fMSKajYBUeU1W7/6DEB6vtr2fRweSjQ6guOYBORrmWrhqwZgP3P+Q90SHv5k
Xuxz6iWwyTNtw35aP3LGRybVY3nYuXyBgXonAX1ZxzVzQ/sxOdB4VPk0D5di
X6b9aSFg/WnZKsrmfuxpLyherMdDgYTJzG80AqecOpbH0lmIq3uoKCnDw1gw
0/khicAVsQR522gWGJ+vXPs7wIXGz6AK128E7uYekpU3YEHj9THG8Ccuzp9d
qrKlikCq9cIFXcNMBD3VM2bd5+IFo+CGUDmB/F8UqZRUJurjVmS2nuSCc8Sq
v/4zgaqUe+LOlkzIh88Qr9vJxVry0O7EIgIdu01FVgsz4XaF6V4izYXr7luZ
bgUE+DwJ4cE8BgrOVNa9YXHw9JOy2PY3BIRjqn/nODIwyyFLNaOIg77NX9xm
5hJYpB02cU6aASvL21EJ9zhY/vxoDfk5gbU9hmMaX+hIMTwzcseFg2OKP9c9
eUZg5w3h72Pn6eBvM7MO1uYgIS76tkcqAbMNJdz3inTorFUv8JnLQYukKlfr
MQEnSsDAFVIfbssvWHKKMYhFITX7RRMIXPDbwdAN6kPrnLHLdh8GYTXh8oIW
SyB82US3kFofVk81dZjeHUTUOSGp1CgCSeXv2su7e+E7/F53l9MgGpiJZ8/d
IfDqtE9zWGQvShkJyVs1ByF5VLNhZziBsnkaVBO9Xsxr9hdeO2cQJhSqqvh1
AjkeXYlynT04Xn3ceWkfG2F7zt1rDiJAfX84JnlnD3KK8HVuARsVxeLfn/oT
mJzZeFslsRuTL5TWzIhgY8bWZxZefgQULcxDcn51YU/yzFvjDmwgW/+1ng+B
3Um1lzXsuhB3n8Vhb2Xj6orO+XPOEzjDNvZ6X9gJRmjVgU5xNori/bzb3AnE
bC1105XrhPrF57mk7gFMzJGhZZwkUBSs41h+qQOBbhHS5W8HsD00d4uvE4G+
uve2Jq3tqLM7610QPgCfSZPYXfYEZsttMSdptkPe1Lzx+fEBvD7PGptrJ9C/
a+5umwdtcIPG9sebB0Cwgm06bQQ6f71Or+NHKwo0ZB5GzR7AxmMKBc8tBXr+
k77txKFWzFIenwzt7Ic79b2snymBNJMVmwbetcBKtuWo3+t+ZO496GdkQqA6
LlH57KIWpIgVFruH9YP1md8y35gA0SerMOrbDP6vR4r2R/uxatttrR59gd5U
o2UuNzZBZyjgmqV6PxxzVBJe6BDQuSIlObWlCbd77BlGIv14olQ6eVlLoJ/K
8Bk3YhrRQtE31mpnofPBMbs9WwncXjDrl8QoDasrVmZueMWC3NyJooXqBPLs
g4ajrGjwLZglrnidBdvrMUvpGwi0ZP9iy76hojSr333BERZif6kGvFpD4M+P
C71J86mYl1hdJ6LKAtWztjNgFYH0hCuKmEGFXYxNruFPJs5EHH0UN4fAfp0g
+74RCjIi6PeufWFCNINnmzvOx0h36ONQBgXDoee9Sm4xkfLl6qKqbj4SroV3
qjRSoBvw2+qPFRM7OubSeqr40Fe+u7S6goJw31tbdyow0TieHDWRx8dA5X07
93cUNJ6Rlb3MYuCctIbZ/Ed8RJ6OT5iTQcEK16c/C3IZENtQJrk+lI9tcxJb
c+Mp8Diu3jbmx0Ca8cEagzN8dOYmL7a8ScF7m+KizbsY0HFkhh214SPUMv3Q
qB8FM8z2JXlKMNB85YKRrx4f68ey4uLcKDDb3XI1l0aHZ5zojLtr+KDGv2zU
PEJBgp6LAy+JDom8ByXPpPm4pP1Gpt2EAub2Yf31J+lIr1179fPkEFZ0FlgF
7KBAXS1wpZsaHXqswh0t9CFUBX68v3wDBf5rJGdlTPShbWrfBPFtCOeUvpC/
LKWgSvEhi1HaBx/5zndi74awqKJinvMcChYsUalSiuiD1LazPkpPhvDpZI2Z
yB8y7KXfZDlY9yHT/K/6jptDcBZvuJs5REa2GG4/XtaHXe73+FaeQ5B4Qa0z
6SZjXKjOo6O/Fx3XV7zwODKE12YtkrwGMnZNHjaVy+vFheTXp68bDOHwcMe+
yBIy7gyzVG0vC/pHkcGaxxuGMBXTe0s9j4zWQW/pOINePG+kMd8tHELGdlY1
NYWMVfSpYapkLwwJl7SGPzyYtg3OvnCfjK58uUyl7B50if9wGOgX+IY/f/fi
EDJ8n21xf6zTAz/lm8uEyDwkLh+9UehNhmS86SY5UjfmY0nHkkIeDEp/Vhx1
JiMt7NT32BPdyDny/KFGGg+Dzr9n/j1IhpbftbfSY10w9t1xaF8ED1GiwoYp
RmSQTyVevBPWhZ7IbzLOvjxoPhcJMdhGxsnD77TF5Lpw+fkxiv9xHrr3S5Qy
Vcj4u5f0OzSnEzIVQ5Gxu3m4wZ8rdFOWjHjtwZIp3U687A488FKNh433ZbBu
Nhkb188M9Sd3YO/kPInKJTxknlL/HU+QUCG/bPdPpw7QZVKruoV5GH+hfaWD
TIKdpKa4z3g7AlQ33/jJ4cJwxGBC8Q0Jw/9Z1PFvtkPWpNxAupGL+5oHLrrE
kBDOc7/nLt+OPGdroXXFXPQE2Ixl+ZKg2HXdqv9FG/YFsop3ZXCxqczee8iG
hIL6J4uc0Abmw4v+dve48J/t9l1DkwTTzx9auyitCHw7W9vnEhc1B7zOXVxC
AjOXmnjEpRVLGh7+iDjBxeLoK7yiyQZcSebZN/1owRv2uvz0fVycbAl1n2pv
gEyU6ErLWy04MPOjV/EWLvIV7rINPzUgO3gFq25pC/qXHVBrVuBihlP8yfDH
DdD32pG1N7cZwVpdPL4IFxaZycy6wAa0nLD2qNBvhvzBc9mzCQ6e8LKc5js2
4JzVOVV9WhPyz06dWtHKAU/jTa/NrgaIGIYPf3Rtgll4lIp2KQc7/D7aP1rZ
gKQtafmaE41gpykxLLM5uOoV9bLIogEU5a/h5SmNmHSIy3K/zsEXD9ff7YJ7
Z8uyj5mbNEJimfi5UHsOZp7csf+/Fw3QmS2p0TFMw9L2gC1JWhwYO857tLSj
Ad4Tm0ROPaJh44PvE/kLOAi3Y7J3ipOQOWjRNmJAg661y+d63iC+WRdqHhPg
3Nnu8zKQS4XZ/NbQ/spBzDWPDAtwJWFBXfw1iVgqHBr2m0ylDMLSxLkpScDv
nuJCm3gdKjwjSuYu8R9ErKGWcnEpCQG5netWsigI2bulUd1mEM26Uj5dAl29
SZ768/IuBTEimQkmaoOQUhju/TuXjIGolVTt7RSkl8k7OIkPQjXhqNi81WQs
CzHO+Cqo+3dBkcr+DDbMZSvVFHXJsPZxu2J5k4wqnRmcmGI2PGPUbdWsybjt
EmHWpSao78kLr148YCNaOjEQHmQE5hwzpuaRMFgw6PvVi423d0UyzAX1O3g3
bWhQmIRfPsd3dO9no0nCs94hQRDfkx0nfLABkhqUqR8qbPy42T52XtA3Plup
6sml10OBb/R1nhAbi0WMFYKryFi/zbdffbwOm3I+3F7bPgDtkFeGUYK8YxcX
Re7dXQc9t40Wu/IHYDcl55EyTsbU5NR2xwffYK6SssgucgABAdej8wR90r3T
uMePXQtHukyHt9sAHk/yC7+sEvjI54ib97Rr4ZV8MyXCYAAlF4/0kQX9GakU
tczbNQg59p9rusIAekfLxfosKcgOXdz6uaMasXLnNxT/6Iewl6r6sMAXFp08
Hty8sRrPmunfm8gCP+c/tBUOpiB479O1/KtVKIg5VMDP7oeRx8yg+Q8o4Kwf
JIuQKlFlUes/+0Y/TrLPZijlUmAjpXZ52YpKtErp7Vrh0I+brq31Gl8p+EL4
Km3z+orB2tei2tr9yKIbjO/qpGADtajmQFkFft1UqbOU6Uetw0sFq1EK4vOF
vF1kKiBpnHDffYgFbudiIycJKoQe7JYPcCmHwgwp29AqFqTsQjy8lajwuHyn
LOZdGTaVBCskpbKg2sKLDtGiovko1T1HtAx6AWN9+f4sWFjbFkWbU7FLb4lM
uW0pzLXdMuttWPCilPalnaQiZ4X9x/asL3D80XGmX42FaLON4m+vUrFddG8V
c7QE3m/NN0+Js/D2W7x6uUD3Et9oixfGf0aoZ/nPxUwmmvYKH6blUNF7z8HN
UKsYsZs0i9U/M/Hjq0cQo4yKAmvuB+/2j8jgZIeYPGRiiWFzxmgbFXfk/MTT
AopQkLl8r5M3E9pf9BtmDlPh2D3DjrK8ENUu0VL+B5iw080ZlxGjYfvTyGyh
0vdoVRKlxaxmIqBo0TJlRRrmuMn/p+ZcAE735YcvhJh4rBlstHU7DfSNGfsd
RN7hv8Sh41/bGSjJ53gYmdLwYVgjKTLzLeYcObGqO5+BXg2bGGsXGu4UFPOK
Td5gmWwT+0ckAzNelRS5+NPg4m+iO8TNgyptb+680wys2rie7htNg3dw9lJt
hVdA1CeftYYMJMZbZBm50sCx1jD5HpAL+tAUd3w+AzLCfucWatHgvO7Dxcyu
l7i+39ClvJeOCI/HW5kSNHT80Uu313uJNc/DOqNe0TGzufzX2y4qrKlfKYuS
X6BWtNbaPpCOK/qcL6F5VNRlHJiqm8rBWRep+g2mdIxkS988GEqFsT9t43XH
HMwrszCeXEqH+yJN01WHqCg2t7PbWZqNN4qxxZWcPtCDjsuMrhXwq9x3c0Qp
GzZXW7bFFvbBjhPaVvYfBbkTp949D3mOiXb53BPhfaBaZydHN1Cwup5Pd2Rk
4ZGW/Wo12z7sKyG7OqVSkJx6QXqJURZ041Of/FbpQ9m6nxs2+1Kw+OJvXVJ6
pqAOmbK1Y73YGbtsRHgPBbH7Qj3CRDJx3XLtvQflvXj71/ADRY6COYoSCbon
M7D6lcds1+herD/tHpjKI+P6aFTlWOUz1Mx5FbT5RC/SaFFGXoJ55k/V4rGc
Nc9wxn3k55RaL+T13kvsiibjYtITJefwdCyL8uh99KcH0VldZGlXMvieKuby
g0/hvH+EvC2xBxIysx70agrmB+MXARSTp8gSvVxK1upByNX1x/MkyOiR25Id
np0GfunUa4/mboyRUncLfSTBll/YAsk0bLkalibq2w1mOp+a7EgCuUxf5KdH
Ki5pScWkzu9G4+WdDhAlYe+Dqs25dSn4PBoTqvOqC+Vm4dzunAaBj5k5um5K
waxX8r4tB7rwdlWTX6Blwz9dJcPEPdXFm9OJpxNKs5b/rIfTtH4eI1JlrY1U
eCei689FFSfV/9NJEhp7c42zVDoRkvZR4bhBPYym9ZAI+aRt2w3LO+DtJ/b8
90DdP94fwcH20+puxw44HbDZlnS37h+/D5G+wHDx5b/tsFJKK925pQ5Lpnl8
AE59zeyFSe0w+ME37Wj9BrFpvuKhdstiIle7HZu/7Wy/EvgNv6Z5iYOvUQvb
pKUNSinhJ+WVv4EzjX8MiqaOtzF92zD/QtNIYU0t2qdxjobQR2ZN0II2CO1b
GXTkfC3qpvG8D+OLHkXyea34vvy85OTCWnyaxi0KtzVGst+ZtoI++vHBw6Ia
nJnG5y6ovEuJFtwWUKvFlLUca3BgGocILMmaiuCGt6DssU1ei0gN1KffGw57
57CAsNWC+cg7TccvpxrS0+8Kw9PlUmeVKpqRtoeolrWsxvfp/EPBbos5/ulE
M6IVdGwKflShcTrPa1CNkzeznWrCteHwPpukKrhN53MVPhapeiNJTfCqbDo7
vqvq372XUCi5Vu3ujiacSFz5K3ag8l98H/ytzFVc29oIS8/zYVvvVsJzOs5Z
GIVsky6/0Ah9408LGjf//3ln3NL9JGQv0wh1efFkn9avEPL63/5BkCYMhify
aFhB2GyQCRTs//sW5tf0xZjR8H8ts5Dx
              "], {{
                Rational[-15, 2], 
                Rational[-225, 2]}, {
                Rational[15, 2], 
                Rational[225, 2]}}], {Antialiasing -> False, 
              AbsoluteThickness[0.1], 
              Directive[
               Opacity[0.3], 
               GrayLevel[0]], 
              LineBox[
               NCache[{{
                  Rational[15, 2], 
                  Rational[-225, 2]}, {
                  Rational[-15, 2], 
                  Rational[-225, 2]}, {
                  Rational[-15, 2], 
                  Rational[225, 2]}, {
                  Rational[15, 2], 
                  Rational[225, 2]}, {
                  Rational[15, 2], 
                  Rational[-225, 2]}}, {{7.5, -112.5}, {-7.5, -112.5}, {-7.5, 
                112.5}, {7.5, 112.5}, {7.5, -112.5}}]]}, {
              CapForm[None], {}}, 
             StyleBox[{Antialiasing -> False, 
               StyleBox[
                
                LineBox[{{7.499999999999999, -112.49999999999999`}, {
                 7.499999999999999, 112.50000000000004`}}], {
                 Directive[
                  AbsoluteThickness[0.2], 
                  Opacity[0.3], 
                  GrayLevel[0]]}, StripOnInput -> False], 
               StyleBox[
                StyleBox[{{
                   StyleBox[
                    LineBox[{{{7.499999999999999, -92.04545454545455}, 
                    
                    Offset[{4., 0}, {
                    7.499999999999999, -92.04545454545455}]}, {{
                    7.499999999999999, -47.5790513833992}, 
                    Offset[{4., 0}, {
                    7.499999999999999, -47.5790513833992}]}, {{
                    7.499999999999999, -3.1126482213438518`}, 
                    
                    Offset[{4., 0}, {
                    7.499999999999999, -3.1126482213438518`}]}, {{
                    7.499999999999999, 41.35375494071149}, 
                    
                    Offset[{4., 0}, {7.499999999999999, 
                    41.35375494071149}]}, {{7.499999999999999, 
                    85.8201581027669}, 
                    
                    Offset[{4., 0}, {7.499999999999999, 
                    85.8201581027669}]}}], {
                    Directive[
                    AbsoluteThickness[0.2], 
                    GrayLevel[0.4]]}, StripOnInput -> False], 
                   StyleBox[
                    LineBox[{{{7.499999999999999, -109.83201581027667`}, 
                    
                    Offset[{2.5, 0.}, {
                    7.499999999999999, -109.83201581027667`}]}, {{
                    7.499999999999999, -100.93873517786561`}, 
                    
                    Offset[{2.5, 0.}, {
                    7.499999999999999, -100.93873517786561`}]}, {{
                    7.499999999999999, -83.15217391304347}, 
                    
                    Offset[{2.5, 0.}, {
                    7.499999999999999, -83.15217391304347}]}, {{
                    7.499999999999999, -74.2588932806324}, 
                    
                    Offset[{2.5, 0.}, {
                    7.499999999999999, -74.2588932806324}]}, {{
                    7.499999999999999, -65.36561264822133}, 
                    
                    Offset[{2.5, 0.}, {
                    7.499999999999999, -65.36561264822133}]}, {{
                    7.499999999999999, -56.47233201581027}, 
                    
                    Offset[{2.5, 0.}, {
                    7.499999999999999, -56.47233201581027}]}, {{
                    7.499999999999999, -38.68577075098813}, 
                    
                    Offset[{2.5, 0.}, {
                    7.499999999999999, -38.68577075098813}]}, {{
                    7.499999999999999, -29.792490118577057`}, 
                    
                    Offset[{2.5, 0.}, {
                    7.499999999999999, -29.792490118577057`}]}, {{
                    7.499999999999999, -20.89920948616599}, 
                    
                    Offset[{2.5, 0.}, {
                    7.499999999999999, -20.89920948616599}]}, {{
                    7.499999999999999, -12.00592885375492}, 
                    
                    Offset[{2.5, 0.}, {
                    7.499999999999999, -12.00592885375492}]}, {{
                    7.499999999999999, 5.780632411067217}, 
                    
                    Offset[{2.5, 0.}, {7.499999999999999, 
                    5.780632411067217}]}, {{7.499999999999999, 
                    14.673913043478287`}, 
                    
                    Offset[{2.5, 0.}, {7.499999999999999, 
                    14.673913043478287`}]}, {{7.499999999999999, 
                    23.567193675889357`}, 
                    
                    Offset[{2.5, 0.}, {7.499999999999999, 
                    23.567193675889357`}]}, {{7.499999999999999, 
                    32.46047430830043}, 
                    
                    Offset[{2.5, 0.}, {7.499999999999999, 
                    32.46047430830043}]}, {{7.499999999999999, 
                    50.24703557312256}, 
                    
                    Offset[{2.5, 0.}, {7.499999999999999, 
                    50.24703557312256}]}, {{7.499999999999999, 
                    59.14031620553363}, 
                    
                    Offset[{2.5, 0.}, {7.499999999999999, 
                    59.14031620553363}]}, {{7.499999999999999, 
                    68.0335968379447}, 
                    
                    Offset[{2.5, 0.}, {7.499999999999999, 
                    68.0335968379447}]}, {{7.499999999999999, 
                    76.92687747035582}, 
                    
                    Offset[{2.5, 0.}, {7.499999999999999, 
                    76.92687747035582}]}, {{7.499999999999999, 
                    94.71343873517796}, 
                    
                    Offset[{2.5, 0.}, {7.499999999999999, 
                    94.71343873517796}]}, {{7.499999999999999, 
                    103.60671936758898`}, 
                    
                    Offset[{2.5, 0.}, {7.499999999999999, 
                    103.60671936758898`}]}, {{7.499999999999999, 
                    112.50000000000004`}, 
                    
                    Offset[{2.5, 0.}, {7.499999999999999, 
                    112.50000000000004`}]}}], {
                    Directive[
                    AbsoluteThickness[0.2], 
                    GrayLevel[0.4], 
                    Opacity[0.3]]}, StripOnInput -> False]}, 
                  StyleBox[
                   StyleBox[{{
                    StyleBox[{
                    InsetBox[
                    FormBox[
                    TagBox[
                    InterpretationBox[
                    StyleBox["\"0.35\"", ShowStringCharacters -> False], 0.35,
                     AutoDelete -> True], NumberForm[#, {
                    DirectedInfinity[1], 2}]& ], TraditionalForm], 
                    Offset[{7., 0.}, {7.499999999999999, -92.04545454545455}], 
                    ImageScaled[{0, 0.5}], Automatic, {1, 0}], 
                    InsetBox[
                    FormBox[
                    TagBox[
                    InterpretationBox[
                    StyleBox["\"0.40\"", ShowStringCharacters -> False], 0.4, 
                    AutoDelete -> True], NumberForm[#, {
                    DirectedInfinity[1], 2}]& ], TraditionalForm], 
                    Offset[{7., 0.}, {7.499999999999999, -47.5790513833992}], 
                    ImageScaled[{0, 0.5}], Automatic, {1, 0}], 
                    InsetBox[
                    FormBox[
                    TagBox[
                    InterpretationBox[
                    StyleBox["\"0.45\"", ShowStringCharacters -> False], 0.45,
                     AutoDelete -> True], NumberForm[#, {
                    DirectedInfinity[1], 2}]& ], TraditionalForm], 
                    
                    Offset[{7., 0.}, {
                    7.499999999999999, -3.1126482213438518`}], 
                    ImageScaled[{0, 0.5}], Automatic, {1, 0}], 
                    InsetBox[
                    FormBox[
                    TagBox[
                    InterpretationBox[
                    StyleBox["\"0.50\"", ShowStringCharacters -> False], 0.5, 
                    AutoDelete -> True], NumberForm[#, {
                    DirectedInfinity[1], 2}]& ], TraditionalForm], 
                    Offset[{7., 0.}, {7.499999999999999, 41.35375494071149}], 
                    ImageScaled[{0, 0.5}], Automatic, {1, 0}], 
                    InsetBox[
                    FormBox[
                    TagBox[
                    InterpretationBox[
                    StyleBox["\"0.55\"", ShowStringCharacters -> False], 0.55,
                     AutoDelete -> True], NumberForm[#, {
                    DirectedInfinity[1], 2}]& ], TraditionalForm], 
                    Offset[{7., 0.}, {7.499999999999999, 85.8201581027669}], 
                    ImageScaled[{0, 0.5}], Automatic, {1, 0}]}, {
                    Directive[
                    AbsoluteThickness[0.2], 
                    GrayLevel[0.4]], {
                    Directive[
                    Opacity[1]], 
                    Directive[
                    Opacity[1]]}}, StripOnInput -> False], 
                    
                    StyleBox[{{}, {}, {}, {}, {}, {}, {}, {}, {}, {}, {}, {}, \
{}, {}, {}, {}, {}, {}, {}, {}, {}}, {
                    Directive[
                    AbsoluteThickness[0.2], 
                    GrayLevel[0.4], 
                    Opacity[0.3]], {
                    Directive[
                    Opacity[1]], 
                    Directive[
                    Opacity[1]]}}, StripOnInput -> False]}, {}}, {{
                    Directive[
                    Opacity[1]], 
                    Directive[
                    Opacity[1]]}}, StripOnInput -> False], {"GraphicsLabel"}, 
                   StripOnInput -> False]}, {"GraphicsTicks"}, StripOnInput -> 
                 False], {{
                  Directive[
                   AbsoluteThickness[0.2], 
                   GrayLevel[0.4]], 
                  Directive[
                   AbsoluteThickness[0.2], 
                   GrayLevel[0.4], 
                   Opacity[0.3]]}}, StripOnInput -> False]}, {"GraphicsAxes"},
               StripOnInput -> False]}, PlotRangePadding -> Scaled[0.02], 
            PlotRange -> All, Frame -> True, 
            FrameTicks -> {{False, False}, {True, False}}, FrameStyle -> 
            Opacity[0], FrameTicksStyle -> Opacity[0], 
            ImageSize -> {Automatic, 225}, BaseStyle -> {}], Alignment -> 
           Left, AppearanceElements -> None, ImageMargins -> {{5, 5}, {5, 5}},
            ImageSizeAction -> "ResizeToFit"], LineIndent -> 0, StripOnInput -> 
          False], {FontFamily -> "Arial"}, Background -> Automatic, 
         StripOnInput -> False], TraditionalForm]}, "BarLegend", 
      DisplayFunction -> (#& ), 
      InterpretationFunction :> (RowBox[{"BarLegend", "[", 
         RowBox[{
           RowBox[{"{", 
             RowBox[{
               RowBox[{
                 RowBox[{"Blend", "[", 
                   RowBox[{
                    RowBox[{"{", 
                    RowBox[{
                    RowBox[{"{", 
                    RowBox[{"1.`", ",", 
                    
                    TemplateBox[<|
                    "color" -> RGBColor[0.16791, 0., 0.301671]|>, 
                    "RGBColorSwatchTemplate"]}], "}"}], ",", 
                    RowBox[{"{", 
                    RowBox[{"0.75`", ",", 
                    
                    TemplateBox[<|
                    "color" -> RGBColor[0.305814, 0.0607622, 0.601948]|>, 
                    "RGBColorSwatchTemplate"]}], "}"}], ",", 
                    RowBox[{"{", 
                    RowBox[{"0.5`", ",", 
                    
                    TemplateBox[<|
                    "color" -> RGBColor[0.235431, 0.32765, 0.833291]|>, 
                    "RGBColorSwatchTemplate"]}], "}"}], ",", 
                    RowBox[{"{", 
                    RowBox[{"0.25`", ",", 
                    
                    TemplateBox[<|
                    "color" -> RGBColor[0.282325, 0.661868, 0.973082]|>, 
                    "RGBColorSwatchTemplate"]}], "}"}], ",", 
                    RowBox[{"{", 
                    RowBox[{"0.`", ",", 
                    
                    TemplateBox[<|
                    "color" -> RGBColor[0.772061, 0.92462, 0.998703]|>, 
                    "RGBColorSwatchTemplate"]}], "}"}]}], "}"}], ",", "#1"}], 
                   "]"}], "&"}], ",", 
               RowBox[{"{", 
                 RowBox[{"0.32698862953236024`", ",", "0.5804288503924271`"}],
                  "}"}]}], "}"}], ",", 
           RowBox[{"LabelStyle", "\[Rule]", 
             RowBox[{"{", "}"}]}], ",", 
           RowBox[{"LegendLayout", "\[Rule]", "\"Column\""}], ",", 
           RowBox[{"LegendMarkerSize", "\[Rule]", "225"}], ",", 
           RowBox[{"Charting`AxisLabel", "\[Rule]", "None"}], ",", 
           RowBox[{"Charting`TickSide", "\[Rule]", "Right"}], ",", 
           RowBox[{"ColorFunctionScaling", "\[Rule]", "True"}]}], "]"}]& )], 
     TraditionalForm], TraditionalForm]},
  "Legended",
  DisplayFunction->(GridBox[{{
      TagBox[
       ItemBox[
        PaneBox[
         TagBox[#, "SkipImageSizeLevel"], Alignment -> {Center, Baseline}, 
         BaselinePosition -> Baseline], DefaultBaseStyle -> "Labeled"], 
       "SkipImageSizeLevel"], 
      ItemBox[#2, DefaultBaseStyle -> "LabeledLabel"]}}, 
    GridBoxAlignment -> {"Columns" -> {{Center}}, "Rows" -> {{Center}}}, 
    AutoDelete -> False, GridBoxItemSize -> Automatic, 
    BaselinePosition -> {1, 1}]& ),
  Editable->True,
  InterpretationFunction->(RowBox[{"Legended", "[", 
     RowBox[{#, ",", 
       RowBox[{"Placed", "[", 
         RowBox[{#2, ",", "After"}], "]"}]}], "]"}]& )]], "Output",
 CellChangeTimes->{3.8422383138241897`*^9, 3.8422385657645845`*^9, 
  3.842238659062559*^9, 3.8422387242763295`*^9, 3.8422402201102867`*^9, 
  3.8422402741852913`*^9, 3.842241898117779*^9, 3.8485613983868237`*^9, 
  3.848561729592684*^9, 3.848561840955846*^9, 3.8485619121892*^9, 
  3.8485619849846916`*^9, 3.848562043752211*^9, 3.848562116437504*^9, 
  3.84856215617826*^9, 3.862980743079141*^9, 3.862980816696788*^9, 
  3.8629823904586797`*^9, 3.862983136802967*^9},
 CellLabel->"Out[57]=",ExpressionUUID->"d7049a32-0328-4a7f-914a-c57a78e5af18"]
}, Open  ]],

Cell["\<\
Plot of the z-component of the force as a function of z: Force is normalized \
by maximum value\
\>", "Text",
 CellChangeTimes->CompressedData["
1:eJxTTMoPSmViYGAQAWIQPS9P7N8lnTeOD+10GS8D6QCF6eFfp7xxbJ6SFwGi
T845We819Y3jJYFJDSDaaqdnG4gWW/cXTGet0gnvmfPG0aIjORJEFzXk2fUC
6Td1dWDaTk8gMmkuUJ+uNZguOe7TB6KTXFrBdKT0AoEuIB0lcQlCb54eDKJd
lsiFgGhp3+/ZIPrKadYcEB10IbGpZ80bx19SH1tB9IrF6+eC6FLFg2B6w2ed
lSA68GM0mL41VWM7iD40xQRMV3AeKec58caxMqSyEkQrzq/fDaLTqvQOg+iQ
L58LeYG00KaschDNwsdTC6KtmK+BafOWoF4QHZea0Q+iAWGqo9I=
  "],
 Background->RGBColor[
  0.9, 1, 1],ExpressionUUID->"d3c6a467-53d9-44ea-a357-5ea10481641f"],

Cell[CellGroupData[{

Cell[BoxData[{
 RowBox[{
  RowBox[{"x", "=", 
   RowBox[{"R2", "+", 
    RowBox[{"0.5", "*", "\[CapitalDelta]d"}]}]}], 
  ";"}], "\[IndentingNewLine]", 
 RowBox[{
  RowBox[{"Off", "[", 
   RowBox[{"FindMaxValue", "::", "lstol"}], "]"}], 
  ";"}], "\[IndentingNewLine]", 
 RowBox[{
  RowBox[{"Fmax", "=", 
   RowBox[{"FindMaxValue", "[", 
    RowBox[{
     RowBox[{"Fbz", "[", 
      RowBox[{"x", ",", "z"}], "]"}], ",", 
     RowBox[{"{", 
      RowBox[{"z", ",", 
       RowBox[{
        RowBox[{"-", "0.5"}], "*", "R1"}]}], "}"}]}], "]"}]}], ";"}], "\n", 
 RowBox[{"Plot", "[", 
  RowBox[{
   RowBox[{
    RowBox[{"Fbz", "[", 
     RowBox[{"x", ",", 
      RowBox[{"z", "*", "R1"}]}], "]"}], "/", "Fmax"}], ",", 
   RowBox[{"{", 
    RowBox[{"z", ",", 
     RowBox[{"-", "5"}], ",", "5"}], "}"}], ",", 
   RowBox[{"PlotRange", "\[Rule]", "All"}], ",", 
   RowBox[{"PlotStyle", "\[Rule]", "Blue"}]}], "]"}]}], "Input",
 CellChangeTimes->{{3.848552552080015*^9, 3.84855264620549*^9}, {
  3.8485526817361794`*^9, 3.8485526833323884`*^9}, {3.848553897934658*^9, 
  3.848553898455328*^9}, {3.8485647860661087`*^9, 3.8485647899713974`*^9}, {
  3.8485650012993746`*^9, 3.8485650092067738`*^9}, {3.8629796042588854`*^9, 
  3.8629796133263063`*^9}, {3.862979648712895*^9, 3.862979668661267*^9}, {
  3.8629797056035285`*^9, 3.862979706337763*^9}, {3.8629802410295057`*^9, 
  3.862980245200595*^9}, {3.862981354418743*^9, 3.8629813550590253`*^9}, {
  3.862981413102495*^9, 3.8629814435171947`*^9}, {3.8629831872287645`*^9, 
  3.8629831902592998`*^9}},
 CellLabel->"In[62]:=",ExpressionUUID->"3a15ad2c-6a15-4f6d-bc41-9bf41cb8b14e"],

Cell[BoxData[
 GraphicsBox[{{{}, {}, 
    TagBox[
     {RGBColor[0, 0, 1], AbsoluteThickness[1.6], Opacity[1.], 
      LineBox[CompressedData["
1:eJwt23c81d//AHB73ntxr7IqQiqiQcPIOUbWp1IJFS0hSYkyQyka0qIoo6wi
qZQSpc6R9bb3JnuPizIq43e+j8fvL4/n4973+3HO65zX8Mddbed6wIGLg4Nj
NTcHx//++g/smVpaYuHI3VoNt25QoP/y8unWeRbuTbnwPph4r2jH7Oc/LBxx
82FOIPHnpOS/4TMsHPcqbtaPWE7zwoLrLxae7kmw8yK+Vb6DY/cEC+etfrZw
gXjyJCf3ujEWdnV8Sp0hPjJTzMszzMKDlTF5J4l/hIQJdPazcNqT9+OHiFVk
bYRzelhYVLrb1Jz4UYYC40knC1tXaNYbEs8bj4peamfhjgMFDzSJHdo+sva1
sLCHc5ifKnHFBf/lGxpZ2Gnp3RM54m28RlICdWQ9a9T6mMQCao2rcDkLC1mG
iUwHU8Dtx/PVMSUsPO/8bKyXuMXKSdG7iIUzN1nP1xK/vvJn/aZcFr61Yl3a
O2Jx8R8baN9Z+MCs654YYr+UkI2DX8j+2Xmyt4j3VstsjfvIwgfBgvVR4s8O
vdv93rPwc+0V342I5f6maR16y8LnXnyx3Eg8Ka8LRVNY2Jk+K7UYRPZ76cR/
V6NZ+EMv+PuQeEFg/V7bJyysLKcwcYnYMXZy347HLKx3MlXSmnh74TWriXss
XBG2j0uKuEXixckT11iYu+2PTvh1ChiknbPXucLCybxTZa7EaXDbaUk/FhZx
FHz4H7H/mSKXKg8WnlE6n8lBLPd1yAueIfHb85/fyWsUuG3+wXeFIwv3dJ3P
2E481ePrP2fHwqtsbsnRifNotOvptiz87GFS7KdAsr5javfk9rGwfBZNZeEq
iR/nxSSO7Sys0y1S53iFAjssUvmeqrOw7MzPKRXiwqQup82bWHjDvfH1EwEU
6DTep2q3npzn84RuD+Ll91Qz82RYOAun3PH0p8A16cGiGxwsLLjORm3PZQqI
usgqyy4w8YrTvTQe4thvVqGf/zCxwB4m7YsvBbJOFOwbnGJiXd2y8wrEYy8T
mk37mDiFsmkc8abAIfWjI7QSJs48ml1i4Unuf9CjPS8KmTikVIVrwYMCFxtK
3+3MY+IAHk2HF8T3fLQunc9h4s+Deu9/XSL7RxILlW+ZOHz+qteNixRQ213D
CA9nYmt9tk/wBQrwOhhvkTrKxFIGKzrZZyhQc2yz9chhJr4j3ZV+k/jZIRm/
b1ZMPHF5S88q4m272QUn9zGxi6vZhf+cSDzVIw+nGjDxW9H7xrGOFKA4B65q
KzMxW1+lXPEUBUKf3ag8OiuG77osay2xoQCrqcAl4aEYVnLfX5z9HwUO5EWd
Wl8iiiMjbI+8X08Bxbren0WFovhwxdX+VcQzvWpHHPNEcY9I9efQdRR4ype3
LzFHFP/e2bDtzFpyHqYjO1e+E8XZupWcSmsocK5KW1LskSjW6avJei9H8r29
rWzuqCh+8vWbvrIkye9xJZPII6JYNtp3RbIEBTYsXcjbai2Kq4wPvFEkrpTj
/eK+TxQ/YMrwyC8n52uvmjyqTz6/3j+9RpwCicP+gZ1rRbFThKK/lSgFLv0r
mg9QFMUBj4vfdopQwIjG9F65WhSLt3s0nyUeVn15/oi0KG4b26ESzKDAJrcK
mzqaKD7QIa2dT6PAZfZOlwc9Ith8Q/qMlyAFYk5uH4TtIrgpge+iNHFO7Sb7
yQYR7GbcyfddgAKLnxVsD5SIYDU3/yAB4mtXBXeLvxfBu8KWGb7mI+ub4qLy
U0VwhKvUkBVxvv28gUeSCN4a0JXPTcxnytZuiBTBRq05m07yUiBErF7lSYAI
/nX5rZkKD8mH6xXJJt4iWF8QLe/ipkDZdJHCHzcRLDvN1HpCzGj5InPEQQT3
ZypEChGHJcQJr9gtgodfHpHj4KJAhnjUzbJdIpiruE4ml5MCdTfCuf2BCLYW
tXhwnXj52Rv/2reI4OORMdM04ih1l5HnUiJ4y6iByhYOCnx94XB6H0sEZyrE
OC0tFYE2ieM9HHQRvLp7Qa+CeNX8/taTHCI44XFuywVicP4/a+ZfBvZbK59o
SHyi07D2xy8G5ve7LSVNnJC/vVRhgIHVaAnyJYtFIG/bZuO6TgaOHfP9nkTc
m6KcF9TCwFc6XkkHEvPKKIKtdQwcfL9S+zix0t2VX/vKGdiw+qESIDZeWr49
ooiBNz2P7pAjdnITzTDKZeDDMrFneYhfWXK/Tv7IwPpuJ0WqF4pASdG80qG3
DLzF9tmmL8TDmjMJAikMvFqqaPsLYuE09qrseAY+Hf1ifRjxhlVDUWeiGXgf
l6BwIPGeB93LpR8zcOTTgk434vNcbWEl9xiYu+XjO3vi+5fqGZdvMXD/mU9+
h4nT+ytCVK4xcMrK17v3EVcfovjaLjOwwlyAoinxVEnutVAPBlZSkRU0JGbt
/Lqo48rA5RJXliCxxruPvmNODFyxN5L2P1uufjsTa8fAnQ8ctuoRe4Ynu++1
ZeCZitGA/z0fyRs/vmjJwAHKW8f/9/4sryjnd+YMfHP6v1v7ieXt3V40mTDw
IeH4nbbEd/eZdHLqk/gILIWcIZ7TkZVR0SbxTh/09CG2Wz9jeVCDgRMmB/hD
icuWlT/wV2XgW913DeOJt3Ellb5UYmDzPHf1bOK4cV++KlkGtl/Y2lr7v3i2
7tf7I8nAYgoB+pP/W2/ROj95JgN7sedcxcj5dGYsZf4nzMDAyMZZg9gsrmHy
Eg8Dr1A/ueMI8cfQNxueLdDxjaHyzmvEq3yCThfN0LF0/lnnt8S3HWwSJth0
rGNIa2sjPqYrKGnQTccds9/D9Ml9o5Q7D7i00vGtocg+H+ItEp/vPq6jY8d/
HDofifkn7LkHC+nY7Npxkf/dd/c2bV0xTMcPyw5GeRC3UUwfrWw6vtbRbJhD
nB6Px0Nf0zGPfZe4BckX6XuR6zOT6DghLsYkkTjY97x9Rywdb9E8nDVDfMRi
RcvmB3T8ZluEUzLJR25e74KGS3SsbjncsInk9/nJvRwc5+l4e5Lpp2jipvY1
2utP07FLXZegEKkHaZm16ZcP03Ff/jH1SWIrp40xcrp0nLoYeGiYnwL4IF+j
6XY6vkI7n+1G6o+yXrvYxU10LHLgbtk88ZLUnZsF8nQcFTawdpUQBVJK+92d
+en4bPyqkHuk3jGzvr0J5yDxBDctNOikvyc9Gsz5Q8M1sa20n8QH/PWPiYzS
MMea5PM7Sf38p/bM9GMVDZvw9JduYJL5JcxSbvEpDXMP64/WkXruu0XE1Dic
huNa+ddlS1HgZQ3l9iCUhkVPsl7HS5N6ydTJk79Cw+c+GL28soICb8LlHY3t
aViI133PBdIfmtTb7j04SsOajeHPvVZTgKfu8edmKxrmPL/B+7o8BWzFBQVd
TGn4zanythRFCtAes18/UKPhvwnnLVVIf9qx9VVd81oa/uWck2OtTAH7ersF
+dXk/cbqI7dUSP1e1rD3E4uG9YYcvv9RpcDZiJzJ5jlhfND7leJydQqURN7e
rpAnjCmNEU09XdLvthuccMkRxmqdDrPfAAXkm+ZvffokjHfeL+WEemS/khda
jFOEse/Zu7IHDSmw/qmVv8tdYVw/Geb6zYz0uyiFvE/Wwth+f/Bc9CEKfNRq
H1ncRz6XWRXmdoT0y5YIcRMzYezS3su9x5asX0bIsUVHGKusux6+7AQFBqMn
BJZWC+Pdq0ptx09TwDj2216TUSG84P/To5DMIxN32+Z5+oVwSO5q90Yyr0QF
/EvN7RDC85v1OMf9KDB6XJNfu1YI5zd0TquQeStM/hNS/SKEHznPCI7epsDP
5LRNrFtCGBoPu1+PIet9UvqzMlAI//yDVk8+o8Dm28OhoZeF8M162Tb7eAoE
Oa8b4nUVwjleEmHHXpL7ppoUP2cphB9kfWuOTqeA54do5k8FIaw8x/HEsJDM
h4lfcNRKIVxyyzl6eTEFisObz1tLCOFKLboSu5QCKzwkSquEhHC5u/FERjWZ
77eHX8+bFMSuBjIad9tJf/sW8jsFCWJQe/xo8Ay5T0U+DRdtBPHZrceoPNVi
8HSLp8Grg4L4RnzlxsLNxSA01j395x5B7NBpdKF6azFwv3g2xBQK4mhHlxdc
usVgp+xRXdk1gvjHHU7O6r3FoM4TviwZF8BaXzffUHIvBkVdOiyOQQHMc27E
4qtnMfiyW/Pq1i4BHIDmnx++XAzi5LcciasVwG16KW0fgorB2QoFhmeWAD5r
1S3UHFkMuJT4PVdfE8AfrspbLKBiMP2Au8fqsgD+xSvZp1ZQDAb/LZmHXhLA
S8eyop1LikFF9dz6WUcBvG3H0ziOerIf/+H2sv8EsNLc5g0pw8VgU335Lu9l
ArhGxdJ+XKIEHAt6tKwyhR/P9tksPPctARVght87gR9r0Fa++nK1BIB/1n/l
YvjxTqc9uztulAA5d5kO9/vE/A5RRuEloPt4QspyT378LWlc915aCXDUTtc+
ZsCPZUak2AJdJeD8VOnJsXY+fFfJKKlvfyn4+Ub1YEQjHw68m7LL/HApMD9z
3whU82EOs5C+vBOlYFPnAZWH+XzYPus3rHAtBVPlzb81XvPhpmuFRk73SoHn
q4Gbft58WLIOB2eVl4KAE9xvhVl8OHRMNZfDsgykVxrfq6Px4fNjkvVpR8tA
t27o+Vg+Puw3PXLG3rEMGK1ctnHjX14ccj9py4xXGZl3lNIPdPFi1bAG3hfR
ZeCZhdmHp+94scC4deXWvjKAjB5mrt3Ni/vpLUUWgeVg6lN9xMQuXtwUseKQ
/51yoLhG2isb8OKNKnf1Mx6Xg1vcidv/U+fFZ10ygGFqOdiHP2adl+bFwR09
d//VloNOzaYvnwZ5cNgPh/n89RWAQ1UWGQTz4PH2qZGxnxXAb7neseAAHiz+
gqXwbqQCzC7ZLRR68eAdtITiK3MVYLzmpbaZMw++P/wt0JxZCVq91bL2mfNg
l9JS+1dGlSAzf+f7o1I8ePDUW9qeD5XgnK1totcbbjz6OFY/16wKDO4K0M9+
yY1vn+h3lj1QBew3xnX9fc6N/YfWfAw+XAWOcPXKBoRx4/J1lp+cnaqAScrZ
mCAvbhzv354XcaMKKP72ffxQjxub8e6/45NfBVruPL35up4L3zUv9/Izqga1
BXJpJyq5cESUV63F3mpQtpRctayYC9cMMkK3WFWD7xczpa7mcOHaWFcZPsdq
kGBT+/pgIhd28+Lv571RDZxV6FULF7hw8l3ezDNF1eBfyVXJfTQurFagVV1u
XgNWCDm9+q3PicP7jLwPedWCY9/LQuV1ODFXSVdxb2AtiHfffGHfVk7Mo2i6
wTe0Fii1/t2WtpYTb3+UtA7H14KNaXfzT9E48bGQ3/LZZbVAf29GR009B2am
l208oVgHzoQtLnvvxIHxa87vIS114OxWZd7WFUuI8aAy5J5dA3DnzU72FFlC
Kpr99SquDcC33tiMybWEol2rFWouN4AQD4f7pgOLSPeBcLnm4waQ+ilOKuv9
Ikp1g94eVAMY2iqh9thoEdkPux55vqkRnN7GY21+YQEF1dXkFPE3gVPbf6bk
5f1DbWp3rJqqm4Gyt9bS+aQ5dH2oq3/7g3YQ326R76M3jdIDV5/5vLYLbOnd
8rdOYxrpXhcSOr65C+QPi23atG4aBQUWrqFrd4H+2crofsY0mq89Pu63twso
M3dftGj7jcQKXdNee3SBD0aG8qpev9HVPH+rPQXk+XcaVzvTfqF/j7/Hdp7p
BgOBy3SMJacQXfffJveSHiDk/44dLjSF5OLcb/9t6AFq3qaJnfOTSHtT59m7
PT3A87y/kG/XJPrx7TV/7XwP4LPpa0pLnUTSuseVOzb2AkWNTx7MnZOoOtj7
Dv+TXmDXf/Bd+8kJZGI43PXnQh/48njdrkGrMXQqfB2N02QACNgMnOLUGUPW
i9/Ld1kPACu5l9ekV4+hijOyypGOA2AqVQHvHhlFzT7db44HD4D1eJX2+yuj
yFZlT8TNvAHwZFh8s2/KCCoaiFulpj8IPADnStrfIbTn/mL+FZMhsGmo+ffG
2H5kzhBPZLqPgEsTquslgvqRzI6G+PvXRkDWbODRRed+1Lubcz0jfATo8SkX
lu3oR/nLfxgwPo6AAwq+kWfq+lD9ww9rRGZGgMdRaa1E4T7kEamcmOYzCr5U
H7my3LcH/US3nQ9dHgOLTW8zFk70oM8vplZy3xkD+p1cg73GPYhluwJFR42B
0vHUfRnLelBr2Y0V4dljoE343+p977uRZkfdjiszY2BpV3T+7cEu9CFTxebE
2XFguIc9d6GyC81v/Np53mcc3DpooHooswsVMg4WHb45DkRPjTxWCupCB/nm
HVHCOJC/qn06T7YLucWESCU2kue/tAouWHUi5bRzq/x2sMHb1BeaRdqdqMsn
vf2eIRtIRrueeSjXiYpCPjgd2ccGDbN8Yf/VdaDVSs5BzNNskNoUNdkR24H0
FIxM/rqxQUC22v5LpzvQGI1P96EfG6y5bCUa+/cncrtz8/mPB2wwZzPsujn/
JyrOf99mHcUGZToBlQV3f6KEAz7jDxPZ4NLii3vjcj/Rjz0XU4c+soFJh+b4
teF2VKfb+IPzGxvI4PI9Eh/b0afK7aEZ+WzwI3CaBo3bkUGrT3BTDRtE2N12
qRNtR8qisnhXMxucMVhZ5tTShszrbXNhBxvoKL5XWUhsQ3aaRa6FvWwgyrvr
zsNzbYjf+fuL2iE26O1rGl6zvQ05mARvdhhng6xCF7MvHG3odK1NvdcUG4Qm
c6TuLWlFxaGxxgIzbHD81iPBnvBWtP5fzxbWHzbYcmbdGa+jrcj/nOq2x//Y
gM8shxJe24qEFQT6QhbYoEV537q4iRbE8y+3aGKRxFu496bGlxa0tzLGJm+J
Da6Neg1Q11tQRgw/a4nYslzY+OieFmQX3WYZR7zu7fOXk8vJ988kBSaS5+fv
qfPd6GxG+PTPIR7y/irXIgfp1GY04bK3Cf9lg8R9NgVvLzajoCHzu7WzbOC5
ma1osLMZJcepQc3fbGDGvB7UyNeMtooFy46z2WDVr+W9Z6ua0NG0uP3jw2ww
VZtqwBHVhNbMjPze2scGhR91Ex+dakIXXh2Ty/3JBk8f13CtV21C3XO/eu40
soGLp6Pdt5lGpMaz1jSskg2g9d/c/bgRiUZ6WFQVsoH4jnur+283InOjIQ59
cp6DkvKBvhaNSHn+pVnPBzbI+fOpk7GyET3hCV6TnswG91tMYWJ/AxJITr6W
FM0G22Lclkp9GlDUvdc+v66yST3iPX7CoAG162gO7XJng/ajT7//pjWgrX9L
b76zY4Mg2Vz/lXH1KKEycPozZINDHJbt78/Uoxfc/k/2qrHBhq5BHSP1emR+
rIQ1Ks0GtQmi8+cL65DU59+WKpPj4OX1JBvuB3UorydeoKBlHPja7/gaebgO
Sdgzz1nmkXxSOuGLR2tRRjuXg9nDcXDh1bs5MVYtOif254WE3DjYxDh/Xb+z
Bll/PDXM5B4Hk+4bGBff1KDUIx0GtL4x4K7zSqHOuAZ5Pe8+M/ZiDHhUJuyN
8KtGuc8Xc6VkxsA2jZPNhabVSK3q1YtP06Ng5oms/ezyarRxJNNVs3IUeNnF
+Bx6X4XqUpbXjgeMgl/DKqZbyyrRXMItdmUVqWcfU45FOFYid66xl2cSRsCM
/5pLsxyVSGtjztNmUu/mRGWfZ2+tQCMPL4pvFR0B89uY0zufl6HtJ/nd3uoM
A77rc3FG7sXoS5y5Y5rNILi52yMzmVaMJDvV9USlB4HA8qlSgWQKDZ1jBmo3
DgChVyMzJa1FaKqwR3lozwAQqfy523xXITrN6fQ4fUM/kJQpmLOWzEM5nddO
Tqb3gKe9eozsDz/QDb+gNzq2PUD67XcF6T0/0JXxyD4Hvh6wUi9rb1tgLrry
tP75UetuYFBhZZrbgJCkpWWMzmgnsHJUiK/xy0b9RWfidpS0ghC3i7fCPmUh
O85dVb+4W8E3vzzXA+OfkWtM4siSdgtQDD+lW3M8EwmqmH3TSG4CUyixtVo/
A5lI7lXedbYerFI32ZAgloqistysZpzKwcSTp/aTT+3QdenjST66wcCP61GB
0Q5ToLb7pe27chekFnWqSHybKzB7bejmXPMQWag35dzQCwJ7ty4Tj5dNRm6O
Z4fyH0WAcLBe5s+XbMTB8Wnp1PdkEPmFGfetsQQVlTWHqFtkgTtf2/9zi29B
Tt4tRTYq2WBp7pnhUZ9WJKDYyhPE/QWkxfvVG5m3IbPLbQF1GV9BB3+af+fv
dlS2vsPdQxyBXN/KZ1NhncilvuNd7CgCIrZ39DVnOtENeGHGzg6DvkOt3fsP
daG1oxfU72jlghOp0VS/ZDdyMnB/0zr8A2zkfXJQ5U4P2vF0qpRtlQc4fDdd
Ce3tQQJs92HuvDyQG/KwME6nF72Kurh2Q3Q+6HCSvNA42IuGJy/F+/1XCEq1
3hRobe5HLnFej1emFYPP0xtSva8OIp2Z2YzNkiUg9cOhRpX8QUTb7V2zK6gE
BGTtf+LPN4TezHqLnLctBRW96+8v3hhC43t9b3+nlYP4j9GCoV7D6HvS3+Qa
73Iw+0bNwCR9GN3761vY31sOGk38fqYODKONLy9zi3yrAMr+ZRLOB0ZQVsD3
7++2VQHvIsuDApKjKO7VYnm2SxU4fbD0PzWjUXSrTrc9L6EKfP+9uUL44ig6
pIz+NTKqAff80u45ahRByyWhbsNq0H0/fZY2NYrWXQXSo77VQM/pys1eqTH0
px7t4BioBmque78MOoyhbg4OE6GVNSDzolCBTMgYKlGB1uIWNUDhKv+1VW/G
UFQg9liHagCHytynOPYY0lLN/bAvshbsNhUU/uc4jrbWNUR8L64FLZO7kPHV
cbTp8qjvhvla8FtQf2/Sk3GkVCxhIHCyDvjOOTs9LRxHqy+orvUMrwPX33Fq
7WgbRyskDIR7C+qAokmF26+JccRyOF+LlOtBU1ZcS6kEGzFoQZ9Vj9YDs6oC
b/Z6NhLKeBodfb8ewN9yVjrabMTBWXDK63c9OL0jo/CYDRv9S24x7lNqAMkc
bc1azmw0s3dCxeJwAziVwKGyx5uNRmNkfqt9bwA7nGRDV4ex0YDB5qaYiQaQ
78O3cjiWjbqHjXKEFBrB0umi0ekUNvr50DbO27IRUEfW7DDJYKPmHe5B/Tcb
gWLqI83eHDaq67jpdPBLI2hLL11XXsBGVTdid/8YbQQJpdZafBVsVKqasWmT
bBOQvrLteVg9GxXWUeLP9jcBkxz3II82Nsq9/HNOOKgJlGgWMj90s1GO/O82
n8wmgJp0z/83yEafiwVzBwabgIDg4CfDMTb6cEH2haVMM8iR8+aOn2SjNxJb
b+ftaQa8UZxnT02zUcp3s3ObrzaD2+tS/t6bY6MkhxP7n39oBqmRh78o/WOj
5zTPrfS+ZqBoF/JadYGNojLuSF2WaAHCU9PUy0U2ijgSvzBo2gL2edvxPV5i
o4ecn7us/FqAhpnTvn/EoSllBflvW4D7B53QNuKb5t2vtnS1AKbC1Uht4msz
s3fjWK3A6JOIiQx5n38s3Z1h1AoCeprPBsyzkbehgpWfdyuYO5NJnf7LRhdH
dmgNp7aCLk29FS2zbHQ+bO+qQ+2twMY5S6bpNxs5a9pzFYq0ASVW+0V7sl+H
Tp9+df02EDDfQAWSeJy4eb8k/lIbeMyQydwyxEa2ai/eiiST7587WOHTy0YH
/Ko8R4TbwZz7SGxdMxvtUeg/cli3HZzbybN3rJaNTEr+6RZdaAdO6i7SL8vZ
SFdyLX9ifTvYEvT7MSdmI02kMyIq8BO0FCpOp2SxkYbjgcoArZ9AQiK76k86
G6l89I888vwnWH3Mci4ujo2UbMIvU9U/wX+8oq//RbKRPNer49t4OsB1pSfJ
AvfZSHJf3VrmmQ7Ar5DXr+fHRlyey9rspTqBwZLLUWcLNjpyIrUmS6MT5Cob
NSQZk/M2A8W0fZ3gyJXurghy3+1kz2R+vNEJ1ieumEqVZ6MfVM4Dnt+d4NWT
nlXVY+Pouoz9rqSKLtBtmvmr02cctfH+0Z4b6gL19ar0MOdxpDFxd8tuXtKH
lhXdkrYZR735n2V/a3eDoPxjq7O0x5HheeG/Bq+6QdWT5cz9/8YQT+6Htz3X
e0C/aa3lVo8xxE/bF2g33g8yFj8wi3VG0KG1R/A2wQEgtc5NXENlBKXq2y8J
KQ6A18Fm0wlSI2ivj7d/xuEBAHbUtd2dGUYR/XE+PAUDwGe4wyyB1EOl3Em3
l9GDYDY/QJGmNIx2eYbbDZsMg9aSyYowiSF0vbPBwD1xDPwR5JKrXzGAfmb/
d847ZwxkP07tKmcMIK1wHBFQPwZuv+e/Xc0xgCZ2pQ6F8I+D5crBgX96+9Gx
1/73E8n/GaxTXNWlb/qRlqdia506GyTZvLrlqdeP/vBqZsvYTYBLyUplXy70
ofToG/sCpibBeo/JLSvGelAp68aACMcUsH7xFcZ19qD+O8EB8fQpYOYc806t
rget8AtKy183BVQ5NX2cv/agW7bXBISPT4HrIs932Ib0oBMrA3Bk6RSwH/px
fIVyDxJ97rHpfdIvsIWRzvn+QjdyTbAX7bWaBiYZF0rPSnShY85RK28GzoFV
vJf9jn5rR7f3e2qqx/wDffOuBQKLzYhH/HH/lb+LYEunsMjCtQbEHA9gMPmX
wAeL1YaSXg1oNeW0LYm1BNKFAp21zzYgXT+dG9SGJWD3esXNpxYNyKe3Z43Y
8SVwmmN/70fFBjT+cYtDQt4S+L5Tx+Y0VY9GlQfd7Iw4oKB/NOenZfWosTR4
IkiEEzr1XmrOK6pFj3Rjd1ku54T7A0unFnNq0YH3H6PWrOSEFv9tkTX4UIsq
InoMC5U5oaCYblp/TC0qPKn3lN+IE1oj/ktR7rUoc3ZeL8SPE546+O5xhmwt
ilC4FH5/iBO6afjoJlytQQcj7gwen+CEV2XVxBc8axBTMHHnpllOGMIdXnHi
XA26N149UMXDBW1qbg3rH6lBN7I36jDluKDrio67bho1yNN8pPeRFRd8oyU6
6DlcjSwv222LyuOCXoYXRcSPVqOIWHG+2WIuWJ727rykZTVqQIX1FlVc8KZ8
jpXinmpkxaPiQW/ngve2388+sLMaHbr7K+PqDBf8uFwzXHBVNTryPGjz6fXc
UNYqtrq9swqdyHu5QeM+NzwgN3hRzKUKxfUdmn/wmBuqaMh2cTlUoS5+4bKx
aG6o/vDUw39Hq5DdbtezySncUMAIvOfaV4VO1W9Plf7BDdcdC0o5rVGFHAeo
tZzT3HDtU9mL4guVyEV4RL7iCA+UWliy1d1UiUZ8vvAIn+SBKenBz9coViLn
wdv9xqd54EPxu5ulJSvR6YJ1qbkXeSAl/0NVhczJdlccN38K5YGGCbGDI1UV
6PCvLhDznQfa7fp8vOdSBTJqbbJ1lueFcgOSKVcLy1GBaYpu8jpeqLg2KpAv
pxwZZnnJ9arxQsHLD4efvC9Heo+X9x7V5oVKvKr7e2LKkY75wbP7D/JClfiK
r/RL5WhLXqXPjhu8kPv5nEmGYjmSfV0YwTfMC7XdrJWZ98vQwedZ2SUTvLB4
edVJm+AyFBKe2nZvlheOutFPfrhchn5fvicvwcsH7TRvhd12KkMlu63erpXj
gzyX2bmt+mXIc7yvwMSKD16XdtPj/1uKyjfzTof84IORi2v4Nd1LEZfSrIR5
MR98HT2ktt65FO2QHtJiVfFBjnNVE2vsSlECV/nV6HY+uJI1L7PrQCnyrn1E
S5vjgwzzOwuS6qVI0UNRsVyNH86WGu9lzJagy1kGFiLR/FBjg5br0M0StMW2
auJ4PD88YR5mVRxYgoaXbO+lJ/PDnR8eyWdcLkFHjD2L93/kh99f3DFOci1B
Wg0p4FE5Pzxl8Kj9n3UJmvtF3yDFIQCthaTmvJVLkOfGJh4FBwHI/uTz7EJD
MVKrtU+4eFYAzr7t4vSvLkb9npMg300ASt3xAWFlxcjyu9BlhwABOGj6Y23j
j2KksWfnZHKkAPy1zvtH8bti9Ms5oX1DiQCsv99eYXanGF146ZK5baMgbD4e
WhpoUox+Vso8ZmwThJ/pT4d2GRajPX9KLvbrCMIAgQdbWLAYKe9evznCTBCe
cqTLFG8vRr2Tfa+nHQShVc9J2fi1xch65/H4jzGCsJ2LWTAnUIwKHRlXQxMF
YZ+pbZIZL1nPg2/H7FMFYe61Ar4XnMVItEdmhXiWIOwftFS5+JdCJbeaIi7W
CsKolR+qLo5SSLduf+gWISG4VLrm6kI1hdIWOM4KiQnBPWJUZk0FhWTWppt2
SwjBl5JOpe9KKTTnw+APWyMEc86UOgQWUOiDbGngJBSCDzVF9AOzKbTmrKFX
upcQ/PbUKWc4gUKPHv2yvBUgBGPGQ8Q04yjE9T1B40SwEBTeJpx4L5ZCP0U5
p0TCheAR/f8szJ9Q6EnmNxfXt0Ikv/Jr1tyjEI1ru51anxDc1aGRtuoyhbK9
uC36R4Sgw42ZuH5vCjmOVRo8mxKC5nqvZz96Ugg3Oa1hcAhDnQjzl/buFLr4
LmpwTFoY7k9QFxRxplCL7eL5N/uE4dNtN/7ePEKhmzUlxx2sheGHlMzy94co
pGESuW/lMWHYInXHvcuKQvfUN225e1YYCtzLph+woJCekN20yw1h6CMYGO61
m0Ipnwsub8gRhsuGY3aUAQpZqoa59P4QhuytPULmumS/iceOxhQLw0+xkQqN
OhSyvTerS2sUhua82nyzmhQScVjPNTopDPmitide0qBQTsv0VOKcMJzwC/8q
p04hp30/emyWhGGXeVVD9WYK/dC2KSil0eAH87Df+hsp5Mm8e+v1WhrUCeLq
O65MIYVbh31OqdEgxyuBDerrKVS1sMZZZisNig9Xqwuvo5Dy0Pf/7ujToOJh
hkPxGhJ/NME4e5QGM67LnfVfTaFd5w4+Vg6nwYSuXxzfpCh0Kewrh+tTGrxz
Iz9vQJJCSZ/lXTKe0+BDu1St5cRcXJP6Omk0+JX/kkrAchL/iLsTewpoMHCT
9hkfFoXYX3/bhJWS9w9XrchlUmhVl01RQzUNnnC8eIBG7K+i/Oz4TxpsK9VQ
eSNKIS1c+J/bLA0myosNSDAodKZP9fOnBRqkrCyWfOnkfgg9lv/LTYeSSaVO
XTQKzR489eeaKB1e4TGXyBKm0MehpZeP1tPhqc+G2qGCFOphnGY2b6TDlJTs
rYLETI0K/5Xb6LDndP7+2wIUcguIOfhSnw4nlNc1hvFTSI2lyZVlQ4c/3Zdf
KuGl0NEdcefmT9KhpRpv03Hi0KP8zdCJDo2eKWyc46HQSHL9u+JLdHgtRDpu
M7F0uY4M4zIdfhx89LaGm0JmU4k3DgTSYWHutaeexCk67kdb79KhroP6eCEX
hZpONlOyj+gwrx/tvkjMfxNq2EfRYY6FhZs8sWM1Q3jsJR0O7jk8c4uTnK/j
66xFRIemT65ZenJQ6MAdpqJBIR1qW+ab7iC+lu5z/2YZHf75pdA0v1SEOv8a
O4o206F1SvKbu8Sicu+qD3bQYUEWffgwMdi1fOfTPjpcil/2eh3xs/u9LPkp
Ojy3v/BF+WIRKv/43xXHOTpkHW6uSySeb/4wnLpIhxrf7C76EW9YkrJi8zDg
ox2KftbENoqBuerCDLjpYe+QBnGI6eAGbzEGvP7E9bM48Zfz5k9yJBiwTyWi
Y2ahCA2FZ3JzrmLA7xpqR1uJJbNXuu5SZMCRFKbKD+LFU8kyYioM2Hb1/oVX
xL2MzVTbZga0m+0+GU5ckv3lUsoOBqxSC5u7Qpxub7j6EmDATMP1aq7EESIV
5cCIAev3a8+fIPb7Yu0rvIcB7Z3tbC2J7Ry6lBotGDAtFpjsJjYWPVubcIQB
dWZ8s3cRb/j6+8r5kwzo65P3So+Y6RiwQcuJAd+urWRC4jlRgWZeV7K/f0fG
/+efXx8GV3swYO6Q8jZD4nxHmS2xfgw43CnYa0qcKvbip9N1Biyjiif3Ez/I
UbujEcKAs4EGh22JPU9nbed4yICb+6zEzxDbMvV7SyMZsPrH8ApvYv1vpQ8i
nzGgbPeoy23idU6WO0+9YMBbHAcWY4gZrI4htTQGHKxaVvqB+Pc3p4i/Hxjw
5V+t8hLiFqcp/cJsBuyXLF3sJX75nTfmaBEDTtt4NMmS8wk9c99kfQUDRl8o
uASJ3cWlpn/XMaCN9ei6U8S6zhv2hnaTeOV65r4lVlyW+dd6iAFPpxhHNRIL
YZCsMMGAjDUlF7nIfapfZsHxdYHEL1OIeYz4C25Lu8EjAie8z5XeI44763j4
gLAIzF5fej6X2CXX58OQpAhUvkY7uoHcZ55zcfaSGiIwZI+OjiS5/8MSymK9
WiKw73LrK2viqh8Z397picCIwAP1T4hjJIuWG5uLQO9XO/bJkfzRyB+jPJxF
YLilFzQg+Sft6uWh5yYC3xts539AzCHNKU/3FoG82idP/iQucxW/nBQsAs12
7/x6heTzKRlt1do4EdgvHeFRR/I/zP3Ww02NIvBhQsOzXFI//palZd1qF4Hy
/bsfryL1xW5tdUdnjwjs8JZ66Ues3ial9nBCBJa+0ODXESLrT7Dsm+MRhcGd
PLZFpF6F0gYCD68Shc/+jvLQRShU0SH4VXq/KHx/T3xBi9RTLnpMhdFBUVin
vFvqI/E2LbVud2tRaOyq3q4qQaFnjw4Ilh4Vhdzdi3sVSD12NY22vuwsCita
xK4uk6aQaMaG363XReHN6I8W4qtIvbhhrhqbKQrpszvuOSqRfmATZJnkLwZV
Vj+UPm1CocNumUyeQDH4pPq7yyzxrZuDlaeCxOCR4kb3m6YU6svYbaZwRwym
V7iEvTSjUBxtGUh4IgZPKwT3dZJ+uOz7i3VxGWIQ9/atMNxP4ru66F/0kBhM
HHHP+XyYQhu3/8n6NyoG7x8YrtQi/ffYHhVPmwkx2HkswPYb8Vef+xPSs+T7
nzNasA3pbzXWfU95mHBWQQ3mHiX19vpgRaQsE1qMvLR7eZJCDf2CCeGWTHgy
AZ+Yc6JQ4cHbMdmHmNBje4b9iTMUyvwhENlhw4SKrKflRcQRz/hDVeyYMMMu
ouQRmQcsrXg9884z4fubJofWulCoroDD7NdNJtThFedSc6VQvvpVQ6k7TOhl
+nj0DvHH+CVdcI8JVSuvqQ0RP/JfVL/ziAnvPA3/FH+BQhZb51cqxDPh9bcJ
X4XI/FGTNDt54AsTypoG8+dcIv2b6TXq/Y0JO6LSxUQ8yPx0dab/GWbC6vUi
TieJw2ynW4cLmRC+6pnhJvPMfvFfBddqmZD5veIO9CL3/fr40w+jTBizPFQ0
0of028lzj5rYTFgVOxjxkzj9+Ni9xSkmdKbZnljjS6EH2qPXzf6Q9fQEf0kn
Nv81dK6blwVXjRgEfCfzVIVdnx5TlgX/Jfi3ffKnUBdP8txjeRbcsDNVa474
90und1JKLCjzwCVJM4BCUiMjK1arsuA939An2cT2F6dmN2qz4P7fBb/fXKGQ
17KPbzN0WbC3SCp+kDjks4fDdn0WtLs7f1D+KoXe/Zur0TVlQUnB2Oow4r/X
l97ssWbB2yulmU6BFKIr5dpXH2FB9cLE8ShiOeqajOUxFrxZdriyjHgXje+2
rQML7nSgolWvkf09otmfvciCZ+8kWvUQJ26rkGZ7sqBEnbsZ4zo5/6b71e6+
LHim9yXYQdy6ggV8A1kwLp5X9Tax0gsp6dv3WVDa6rGwbBCFNI1bq2jhLKgX
6s6lT7x7KObmgwgWPMBzZe4UsZuq3HRkLAsKu2l0JREHVXa9lolnwY2izrV5
xBFuiXbPk1gwd+dgXhdxzielqpevWdAwavyZdDCFKq0Hbyi/Y0EjKfHbW4m7
/7za+fYDC2Z+z7lgTsyvq/r6UzYL/nEc3H6VWLpz/KTmNxbsapGUiCTecC1d
8htmwWXma3+lER8oVL+RX8SC4el74+uJHZymdUxKWfDUG8WLg8TeQp9/lVaw
4PXcA3p/iUPSvFPNa1hQfFuOsPANCsXu1TpZW0/2o2FUI02cPvFPwrqZBU1w
46P1xD/CvlW0tLFg2OfDFtuJ6zWuBB/rZMHPJZl0Q+LBBqjT3cOCeb6teebE
f725fjkMsOC4eKbHEWK6TP6roWEWnHy7TcGeWO5b8Ilz4yy4RsG8zIV4y3Fj
iclJFgyk/bpwiXgXp2DFpWkW3JonIXaZ+FBiSdDcHDm/Qx/TrhI77wrV9ptn
wfqwXINg4v///QfsG9b83+8/0P8Bo9JUog==
       "]]},
     Annotation[#, "Charting`Private`Tag$5175#1"]& ]}, {}},
  AspectRatio->NCache[GoldenRatio^(-1), 0.6180339887498948],
  Axes->{True, True},
  AxesLabel->{None, None},
  AxesOrigin->{0, 0},
  DisplayFunction->Identity,
  Frame->{{False, False}, {False, False}},
  FrameLabel->{{None, None}, {None, None}},
  FrameTicks->{{Automatic, Automatic}, {Automatic, Automatic}},
  GridLines->{None, None},
  GridLinesStyle->Directive[
    GrayLevel[0.5, 0.4]],
  ImagePadding->All,
  Method->{
   "DefaultBoundaryStyle" -> Automatic, 
    "DefaultGraphicsInteraction" -> {
     "Version" -> 1.2, "TrackMousePosition" -> {True, False}, 
      "Effects" -> {
       "Highlight" -> {"ratio" -> 2}, "HighlightPoint" -> {"ratio" -> 2}, 
        "Droplines" -> {
         "freeformCursorMode" -> True, 
          "placement" -> {"x" -> "All", "y" -> "None"}}}}, "DefaultMeshStyle" -> 
    AbsolutePointSize[6], "ScalingFunctions" -> None, 
    "CoordinatesToolOptions" -> {"DisplayFunction" -> ({
        (Identity[#]& )[
         Part[#, 1]], 
        (Identity[#]& )[
         Part[#, 2]]}& ), "CopiedValueFunction" -> ({
        (Identity[#]& )[
         Part[#, 1]], 
        (Identity[#]& )[
         Part[#, 2]]}& )}},
  PlotRange->{All, All},
  PlotRangeClipping->True,
  PlotRangePadding->{{
     Scaled[0.02], 
     Scaled[0.02]}, {
     Scaled[0.05], 
     Scaled[0.05]}},
  Ticks->{Automatic, Automatic}]], "Output",
 CellChangeTimes->{
  3.862981461247426*^9, 3.8629817193487883`*^9, 3.8629824180632687`*^9, {
   3.8629831833232746`*^9, 3.8629832047645006`*^9}},
 CellLabel->"Out[65]=",ExpressionUUID->"b4dc0a6b-5251-4e1f-805f-7848365ff984"]
}, Open  ]]
},
WindowSize->{735, 422},
WindowMargins->{{43, Automatic}, {21.5, Automatic}},
Magnification:>0.75 Inherited,
FrontEndVersion->"13.0 for Microsoft Windows (64-bit) (December 2, 2021)",
StyleDefinitions->"Default.nb",
ExpressionUUID->"e8d0f90e-0b90-40b7-9910-c2b195148a9c"
]
(* End of Notebook Content *)

(* Internal cache information *)
(*CellTagsOutline
CellTagsIndex->{}
*)
(*CellTagsIndex
CellTagsIndex->{}
*)
(*NotebookFileOutline
Notebook[{
Cell[558, 20, 529, 10, 39, "Text",ExpressionUUID->"91cae6fe-55d3-433d-a4f9-27b5c8912dc5"],
Cell[1090, 32, 841, 13, 39, "Text",ExpressionUUID->"6a7d63a8-1f9a-451a-b55d-ac8c9fa19790"],
Cell[1934, 47, 10993, 187, 283, "Input",ExpressionUUID->"d2a27101-18e9-4ce2-9b9d-a49795054aa6"],
Cell[12930, 236, 467, 9, 39, "Text",ExpressionUUID->"bb70ce23-4fc7-4994-ba3e-24f1a457c4ea"],
Cell[13400, 247, 7404, 223, 343, "Input",ExpressionUUID->"9d6e660d-6a7c-4f69-ad4d-d354e33897cf"],
Cell[20807, 472, 626, 9, 39, "Text",ExpressionUUID->"e79cb375-7e83-4bb5-9bcd-11dd4c9323f4"],
Cell[21436, 483, 4766, 146, 247, "Input",ExpressionUUID->"e84b39b9-337b-4f50-965b-d595dbb39c79"],
Cell[26205, 631, 1024, 16, 39, "Text",ExpressionUUID->"463f9939-155c-429a-bd86-98186b4e8de1"],
Cell[CellGroupData[{
Cell[27254, 651, 1284, 35, 64, "Input",ExpressionUUID->"ae3bb186-9892-4d9b-b188-f36c03a8ebaa"],
Cell[28541, 688, 5680, 112, 181, "Output",ExpressionUUID->"efbbf67f-4207-4f3b-876e-3136f95146fd"]
}, Open  ]],
Cell[CellGroupData[{
Cell[34258, 805, 2348, 63, 85, "Input",ExpressionUUID->"8ded30d2-733c-488e-8456-16b924fec29a"],
Cell[36609, 870, 71560, 1248, 338, "Output",ExpressionUUID->"c8d64234-20f5-4829-b0cf-87a44c58e3db"]
}, Open  ]],
Cell[108184, 2121, 508, 7, 39, "Text",ExpressionUUID->"f84a95b5-c32c-42dc-a94f-c399818ca67e"],
Cell[108695, 2130, 10340, 261, 639, "Input",ExpressionUUID->"6ba8f1bb-d8ee-4641-b715-520daaaa5e72"],
Cell[119038, 2393, 1040, 14, 39, "Text",ExpressionUUID->"fb1d9493-574c-4292-ba48-55b05181a1d0"],
Cell[CellGroupData[{
Cell[120103, 2411, 4749, 97, 86, "Input",ExpressionUUID->"6b9c9b02-b730-4ce6-8b62-71a1685be721"],
Cell[124855, 2510, 49824, 972, 338, "Output",ExpressionUUID->"d7049a32-0328-4a7f-914a-c57a78e5af18"]
}, Open  ]],
Cell[174694, 3485, 612, 13, 39, "Text",ExpressionUUID->"d3c6a467-53d9-44ea-a357-5ea10481641f"],
Cell[CellGroupData[{
Cell[175331, 3502, 1621, 40, 64, "Input",ExpressionUUID->"3a15ad2c-6a15-4f6d-bc41-9bf41cb8b14e"],
Cell[176955, 3544, 18245, 319, 179, "Output",ExpressionUUID->"b4dc0a6b-5251-4e1f-805f-7848365ff984"]
}, Open  ]]
}
]
*)
