# Supplementary material for: Acoustic microbubble propulsion, train-like assembly and cargo transport
Source: Nat Commun. 2023 Aug 5;14:4705. doi: 10.1038/s41467-023-40387-7 (PMC10404234; doi:10.1038/s41467-023-40387-7)
Supplement: Supplementary file 18 — Source data [file 41467_2023_40387_MOESM18_ESM.zip › Source data/Force on a solid particle.nb]

(* Content-type: application/vnd.wolfram.mathematica *)

(*** Wolfram Notebook File ***)
(* http://www.wolfram.com/nb *)

(* CreatedBy='Mathematica 12.0' *)

(*CacheID: 234*)
(* Internal cache information:
NotebookFileLineBreakTest
NotebookFileLineBreakTest
NotebookDataPosition[       158,          7]
NotebookDataLength[    231232,       5622]
NotebookOptionsPosition[    228782,       5584]
NotebookOutlinePosition[    229214,       5601]
CellTagsIndexPosition[    229171,       5598]
WindowFrame->Normal*)

(* Beginning of Notebook Content *)
Notebook[{
Cell["\<\
Acoustic radiation force on a solid particle in the system of two cylinders \
with two bubbles between the cylinders\
\>", "Text",
 CellChangeTimes->{{3.781597168701003*^9, 3.7815971934139256`*^9}, {
  3.8361934687226944`*^9, 3.836193475455629*^9}, {3.8365311546550913`*^9, 
  3.836531159527918*^9}, {3.8396450324474163`*^9, 3.839645046053557*^9}, {
  3.862713844175312*^9, 3.8627138686857624`*^9}, {3.8627180020653024`*^9, 
  3.862718029022239*^9}, {3.8629834641235065`*^9, 3.862983469387887*^9}},
 Background->RGBColor[
  1, 1, 0.85],ExpressionUUID->"91cae6fe-55d3-433d-a4f9-27b5c8912dc5"],

Cell["Material parameters", "Text",
 CellChangeTimes->{{3.781597168701003*^9, 3.7815971934139256`*^9}, {
  3.8361934687226944`*^9, 3.836193475455629*^9}, {3.836367870300389*^9, 
  3.8363678765645533`*^9}, {3.8363679223038607`*^9, 3.8363679279275007`*^9}, {
  3.8401727293958025`*^9, 3.8401727471103783`*^9}, {3.8401745794531794`*^9, 
  3.8401745799529934`*^9}, {3.840611016505645*^9, 3.840611017849271*^9}, {
  3.8406114423993473`*^9, 3.8406114441645975`*^9}, {3.840692743600707*^9, 
  3.840692752596394*^9}, {3.842236836146306*^9, 3.842236839489396*^9}, {
  3.8422406016412935`*^9, 3.8422406042345953`*^9}, {3.8627158227760267`*^9, 
  3.862715824166185*^9}, {3.862718083794201*^9, 3.862718090214658*^9}, {
  3.8627205359988384`*^9, 3.862720544268099*^9}, {3.8627996652066917`*^9, 
  3.862799672018253*^9}, {3.8629731269101114`*^9, 3.862973136722268*^9}, {
  3.8629833555378838`*^9, 3.8629833660822315`*^9}},
 Background->RGBColor[
  0.9, 1, 1],ExpressionUUID->"09542c64-1051-4e1d-a328-db208bb1abc1"],

Cell[BoxData[{
 RowBox[{
  RowBox[{"R1", "=", 
   RowBox[{"0.75", "*", 
    SuperscriptBox["10", 
     RowBox[{"-", "3"}]]}]}], ";"}], "\[IndentingNewLine]", 
 RowBox[{
  RowBox[{"R2", "=", 
   RowBox[{"5.", "*", 
    SuperscriptBox["10", 
     RowBox[{"-", "3"}]]}]}], ";"}], "\[IndentingNewLine]", 
 RowBox[{
  RowBox[{"\[CapitalDelta]d", "=", 
   RowBox[{"20.", "*", 
    SuperscriptBox["10", 
     RowBox[{"-", "6"}]]}]}], ";"}], "\[IndentingNewLine]", 
 RowBox[{
  RowBox[{"d", "=", 
   RowBox[{"R1", "+", "R2", "+", "\[CapitalDelta]d"}]}], 
  ";"}], "\[IndentingNewLine]", 
 RowBox[{
  RowBox[{"R10", "=", 
   RowBox[{"25.", "*", 
    SuperscriptBox["10", 
     RowBox[{"-", "6"}]]}]}], ";"}], "\[IndentingNewLine]", 
 RowBox[{
  RowBox[{"R20", "=", 
   RowBox[{"25.", "*", 
    SuperscriptBox["10", 
     RowBox[{"-", "6"}]]}]}], ";"}], "\[IndentingNewLine]", 
 RowBox[{
  RowBox[{"\[CapitalDelta]db", "=", 
   RowBox[{"15.", "*", 
    SuperscriptBox["10", 
     RowBox[{"-", "6"}]]}]}], ";"}], "\[IndentingNewLine]", 
 RowBox[{
  RowBox[{"db", "=", 
   RowBox[{"R10", "+", "R20", "+", "\[CapitalDelta]db"}]}], 
  ";"}], "\[IndentingNewLine]", 
 RowBox[{
  RowBox[{"\[Xi]1", "=", 
   RowBox[{"R10", "/", "db"}]}], ";"}], "\[IndentingNewLine]", 
 RowBox[{
  RowBox[{"\[Xi]2", "=", 
   RowBox[{"R20", "/", "db"}]}], ";"}], "\[IndentingNewLine]", 
 RowBox[{
  RowBox[{"\[Rho]0", "=", "1086."}], ";"}], "\[IndentingNewLine]", 
 RowBox[{
  RowBox[{"c", "=", "1450."}], ";"}], "\[IndentingNewLine]", 
 RowBox[{
  RowBox[{"\[Eta]", "=", "0.003"}], ";"}], "\[IndentingNewLine]", 
 RowBox[{
  RowBox[{"\[Nu]", "=", 
   RowBox[{"\[Eta]", "/", "\[Rho]0"}]}], ";"}], "\[IndentingNewLine]", 
 RowBox[{
  RowBox[{"\[Sigma]", "=", "0.072"}], ";"}], "\[IndentingNewLine]", 
 RowBox[{
  RowBox[{"P0", "=", 
   RowBox[{"101.3", "*", 
    SuperscriptBox["10", "3"]}]}], ";"}], "\[IndentingNewLine]", 
 RowBox[{
  RowBox[{"\[Gamma]", "=", "1.4"}], ";"}], "\[IndentingNewLine]", 
 RowBox[{
  RowBox[{"f", "=", 
   RowBox[{"23.", "*", 
    SuperscriptBox["10", "3"]}]}], ";"}], "\[IndentingNewLine]", 
 RowBox[{
  RowBox[{"\[Omega]", "=", 
   RowBox[{"2", "*", "\[Pi]", "*", "f"}]}], ";"}], "\[IndentingNewLine]", 
 RowBox[{
  RowBox[{"k", "=", 
   RowBox[{"\[Omega]", "/", "c"}]}], ";"}], "\[IndentingNewLine]", 
 RowBox[{
  RowBox[{"x1", "=", 
   RowBox[{"k", "*", "R1"}]}], ";"}], "\[IndentingNewLine]", 
 RowBox[{
  RowBox[{"x2", "=", 
   RowBox[{"k", "*", "R2"}]}], ";"}], "\[IndentingNewLine]", 
 RowBox[{
  RowBox[{"Rp", "=", 
   RowBox[{"5.", "*", 
    SuperscriptBox["10", 
     RowBox[{"-", "6"}]]}]}], ";"}], "\[IndentingNewLine]", 
 RowBox[{
  RowBox[{"\[Rho]p", "=", "1060."}], ";"}], "\[IndentingNewLine]", 
 RowBox[{
  RowBox[{"cp", "=", "2350."}], ";"}], "\[IndentingNewLine]", 
 RowBox[{
  RowBox[{"f1", "=", 
   RowBox[{"1", "-", 
    RowBox[{
     SuperscriptBox["c", "2"], "*", 
     RowBox[{"\[Rho]0", "/", 
      RowBox[{"(", 
       RowBox[{
        SuperscriptBox["cp", "2"], "*", "\[Rho]p"}], ")"}]}]}]}]}], 
  ";"}], "\[IndentingNewLine]", 
 RowBox[{
  RowBox[{"f2", "=", 
   RowBox[{"2", "*", 
    RowBox[{
     RowBox[{"(", 
      RowBox[{"\[Rho]p", "-", "\[Rho]0"}], ")"}], "/", 
     RowBox[{"(", 
      RowBox[{
       RowBox[{"2", "*", "\[Rho]p"}], "+", "\[Rho]0"}], ")"}]}]}]}], 
  ";"}], "\[IndentingNewLine]", 
 RowBox[{
  RowBox[{"V1", "=", "0."}], ";"}], "\n", 
 RowBox[{
  RowBox[{"Ac2", "=", 
   RowBox[{"1.", "*", 
    SuperscriptBox["10", 
     RowBox[{"-", "6"}]]}]}], ";"}], "\[IndentingNewLine]", 
 RowBox[{
  RowBox[{"V2", "=", 
   RowBox[{
    RowBox[{"-", "\[ImaginaryI]"}], "*", "\[Omega]", "*", "Ac2"}]}], 
  ";"}]}], "Input",
 CellChangeTimes->{{3.78159704282447*^9, 3.78159714506594*^9}, {
   3.7815973323031816`*^9, 3.7815973360523047`*^9}, 3.7817632441032553`*^9, {
   3.781763314961481*^9, 3.7817634487427063`*^9}, {3.7817637742757187`*^9, 
   3.7817638299500737`*^9}, {3.7817638997774534`*^9, 3.781763949453148*^9}, {
   3.781764405674307*^9, 3.7817644934974375`*^9}, {3.7817645340816956`*^9, 
   3.7817646130006685`*^9}, {3.781776202990726*^9, 3.781776224423234*^9}, {
   3.781865266474549*^9, 3.7818653070451097`*^9}, {3.781867726109942*^9, 
   3.781867735209998*^9}, {3.7818679662556467`*^9, 3.7818679713701315`*^9}, {
   3.7821157976295333`*^9, 3.782115797922517*^9}, {3.782115840178873*^9, 
   3.7821158462781715`*^9}, {3.7821277203744984`*^9, 
   3.7821277221153545`*^9}, {3.782128552012926*^9, 3.7821285535847535`*^9}, 
   3.808804581013262*^9, 3.80880463767271*^9, 3.808806754943701*^9, {
   3.809316481194482*^9, 3.8093164821005187`*^9}, {3.80967138650333*^9, 
   3.80967138817487*^9}, {3.809676665089736*^9, 3.809676666839181*^9}, {
   3.836193461964172*^9, 3.8361934875622168`*^9}, {3.836193525912547*^9, 
   3.8361936128578863`*^9}, {3.8361937537353334`*^9, 
   3.8361937634362373`*^9}, {3.8361968898277645`*^9, 
   3.8361968916086025`*^9}, {3.8362013330594134`*^9, 3.83620136863101*^9}, {
   3.8362014021928573`*^9, 3.8362014250175223`*^9}, {3.836201548971389*^9, 
   3.8362015647645063`*^9}, {3.8362042454530516`*^9, 
   3.8362042458749647`*^9}, {3.836204332510213*^9, 3.836204333541359*^9}, {
   3.8362044050942297`*^9, 3.836204446695269*^9}, {3.8362044774793496`*^9, 
   3.836204652690886*^9}, {3.8362053806839046`*^9, 3.8362053821525054`*^9}, {
   3.8363667163152666`*^9, 3.8363667176430817`*^9}, {3.836366829797488*^9, 
   3.836366875349289*^9}, {3.8363669507532587`*^9, 3.8363669514095507`*^9}, {
   3.8363670303149247`*^9, 3.8363670338297305`*^9}, {3.8363671230550504`*^9, 
   3.8363671236799603`*^9}, {3.8363672822832775`*^9, 3.8363672826892962`*^9}, 
   3.836367788585272*^9, {3.8363679702227*^9, 3.836367971171832*^9}, {
   3.8363680397494736`*^9, 3.8363680400308514`*^9}, {3.836368262329321*^9, 
   3.8363682628292017`*^9}, {3.8363683480437517`*^9, 
   3.8363683486060686`*^9}, {3.8363684399283705`*^9, 
   3.8363684400845985`*^9}, {3.836368523002664*^9, 3.836368523564842*^9}, {
   3.8363686179412575`*^9, 3.836368618222445*^9}, {3.8363686914724803`*^9, 
   3.8363686930348144`*^9}, {3.836368757972636*^9, 3.8363687584100723`*^9}, {
   3.8364552415535192`*^9, 3.836455269468943*^9}, {3.8364553698054495`*^9, 
   3.8364553801648088`*^9}, {3.83645544355676*^9, 3.836455471941966*^9}, {
   3.836455582862954*^9, 3.8364556326793785`*^9}, {3.8365311636918945`*^9, 
   3.8365311843611517`*^9}, {3.8365325219442406`*^9, 
   3.8365325225846663`*^9}, {3.83765441399262*^9, 3.8376544142894273`*^9}, {
   3.8376546468758745`*^9, 3.8376546546708255`*^9}, {3.837655037650273*^9, 
   3.837655040071457*^9}, {3.8376551093053193`*^9, 3.8376551211152124`*^9}, {
   3.837655151717399*^9, 3.837655163136588*^9}, {3.8376551972223787`*^9, 
   3.837655210641119*^9}, {3.8376553562009277`*^9, 3.837655357575608*^9}, 
   3.837655440602891*^9, {3.837655502005498*^9, 3.837655557287527*^9}, {
   3.837656234508715*^9, 3.8376562349306326`*^9}, {3.837656312412554*^9, 
   3.837656312678157*^9}, {3.8376563911910095`*^9, 3.8376563916438913`*^9}, {
   3.8376564337904906`*^9, 3.8376564355987864`*^9}, {3.8376564800882397`*^9, 
   3.8376564804788704`*^9}, {3.837656539355747*^9, 3.83765654330781*^9}, {
   3.8376566742329507`*^9, 3.8376566840754895`*^9}, {3.8376568708596845`*^9, 
   3.837656871250271*^9}, {3.837657001522788*^9, 3.8376570099893837`*^9}, {
   3.8376571114501915`*^9, 3.8376571117157807`*^9}, {3.8376572387299213`*^9, 
   3.8376572402451916`*^9}, {3.837657323210122*^9, 3.8376573235225663`*^9}, {
   3.837748956396969*^9, 3.8377490003868337`*^9}, {3.8377490323950033`*^9, 
   3.8377490326916494`*^9}, {3.837751033976064*^9, 3.837751041411962*^9}, {
   3.837751324447587*^9, 3.837751328134263*^9}, {3.83920916069151*^9, 
   3.8392092487253313`*^9}, {3.8392104925642548`*^9, 3.839210493968702*^9}, {
   3.8392107544858427`*^9, 3.8392107548919964`*^9}, {3.8392109474395466`*^9, 
   3.8392109479237075`*^9}, {3.8392110213597775`*^9, 3.839211042760886*^9}, {
   3.8392111185870647`*^9, 3.83921111994598*^9}, {3.8392112366406307`*^9, 
   3.839211239827386*^9}, {3.839211920482603*^9, 3.8392119227633634`*^9}, {
   3.839212214390689*^9, 3.8392122163277397`*^9}, {3.8392123549827127`*^9, 
   3.8392123555139785`*^9}, {3.8392124697529726`*^9, 
   3.8392124773135166`*^9}, {3.839224518465194*^9, 3.839224521417631*^9}, {
   3.839225418782223*^9, 3.8392254213287015`*^9}, {3.8392255106344604`*^9, 
   3.8392255110873404`*^9}, {3.839642182139228*^9, 3.8396422018066483`*^9}, {
   3.8396422323959093`*^9, 3.839642242878029*^9}, {3.839642351226208*^9, 
   3.839642353288185*^9}, {3.839642418601098*^9, 3.8396424345662136`*^9}, {
   3.839642555410675*^9, 3.8396425865760612`*^9}, {3.8396458926965094`*^9, 
   3.8396459645367937`*^9}, {3.839646103907928*^9, 3.839646147802495*^9}, {
   3.8401704579012003`*^9, 3.84017045883848*^9}, {3.8401704983761063`*^9, 
   3.8401706405891695`*^9}, {3.8401746118362303`*^9, 
   3.8401746122579656`*^9}, {3.8406108484984884`*^9, 3.840610848998365*^9}, {
   3.8406114561617436`*^9, 3.840611468127694*^9}, {3.8406829402396092`*^9, 
   3.840682961780425*^9}, 3.8406830383535953`*^9, {3.840683432391018*^9, 
   3.840683434000017*^9}, {3.8406838786151085`*^9, 3.840683889393824*^9}, {
   3.840691075006118*^9, 3.840691093676526*^9}, {3.8406926156305847`*^9, 
   3.840692617442556*^9}, {3.8406933275155993`*^9, 3.8406933280781555`*^9}, {
   3.8406939244837704`*^9, 3.8406939251085668`*^9}, {3.8413037074984956`*^9, 
   3.8413037086518235`*^9}, {3.8413038099393187`*^9, 3.8413038112434745`*^9}, 
   3.841303876829014*^9, {3.8413039438192163`*^9, 3.8413039455815687`*^9}, {
   3.841304045406397*^9, 3.8413040462211313`*^9}, {3.8413041038667135`*^9, 
   3.841304105332633*^9}, {3.841465068455282*^9, 3.8414650777791376`*^9}, {
   3.841469083470852*^9, 3.841469085370036*^9}, {3.841553478370222*^9, 
   3.841553479885607*^9}, {3.842236734457288*^9, 3.842236736472436*^9}, {
   3.8422385029640636`*^9, 3.842238503354596*^9}, {3.842238619146263*^9, 
   3.8422386195213127`*^9}, {3.842238675678712*^9, 3.842238675991332*^9}, {
   3.842238942271962*^9, 3.8422389442090473`*^9}, {3.8422390239982915`*^9, 
   3.84223902512314*^9}, {3.842239101495854*^9, 3.8422391019331875`*^9}, {
   3.8422393160354924`*^9, 3.842239317816177*^9}, {3.8422393655580683`*^9, 
   3.8422393658548603`*^9}, {3.842239414890218*^9, 3.842239415202608*^9}, {
   3.8422394663468175`*^9, 3.8422394680964212`*^9}, {3.8422395172473288`*^9, 
   3.8422395175126996`*^9}, {3.842239566267855*^9, 3.8422395664866915`*^9}, {
   3.842239611741679*^9, 3.8422396127413034`*^9}, {3.842239650498083*^9, 
   3.842239650951269*^9}, {3.842240169125394*^9, 3.8422401768897915`*^9}, {
   3.842240232490382*^9, 3.8422402328340893`*^9}, {3.8422405655662556`*^9, 
   3.842240566191098*^9}, {3.8422418491651587`*^9, 3.842241850820959*^9}, {
   3.8422419976809683`*^9, 3.8422420053198037`*^9}, {3.842242214180914*^9, 
   3.8422422162272463`*^9}, {3.842242334990844*^9, 3.842242337084097*^9}, {
   3.8422423886968374`*^9, 3.842242389587452*^9}, {3.842244043751071*^9, 
   3.8422440500856943`*^9}, {3.842244287084427*^9, 3.842244289255927*^9}, {
   3.8422445101290264`*^9, 3.8422445103945775`*^9}, {3.8422450149744444`*^9, 
   3.8422450156930294`*^9}, {3.8485507269340324`*^9, 3.848550728214984*^9}, {
   3.848550799904646*^9, 3.8485508005605555`*^9}, {3.8485508382153463`*^9, 
   3.8485508397013607`*^9}, {3.8485510856239576`*^9, 3.848551087920283*^9}, {
   3.8485529080692587`*^9, 3.848552908491025*^9}, {3.8485530266943665`*^9, 
   3.8485530269756927`*^9}, {3.8485530570829935`*^9, 3.84855307796926*^9}, {
   3.8485531630035872`*^9, 3.8485531634253197`*^9}, {3.8485532243684626`*^9, 
   3.848553224712096*^9}, {3.848553497510542*^9, 3.8485535266415515`*^9}, {
   3.8485536646608477`*^9, 3.848553665129337*^9}, 3.8485548046284037`*^9, {
   3.848559919449504*^9, 3.8485599198088427`*^9}, {3.8485617904222665`*^9, 
   3.848561790828514*^9}, {3.848561870667801*^9, 3.848561871074009*^9}, {
   3.8485619446816535`*^9, 3.8485619452284*^9}, {3.8485620098695493`*^9, 
   3.8485620112131367`*^9}, {3.848562076244667*^9, 3.848562076713399*^9}, {
   3.848564847773706*^9, 3.848564878563383*^9}, {3.848565155485615*^9, 
   3.8485651576414175`*^9}, {3.8485653815320168`*^9, 
   3.8485653835832176`*^9}, {3.8485654442293787`*^9, 3.848565446135165*^9}, {
   3.8485655379825106`*^9, 3.8485655386530857`*^9}, {3.862623064907943*^9, 
   3.862623066376395*^9}, {3.8627136525117617`*^9, 3.8627136541989484`*^9}, {
   3.8627137453491793`*^9, 3.862713747666671*^9}, {3.8627164577747436`*^9, 
   3.8627164647262354`*^9}, {3.862717418048257*^9, 3.862717450462453*^9}, {
   3.862720451594637*^9, 3.86272046454451*^9}, {3.862721016838589*^9, 
   3.8627210236651115`*^9}, {3.862721056563731*^9, 3.862721066311475*^9}, {
   3.8627212763466096`*^9, 3.8627212982778935`*^9}, {3.862983378110655*^9, 
   3.8629834390307674`*^9}},
 CellLabel->"In[1]:=",ExpressionUUID->"d2a27101-18e9-4ce2-9b9d-a49795054aa6"],

Cell["\<\
Linear scattering coefficients of the acoustic field generated by two \
cylinders\
\>", "Text",
 CellChangeTimes->{{3.80880459519761*^9, 3.808804615591381*^9}, {
  3.8088046538409185`*^9, 3.8088046661036277`*^9}, {3.8088843349175787`*^9, 
  3.8088843479456997`*^9}, {3.8627157889589853`*^9, 3.862715793036093*^9}, {
  3.862716839638672*^9, 3.8627168752576876`*^9}, {3.862983773125012*^9, 
  3.8629837737176437`*^9}},
 Background->RGBColor[
  0.9, 1, 1],ExpressionUUID->"b983004e-9f4b-4ab5-b733-086f01ee7534"],

Cell[BoxData[{
 RowBox[{
  RowBox[{"Nmax", "=", "10"}], ";"}], "\[IndentingNewLine]", 
 RowBox[{
  RowBox[{"s\[Infinity]", "=", "20"}], ";"}], "\[IndentingNewLine]", 
 RowBox[{
  RowBox[{
   RowBox[{"Jp", "[", 
    RowBox[{"n_", ",", "z_"}], "]"}], ":=", 
   RowBox[{
    RowBox[{
     FractionBox["n", "z"], "*", 
     RowBox[{"BesselJ", "[", 
      RowBox[{"n", ",", "z"}], "]"}]}], "-", 
    RowBox[{"BesselJ", "[", 
     RowBox[{
      RowBox[{"n", "+", "1"}], ",", "z"}], "]"}]}]}], 
  ";"}], "\[IndentingNewLine]", 
 RowBox[{
  RowBox[{
   RowBox[{"Jpp", "[", 
    RowBox[{"n_", ",", "z_"}], "]"}], ":=", 
   RowBox[{
    RowBox[{
     FractionBox["n", "z"], "*", 
     RowBox[{"Jp", "[", 
      RowBox[{"n", ",", "z"}], "]"}]}], "-", 
    RowBox[{
     FractionBox["n", 
      SuperscriptBox["z", "2"]], "*", 
     RowBox[{"BesselJ", "[", 
      RowBox[{"n", ",", "z"}], "]"}]}], "-", 
    RowBox[{"Jp", "[", 
     RowBox[{
      RowBox[{"n", "+", "1"}], ",", "z"}], "]"}]}]}], 
  ";"}], "\[IndentingNewLine]", 
 RowBox[{
  RowBox[{
   RowBox[{"H1p", "[", 
    RowBox[{"n_", ",", "z_"}], "]"}], ":=", 
   RowBox[{
    RowBox[{
     FractionBox["n", "z"], "*", 
     RowBox[{"HankelH1", "[", 
      RowBox[{"n", ",", "z"}], "]"}]}], "-", 
    RowBox[{"HankelH1", "[", 
     RowBox[{
      RowBox[{"n", "+", "1"}], ",", "z"}], "]"}]}]}], 
  ";"}], "\[IndentingNewLine]", 
 RowBox[{
  RowBox[{
   RowBox[{"H1pp", "[", 
    RowBox[{"n_", ",", "z_"}], "]"}], ":=", 
   RowBox[{
    RowBox[{
     FractionBox["n", "z"], "*", 
     RowBox[{"H1p", "[", 
      RowBox[{"n", ",", "z"}], "]"}]}], "-", 
    RowBox[{
     FractionBox["n", 
      SuperscriptBox["z", "2"]], "*", 
     RowBox[{"HankelH1", "[", 
      RowBox[{"n", ",", "z"}], "]"}]}], "-", 
    RowBox[{"H1p", "[", 
     RowBox[{
      RowBox[{"n", "+", "1"}], ",", "z"}], "]"}]}]}], 
  ";"}], "\[IndentingNewLine]", 
 RowBox[{
  RowBox[{
   RowBox[{"S", "[", 
    RowBox[{"n_", ",", "m_"}], "]"}], ":=", 
   RowBox[{
    UnderoverscriptBox["\[Sum]", 
     RowBox[{"s", "=", 
      RowBox[{"-", "s\[Infinity]"}]}], "s\[Infinity]"], 
    RowBox[{"(", 
     RowBox[{
      SuperscriptBox[
       RowBox[{"(", 
        RowBox[{"-", "1"}], ")"}], "s"], "*", 
      RowBox[{"HankelH1", "[", 
       RowBox[{
        RowBox[{"s", "-", "n"}], ",", 
        RowBox[{"k", "*", "d"}]}], "]"}], "*", 
      RowBox[{"HankelH1", "[", 
       RowBox[{
        RowBox[{"m", "-", "s"}], ",", 
        RowBox[{"k", "*", "d"}]}], "]"}], "*", 
      RowBox[{
       RowBox[{"Jp", "[", 
        RowBox[{"s", ",", "x2"}], "]"}], "/", 
       RowBox[{"H1p", "[", 
        RowBox[{"s", ",", "x2"}], "]"}]}]}], ")"}]}]}], ";"}], "\n", 
 RowBox[{
  RowBox[{
   RowBox[{"B", "[", "n_", "]"}], ":=", 
   RowBox[{
    RowBox[{
     RowBox[{"KroneckerDelta", "[", 
      RowBox[{"n", ",", "0"}], "]"}], "*", 
     FractionBox["V1", "k"]}], "+", 
    RowBox[{
     SuperscriptBox[
      RowBox[{"(", 
       RowBox[{"-", "1"}], ")"}], "n"], "*", 
     RowBox[{"Jp", "[", 
      RowBox[{"n", ",", "x1"}], "]"}], "*", 
     RowBox[{"HankelH1", "[", 
      RowBox[{"n", ",", 
       RowBox[{"k", "*", "d"}]}], "]"}], "*", 
     RowBox[{"V2", "/", 
      RowBox[{"(", 
       RowBox[{"k", "*", 
        RowBox[{"HankelH1", "[", 
         RowBox[{"1", ",", "x2"}], "]"}]}], ")"}]}]}]}]}], 
  ";"}], "\[IndentingNewLine]", 
 RowBox[{
  RowBox[{
   RowBox[{"A", "[", 
    RowBox[{"n_", ",", "m_"}], "]"}], ":=", 
   RowBox[{
    RowBox[{
     RowBox[{"KroneckerDelta", "[", 
      RowBox[{"n", ",", "m"}], "]"}], "*", 
     RowBox[{"H1p", "[", 
      RowBox[{"n", ",", "x1"}], "]"}]}], "-", 
    RowBox[{
     RowBox[{"Jp", "[", 
      RowBox[{"n", ",", "x1"}], "]"}], "*", 
     SuperscriptBox[
      RowBox[{"(", 
       RowBox[{"-", "1"}], ")"}], "m"], "*", 
     RowBox[{"S", "[", 
      RowBox[{"n", ",", "m"}], "]"}]}]}]}], ";"}], "\n", 
 RowBox[{
  RowBox[{"MA", "=", 
   RowBox[{"{", "}"}]}], ";"}], "\[IndentingNewLine]", 
 RowBox[{
  RowBox[{"Do", "[", 
   RowBox[{
    RowBox[{
     RowBox[{"An", "=", 
      RowBox[{"{", "}"}]}], ";", 
     RowBox[{"Do", "[", 
      RowBox[{
       RowBox[{"An", "=", 
        RowBox[{"Append", "[", 
         RowBox[{"An", ",", 
          RowBox[{"A", "[", 
           RowBox[{"n", ",", "m"}], "]"}]}], "]"}]}], ",", 
       RowBox[{"{", 
        RowBox[{"m", ",", 
         RowBox[{"-", "Nmax"}], ",", "Nmax"}], "}"}]}], "]"}], ";", 
     RowBox[{"MA", "=", 
      RowBox[{"Append", "[", 
       RowBox[{"MA", ",", "An"}], "]"}]}]}], ",", 
    RowBox[{"{", 
     RowBox[{"n", ",", 
      RowBox[{"-", "Nmax"}], ",", "Nmax"}], "}"}]}], "]"}], 
  ";"}], "\[IndentingNewLine]", 
 RowBox[{
  RowBox[{"MB", "=", 
   RowBox[{"{", "}"}]}], ";"}], "\[IndentingNewLine]", 
 RowBox[{
  RowBox[{"Do", "[", 
   RowBox[{
    RowBox[{"MB", "=", 
     RowBox[{"Append", "[", 
      RowBox[{"MB", ",", 
       RowBox[{"B", "[", "n", "]"}]}], "]"}]}], ",", 
    RowBox[{"{", 
     RowBox[{"n", ",", 
      RowBox[{"-", "Nmax"}], ",", "Nmax"}], "}"}]}], "]"}], 
  ";"}], "\[IndentingNewLine]", 
 RowBox[{
  RowBox[{"solution", "=", 
   RowBox[{"LinearSolve", "[", 
    RowBox[{"MA", ",", "MB", ",", 
     RowBox[{"Method", "\[Rule]", "\"\<Krylov\>\""}]}], "]"}]}], 
  ";"}], "\[IndentingNewLine]", 
 RowBox[{
  RowBox[{
   RowBox[{"a1", "[", "n_", "]"}], ":=", 
   RowBox[{"solution", "[", 
    RowBox[{"[", 
     RowBox[{"Nmax", "+", "1", "+", "n"}], "]"}], "]"}]}], 
  ";"}], "\[IndentingNewLine]", 
 RowBox[{
  RowBox[{
   RowBox[{"a2Eq", "[", "n_", "]"}], ":=", 
   RowBox[{
    RowBox[{"-", 
     FractionBox[
      RowBox[{
       RowBox[{"KroneckerDelta", "[", 
        RowBox[{"n", ",", "0"}], "]"}], "*", "V2"}], 
      RowBox[{"k", "*", 
       RowBox[{"HankelH1", "[", 
        RowBox[{"1", ",", "x2"}], "]"}]}]]}], "-", 
    RowBox[{
     FractionBox[
      RowBox[{
       SuperscriptBox[
        RowBox[{"(", 
         RowBox[{"-", "1"}], ")"}], "n"], "*", 
       RowBox[{"Jp", "[", 
        RowBox[{"n", ",", "x2"}], "]"}]}], 
      RowBox[{"H1p", "[", 
       RowBox[{"n", ",", "x2"}], "]"}]], "*", 
     RowBox[{
      UnderoverscriptBox["\[Sum]", 
       RowBox[{"s", "=", 
        RowBox[{"-", "Nmax"}]}], "Nmax"], 
      RowBox[{"(", 
       RowBox[{
        SuperscriptBox[
         RowBox[{"(", 
          RowBox[{"-", "1"}], ")"}], "s"], "*", 
        RowBox[{"HankelH1", "[", 
         RowBox[{
          RowBox[{"s", "-", "n"}], ",", 
          RowBox[{"k", "*", "d"}]}], "]"}], "*", 
        RowBox[{"a1", "[", "s", "]"}]}], ")"}]}]}]}]}], 
  ";"}], "\[IndentingNewLine]", 
 RowBox[{
  RowBox[{"a2List", "=", 
   RowBox[{"{", "}"}]}], ";"}], "\[IndentingNewLine]", 
 RowBox[{
  RowBox[{"Do", "[", 
   RowBox[{
    RowBox[{"a2List", "=", 
     RowBox[{"Append", "[", 
      RowBox[{"a2List", ",", 
       RowBox[{"a2Eq", "[", "n", "]"}]}], "]"}]}], ",", 
    RowBox[{"{", 
     RowBox[{"n", ",", 
      RowBox[{"-", "Nmax"}], ",", "Nmax"}], "}"}]}], "]"}], 
  ";"}], "\[IndentingNewLine]", 
 RowBox[{
  RowBox[{
   RowBox[{"a2", "[", "n_", "]"}], ":=", 
   RowBox[{"a2List", "[", 
    RowBox[{"[", 
     RowBox[{"Nmax", "+", "1", "+", "n"}], "]"}], "]"}]}], ";"}]}], "Input",
 CellChangeTimes->{{3.836201381877696*^9, 3.8362013928751163`*^9}, {
   3.8362014393110847`*^9, 3.836201446458931*^9}, {3.8362014810716925`*^9, 
   3.836201663366344*^9}, {3.8362017580160637`*^9, 3.8362017684197855`*^9}, {
   3.8362019909456563`*^9, 3.8362020028491683`*^9}, {3.8362021180555305`*^9, 
   3.836202121523433*^9}, {3.8362021564373093`*^9, 3.836202377266388*^9}, {
   3.8362024244115615`*^9, 3.836202501414545*^9}, 3.8362029345949287`*^9, {
   3.8362031933321724`*^9, 3.8362032850784583`*^9}, {3.836203347001376*^9, 
   3.836203366793643*^9}, {3.8362036356444683`*^9, 3.8362036366442385`*^9}, 
   3.8362043486315784`*^9, 3.8362043804679017`*^9, {3.836204674350505*^9, 
   3.8362046970676136`*^9}, {3.8362047363609233`*^9, 3.836204746389688*^9}, {
   3.836204801690177*^9, 3.836204835743248*^9}, {3.836204945503453*^9, 
   3.836204946347006*^9}, {3.836205003230645*^9, 3.8362050037618847`*^9}, 
   3.8362732526598077`*^9, {3.8363673833689113`*^9, 3.8363673839468946`*^9}, {
   3.84223851597663*^9, 3.8422385198507204`*^9}, {3.862983413717599*^9, 
   3.8629834173639903`*^9}, {3.862983573507646*^9, 3.862983595169112*^9}, {
   3.8629838914951725`*^9, 3.8629839038202467`*^9}},
 CellLabel->"In[78]:=",ExpressionUUID->"9d6e660d-6a7c-4f69-ad4d-d354e33897cf"],

Cell["Acoustic pressure generated by two cylinders ", "Text",
 CellChangeTimes->{{3.781597168701003*^9, 3.7815971934139256`*^9}, {
  3.8361934687226944`*^9, 3.836193475455629*^9}, {3.836367870300389*^9, 
  3.8363678765645533`*^9}, {3.839645108094792*^9, 3.8396451202638226`*^9}, {
  3.8406927069060726`*^9, 3.8406927320877724`*^9}, {3.8414652314373007`*^9, 
  3.8414652389042845`*^9}, {3.862714355785407*^9, 3.8627143732500486`*^9}, {
  3.8627144435626497`*^9, 3.862714480282502*^9}, {3.8627156458014507`*^9, 
  3.86271564784787*^9}},
 Background->RGBColor[
  0.9, 1, 1],ExpressionUUID->"7af33e54-19ff-4786-a610-35eb666762b9"],

Cell[BoxData[{
 RowBox[{
  RowBox[{
   RowBox[{"r1", "[", 
    RowBox[{"x_", ",", "z_"}], "]"}], ":=", 
   SqrtBox[
    RowBox[{
     SuperscriptBox[
      RowBox[{"(", 
       RowBox[{"x", "-", "d"}], ")"}], "2"], "+", 
     SuperscriptBox["z", "2"]}]]}], ";"}], "\[IndentingNewLine]", 
 RowBox[{
  RowBox[{"\[Theta]1", "[", 
   RowBox[{"x_", ",", "z_"}], "]"}], ":=", 
  RowBox[{
   RowBox[{"ArcSin", "[", 
    RowBox[{"z", "/", 
     SqrtBox[
      RowBox[{
       SuperscriptBox[
        RowBox[{"(", 
         RowBox[{"x", "-", "d"}], ")"}], "2"], "+", 
       SuperscriptBox["z", "2"]}]]}], "]"}], "/;", 
   RowBox[{"x", "\[GreaterEqual]", "d"}]}]}], "\[IndentingNewLine]", 
 RowBox[{
  RowBox[{"\[Theta]1", "[", 
   RowBox[{"x_", ",", "z_"}], "]"}], ":=", 
  RowBox[{
   RowBox[{"\[Pi]", "-", 
    RowBox[{"ArcSin", "[", 
     RowBox[{"z", "/", 
      SqrtBox[
       RowBox[{
        SuperscriptBox[
         RowBox[{"(", 
          RowBox[{"x", "-", "d"}], ")"}], "2"], "+", 
        SuperscriptBox["z", "2"]}]]}], "]"}]}], "/;", 
   RowBox[{
    RowBox[{"x", "<", "d"}], "&&", 
    RowBox[{"z", "\[GreaterEqual]", "0"}]}]}]}], "\[IndentingNewLine]", 
 RowBox[{
  RowBox[{"\[Theta]1", "[", 
   RowBox[{"x_", ",", "z_"}], "]"}], ":=", 
  RowBox[{
   RowBox[{
    RowBox[{"-", "\[Pi]"}], "-", 
    RowBox[{"ArcSin", "[", 
     RowBox[{"z", "/", 
      SqrtBox[
       RowBox[{
        SuperscriptBox[
         RowBox[{"(", 
          RowBox[{"x", "-", "d"}], ")"}], "2"], "+", 
        SuperscriptBox["z", "2"]}]]}], "]"}]}], "/;", 
   RowBox[{
    RowBox[{"x", "<", "d"}], "&&", 
    RowBox[{"z", "<", "0"}]}]}]}], "\[IndentingNewLine]", 
 RowBox[{
  RowBox[{
   RowBox[{"r2", "[", 
    RowBox[{"x_", ",", "z_"}], "]"}], ":=", 
   SqrtBox[
    RowBox[{
     SuperscriptBox["x", "2"], "+", 
     SuperscriptBox["z", "2"]}]]}], ";"}], "\[IndentingNewLine]", 
 RowBox[{
  RowBox[{"\[Theta]2", "[", 
   RowBox[{"x_", ",", "z_"}], "]"}], ":=", 
  RowBox[{
   RowBox[{"ArcSin", "[", 
    RowBox[{"z", "/", 
     SqrtBox[
      RowBox[{
       SuperscriptBox["x", "2"], "+", 
       SuperscriptBox["z", "2"]}]]}], "]"}], "/;", 
   RowBox[{"x", "\[GreaterEqual]", "0"}]}]}], "\[IndentingNewLine]", 
 RowBox[{
  RowBox[{"\[Theta]2", "[", 
   RowBox[{"x_", ",", "z_"}], "]"}], ":=", 
  RowBox[{
   RowBox[{"\[Pi]", "-", 
    RowBox[{"ArcSin", "[", 
     RowBox[{"z", "/", 
      SqrtBox[
       RowBox[{
        SuperscriptBox["x", "2"], "+", 
        SuperscriptBox["z", "2"]}]]}], "]"}]}], "/;", 
   RowBox[{
    RowBox[{"x", "<", "0"}], "&&", 
    RowBox[{"z", "\[GreaterEqual]", "0"}]}]}]}], "\[IndentingNewLine]", 
 RowBox[{
  RowBox[{"\[Theta]2", "[", 
   RowBox[{"x_", ",", "z_"}], "]"}], ":=", 
  RowBox[{
   RowBox[{
    RowBox[{"-", "\[Pi]"}], "-", 
    RowBox[{"ArcSin", "[", 
     RowBox[{"z", "/", 
      SqrtBox[
       RowBox[{
        SuperscriptBox["x", "2"], "+", 
        SuperscriptBox["z", "2"]}]]}], "]"}]}], "/;", 
   RowBox[{
    RowBox[{"x", "<", "0"}], "&&", 
    RowBox[{"z", "<", "0"}]}]}]}], "\[IndentingNewLine]", 
 RowBox[{
  RowBox[{
   RowBox[{"p", "[", 
    RowBox[{"x_", ",", "z_"}], "]"}], ":=", 
   RowBox[{"\[ImaginaryI]", "*", "\[Omega]", "*", "\[Rho]0", "*", 
    RowBox[{
     UnderoverscriptBox["\[Sum]", 
      RowBox[{"n", "=", 
       RowBox[{"-", "Nmax"}]}], "Nmax"], 
     RowBox[{"(", 
      RowBox[{
       RowBox[{
        RowBox[{"a1", "[", "n", "]"}], "*", 
        RowBox[{"HankelH1", "[", 
         RowBox[{"n", ",", 
          RowBox[{"k", "*", 
           RowBox[{"r1", "[", 
            RowBox[{"x", ",", "z"}], "]"}]}]}], "]"}], "*", 
        RowBox[{"Exp", "[", 
         RowBox[{"\[ImaginaryI]", "*", "n", "*", 
          RowBox[{"\[Theta]1", "[", 
           RowBox[{"x", ",", "z"}], "]"}]}], "]"}]}], "+", 
       RowBox[{
        RowBox[{"a2", "[", "n", "]"}], "*", 
        RowBox[{"HankelH1", "[", 
         RowBox[{"n", ",", 
          RowBox[{"k", "*", 
           RowBox[{"r2", "[", 
            RowBox[{"x", ",", "z"}], "]"}]}]}], "]"}], "*", 
        RowBox[{"Exp", "[", 
         RowBox[{"\[ImaginaryI]", "*", "n", "*", 
          RowBox[{"\[Theta]2", "[", 
           RowBox[{"x", ",", "z"}], "]"}]}], "]"}]}]}], ")"}]}]}]}], 
  ";"}]}], "Input",
 CellChangeTimes->{{3.836356333625394*^9, 3.836356496122422*^9}, {
   3.8363565697770095`*^9, 3.8363567652408223`*^9}, {3.8406906509052725`*^9, 
   3.840690655778985*^9}, 3.840691141387287*^9, {3.8406911743170357`*^9, 
   3.840691275652755*^9}, {3.8406914398757873`*^9, 3.8406914758986197`*^9}, {
   3.840691615397149*^9, 3.840691766502199*^9}, {3.8627181434455633`*^9, 
   3.862718262348648*^9}, 3.8627211001629763`*^9, {3.8629836303908114`*^9, 
   3.862983632874411*^9}},
 CellLabel->"In[97]:=",ExpressionUUID->"e84b39b9-337b-4f50-965b-d595dbb39c79"],

Cell["Radiation force produced by two cylinders ", "Text",
 CellChangeTimes->{{3.781597168701003*^9, 3.7815971934139256`*^9}, {
  3.8361934687226944`*^9, 3.836193475455629*^9}, {3.836367870300389*^9, 
  3.8363678765645533`*^9}, {3.8363679223038607`*^9, 3.8363679279275007`*^9}, {
  3.836455680330147*^9, 3.8364556952016315`*^9}, {3.839645007350993*^9, 
  3.8396450124434443`*^9}, {3.8627151341356936`*^9, 3.862715167097294*^9}, {
  3.8627152600217485`*^9, 3.8627152670982*^9}, {3.8627156166639934`*^9, 
  3.862715619381948*^9}, {3.8627156674526134`*^9, 3.8627156733168025`*^9}, {
  3.8627202792745457`*^9, 3.862720284105104*^9}, {3.8629836828470516`*^9, 
  3.8629837361180506`*^9}, {3.8629841093963795`*^9, 3.862984114285859*^9}},
 Background->RGBColor[
  0.9, 1, 1],ExpressionUUID->"fea724bb-b284-4fb8-bcf1-0f0f10ade46f"],

Cell[BoxData[{
 RowBox[{
  RowBox[{
   RowBox[{"Fn", "[", 
    RowBox[{"n_", ",", "x_", ",", "z_"}], "]"}], ":=", 
   RowBox[{
    RowBox[{
     RowBox[{"a1", "[", "n", "]"}], "*", 
     RowBox[{"HankelH1", "[", 
      RowBox[{"n", ",", 
       RowBox[{"k", "*", 
        RowBox[{"r1", "[", 
         RowBox[{"x", ",", "z"}], "]"}]}]}], "]"}], "*", 
     RowBox[{"Exp", "[", 
      RowBox[{"\[ImaginaryI]", "*", "n", "*", 
       RowBox[{"\[Theta]1", "[", 
        RowBox[{"x", ",", "z"}], "]"}]}], "]"}]}], "+", 
    RowBox[{
     RowBox[{"a2", "[", "n", "]"}], "*", 
     RowBox[{"HankelH1", "[", 
      RowBox[{"n", ",", 
       RowBox[{"k", "*", 
        RowBox[{"r2", "[", 
         RowBox[{"x", ",", "z"}], "]"}]}]}], "]"}], "*", 
     RowBox[{"Exp", "[", 
      RowBox[{"\[ImaginaryI]", "*", "n", "*", 
       RowBox[{"\[Theta]2", "[", 
        RowBox[{"x", ",", "z"}], "]"}]}], "]"}]}]}]}], 
  ";"}], "\[IndentingNewLine]", 
 RowBox[{
  RowBox[{
   RowBox[{"Dm", "[", 
    RowBox[{"m_", ",", "x_", ",", "z_"}], "]"}], ":=", 
   RowBox[{
    RowBox[{
     RowBox[{"a1", "[", "m", "]"}], "*", 
     RowBox[{"Exp", "[", 
      RowBox[{"\[ImaginaryI]", "*", "m", "*", 
       RowBox[{"\[Theta]1", "[", 
        RowBox[{"x", ",", "z"}], "]"}]}], "]"}], "*", 
     RowBox[{"(", 
      RowBox[{
       RowBox[{
        RowBox[{"Cos", "[", 
         RowBox[{"\[Theta]1", "[", 
          RowBox[{"x", ",", "z"}], "]"}], "]"}], "*", 
        RowBox[{"H1p", "[", 
         RowBox[{"m", ",", 
          RowBox[{"k", "*", 
           RowBox[{"r1", "[", 
            RowBox[{"x", ",", "z"}], "]"}]}]}], "]"}]}], "-", 
       RowBox[{
        RowBox[{"Sin", "[", 
         RowBox[{"\[Theta]1", "[", 
          RowBox[{"x", ",", "z"}], "]"}], "]"}], "*", 
        FractionBox[
         RowBox[{"\[ImaginaryI]", "*", "m", "*", 
          RowBox[{"HankelH1", "[", 
           RowBox[{"m", ",", 
            RowBox[{"k", "*", 
             RowBox[{"r1", "[", 
              RowBox[{"x", ",", "z"}], "]"}]}]}], "]"}]}], 
         RowBox[{"k", "*", 
          RowBox[{"r1", "[", 
           RowBox[{"x", ",", "z"}], "]"}]}]]}]}], ")"}]}], "+", 
    RowBox[{
     RowBox[{"a2", "[", "m", "]"}], "*", 
     RowBox[{"Exp", "[", 
      RowBox[{"\[ImaginaryI]", "*", "m", "*", 
       RowBox[{"\[Theta]2", "[", 
        RowBox[{"x", ",", "z"}], "]"}]}], "]"}], "*", 
     RowBox[{"(", 
      RowBox[{
       RowBox[{
        RowBox[{"Cos", "[", 
         RowBox[{"\[Theta]2", "[", 
          RowBox[{"x", ",", "z"}], "]"}], "]"}], "*", 
        RowBox[{"H1p", "[", 
         RowBox[{"m", ",", 
          RowBox[{"k", "*", 
           RowBox[{"r2", "[", 
            RowBox[{"x", ",", "z"}], "]"}]}]}], "]"}]}], "-", 
       RowBox[{
        RowBox[{"Sin", "[", 
         RowBox[{"\[Theta]2", "[", 
          RowBox[{"x", ",", "z"}], "]"}], "]"}], "*", 
        FractionBox[
         RowBox[{"\[ImaginaryI]", "*", "m", "*", 
          RowBox[{"HankelH1", "[", 
           RowBox[{"m", ",", 
            RowBox[{"k", "*", 
             RowBox[{"r2", "[", 
              RowBox[{"x", ",", "z"}], "]"}]}]}], "]"}]}], 
         RowBox[{"k", "*", 
          RowBox[{"r2", "[", 
           RowBox[{"x", ",", "z"}], "]"}]}]]}]}], ")"}]}]}]}], 
  ";"}], "\[IndentingNewLine]", 
 RowBox[{
  RowBox[{
   RowBox[{"Em", "[", 
    RowBox[{"m_", ",", "x_", ",", "z_"}], "]"}], ":=", 
   RowBox[{
    RowBox[{
     RowBox[{"a1", "[", "m", "]"}], "*", 
     RowBox[{"Exp", "[", 
      RowBox[{"\[ImaginaryI]", "*", "m", "*", 
       RowBox[{"\[Theta]1", "[", 
        RowBox[{"x", ",", "z"}], "]"}]}], "]"}], "*", 
     RowBox[{"(", 
      RowBox[{
       RowBox[{
        RowBox[{"Sin", "[", 
         RowBox[{"\[Theta]1", "[", 
          RowBox[{"x", ",", "z"}], "]"}], "]"}], "*", 
        RowBox[{"H1p", "[", 
         RowBox[{"m", ",", 
          RowBox[{"k", "*", 
           RowBox[{"r1", "[", 
            RowBox[{"x", ",", "z"}], "]"}]}]}], "]"}]}], "+", 
       RowBox[{
        RowBox[{"Cos", "[", 
         RowBox[{"\[Theta]1", "[", 
          RowBox[{"x", ",", "z"}], "]"}], "]"}], "*", 
        FractionBox[
         RowBox[{"\[ImaginaryI]", "*", "m", "*", 
          RowBox[{"HankelH1", "[", 
           RowBox[{"m", ",", 
            RowBox[{"k", "*", 
             RowBox[{"r1", "[", 
              RowBox[{"x", ",", "z"}], "]"}]}]}], "]"}]}], 
         RowBox[{"k", "*", 
          RowBox[{"r1", "[", 
           RowBox[{"x", ",", "z"}], "]"}]}]]}]}], ")"}]}], "+", 
    RowBox[{
     RowBox[{"a2", "[", "m", "]"}], "*", 
     RowBox[{"Exp", "[", 
      RowBox[{"\[ImaginaryI]", "*", "m", "*", 
       RowBox[{"\[Theta]2", "[", 
        RowBox[{"x", ",", "z"}], "]"}]}], "]"}], "*", 
     RowBox[{"(", 
      RowBox[{
       RowBox[{
        RowBox[{"Sin", "[", 
         RowBox[{"\[Theta]2", "[", 
          RowBox[{"x", ",", "z"}], "]"}], "]"}], "*", 
        RowBox[{"H1p", "[", 
         RowBox[{"m", ",", 
          RowBox[{"k", "*", 
           RowBox[{"r2", "[", 
            RowBox[{"x", ",", "z"}], "]"}]}]}], "]"}]}], "+", 
       RowBox[{
        RowBox[{"Cos", "[", 
         RowBox[{"\[Theta]2", "[", 
          RowBox[{"x", ",", "z"}], "]"}], "]"}], "*", 
        FractionBox[
         RowBox[{"\[ImaginaryI]", "*", "m", "*", 
          RowBox[{"HankelH1", "[", 
           RowBox[{"m", ",", 
            RowBox[{"k", "*", 
             RowBox[{"r2", "[", 
              RowBox[{"x", ",", "z"}], "]"}]}]}], "]"}]}], 
         RowBox[{"k", "*", 
          RowBox[{"r2", "[", 
           RowBox[{"x", ",", "z"}], "]"}]}]]}]}], ")"}]}]}]}], 
  ";"}], "\[IndentingNewLine]", 
 RowBox[{
  RowBox[{
   RowBox[{"g11", "[", 
    RowBox[{"n_", ",", "m_", ",", "x_", ",", "z_"}], "]"}], ":=", 
   RowBox[{
    RowBox[{
     RowBox[{"H1pp", "[", 
      RowBox[{"n", ",", 
       RowBox[{"k", "*", 
        RowBox[{"r1", "[", 
         RowBox[{"x", ",", "z"}], "]"}]}]}], "]"}], "*", 
     RowBox[{
      RowBox[{"H1p", "[", 
       RowBox[{"m", ",", 
        RowBox[{"k", "*", 
         RowBox[{"r1", "[", 
          RowBox[{"x", ",", "z"}], "]"}]}]}], "]"}], "\[Conjugate]"}]}], "+", 
    RowBox[{
     RowBox[{"H1p", "[", 
      RowBox[{"n", ",", 
       RowBox[{"k", "*", 
        RowBox[{"r1", "[", 
         RowBox[{"x", ",", "z"}], "]"}]}]}], "]"}], "*", 
     RowBox[{
      RowBox[{"H1pp", "[", 
       RowBox[{"m", ",", 
        RowBox[{"k", "*", 
         RowBox[{"r1", "[", 
          RowBox[{"x", ",", "z"}], "]"}]}]}], "]"}], "\[Conjugate]"}]}], "+", 
    RowBox[{
     FractionBox[
      RowBox[{"n", "*", "m"}], 
      SuperscriptBox[
       RowBox[{"(", 
        RowBox[{"k", "*", 
         RowBox[{"r1", "[", 
          RowBox[{"x", ",", "z"}], "]"}]}], ")"}], "3"]], "*", 
     RowBox[{"(", 
      RowBox[{
       RowBox[{
        RowBox[{"HankelH1", "[", 
         RowBox[{"n", ",", 
          RowBox[{"k", "*", 
           RowBox[{"r1", "[", 
            RowBox[{"x", ",", "z"}], "]"}]}]}], "]"}], "*", 
        RowBox[{
         RowBox[{"(", 
          RowBox[{
           RowBox[{"k", "*", 
            RowBox[{"r1", "[", 
             RowBox[{"x", ",", "z"}], "]"}], "*", 
            RowBox[{"H1p", "[", 
             RowBox[{"m", ",", 
              RowBox[{"k", "*", 
               RowBox[{"r1", "[", 
                RowBox[{"x", ",", "z"}], "]"}]}]}], "]"}]}], "-", 
           RowBox[{"HankelH1", "[", 
            RowBox[{"m", ",", 
             RowBox[{"k", "*", 
              RowBox[{"r1", "[", 
               RowBox[{"x", ",", "z"}], "]"}]}]}], "]"}]}], ")"}], 
         "\[Conjugate]"}]}], "+", 
       RowBox[{
        RowBox[{
         RowBox[{"HankelH1", "[", 
          RowBox[{"m", ",", 
           RowBox[{"k", "*", 
            RowBox[{"r1", "[", 
             RowBox[{"x", ",", "z"}], "]"}]}]}], "]"}], "\[Conjugate]"}], "*", 
        RowBox[{"(", 
         RowBox[{
          RowBox[{"k", "*", 
           RowBox[{"r1", "[", 
            RowBox[{"x", ",", "z"}], "]"}], "*", 
           RowBox[{"H1p", "[", 
            RowBox[{"n", ",", 
             RowBox[{"k", "*", 
              RowBox[{"r1", "[", 
               RowBox[{"x", ",", "z"}], "]"}]}]}], "]"}]}], "-", 
          RowBox[{"HankelH1", "[", 
           RowBox[{"n", ",", 
            RowBox[{"k", "*", 
             RowBox[{"r1", "[", 
              RowBox[{"x", ",", "z"}], "]"}]}]}], "]"}]}], ")"}]}]}], 
      ")"}]}]}]}], ";"}], "\[IndentingNewLine]", 
 RowBox[{
  RowBox[{
   RowBox[{"g12", "[", 
    RowBox[{"n_", ",", "m_", ",", "x_", ",", "z_"}], "]"}], ":=", 
   RowBox[{
    RowBox[{
     RowBox[{"H1pp", "[", 
      RowBox[{"n", ",", 
       RowBox[{"k", "*", 
        RowBox[{"r2", "[", 
         RowBox[{"x", ",", "z"}], "]"}]}]}], "]"}], "*", 
     RowBox[{
      RowBox[{"H1p", "[", 
       RowBox[{"m", ",", 
        RowBox[{"k", "*", 
         RowBox[{"r2", "[", 
          RowBox[{"x", ",", "z"}], "]"}]}]}], "]"}], "\[Conjugate]"}]}], "+", 
    RowBox[{
     RowBox[{"H1p", "[", 
      RowBox[{"n", ",", 
       RowBox[{"k", "*", 
        RowBox[{"r2", "[", 
         RowBox[{"x", ",", "z"}], "]"}]}]}], "]"}], "*", 
     RowBox[{
      RowBox[{"H1pp", "[", 
       RowBox[{"m", ",", 
        RowBox[{"k", "*", 
         RowBox[{"r2", "[", 
          RowBox[{"x", ",", "z"}], "]"}]}]}], "]"}], "\[Conjugate]"}]}], "+", 
    RowBox[{
     FractionBox[
      RowBox[{"n", "*", "m"}], 
      SuperscriptBox[
       RowBox[{"(", 
        RowBox[{"k", "*", 
         RowBox[{"r2", "[", 
          RowBox[{"x", ",", "z"}], "]"}]}], ")"}], "3"]], "*", 
     RowBox[{"(", 
      RowBox[{
       RowBox[{
        RowBox[{"HankelH1", "[", 
         RowBox[{"n", ",", 
          RowBox[{"k", "*", 
           RowBox[{"r2", "[", 
            RowBox[{"x", ",", "z"}], "]"}]}]}], "]"}], "*", 
        RowBox[{
         RowBox[{"(", 
          RowBox[{
           RowBox[{"k", "*", 
            RowBox[{"r2", "[", 
             RowBox[{"x", ",", "z"}], "]"}], "*", 
            RowBox[{"H1p", "[", 
             RowBox[{"m", ",", 
              RowBox[{"k", "*", 
               RowBox[{"r2", "[", 
                RowBox[{"x", ",", "z"}], "]"}]}]}], "]"}]}], "-", 
           RowBox[{"HankelH1", "[", 
            RowBox[{"m", ",", 
             RowBox[{"k", "*", 
              RowBox[{"r2", "[", 
               RowBox[{"x", ",", "z"}], "]"}]}]}], "]"}]}], ")"}], 
         "\[Conjugate]"}]}], "+", 
       RowBox[{
        RowBox[{
         RowBox[{"HankelH1", "[", 
          RowBox[{"m", ",", 
           RowBox[{"k", "*", 
            RowBox[{"r2", "[", 
             RowBox[{"x", ",", "z"}], "]"}]}]}], "]"}], "\[Conjugate]"}], "*", 
        RowBox[{"(", 
         RowBox[{
          RowBox[{"k", "*", 
           RowBox[{"r2", "[", 
            RowBox[{"x", ",", "z"}], "]"}], "*", 
           RowBox[{"H1p", "[", 
            RowBox[{"n", ",", 
             RowBox[{"k", "*", 
              RowBox[{"r2", "[", 
               RowBox[{"x", ",", "z"}], "]"}]}]}], "]"}]}], "-", 
          RowBox[{"HankelH1", "[", 
           RowBox[{"n", ",", 
            RowBox[{"k", "*", 
             RowBox[{"r2", "[", 
              RowBox[{"x", ",", "z"}], "]"}]}]}], "]"}]}], ")"}]}]}], 
      ")"}]}]}]}], ";"}], "\[IndentingNewLine]", 
 RowBox[{
  RowBox[{
   RowBox[{"g21", "[", 
    RowBox[{"n_", ",", "m_", ",", "x_", ",", "z_"}], "]"}], ":=", 
   RowBox[{
    FractionBox[
     RowBox[{"\[ImaginaryI]", "*", 
      RowBox[{"(", 
       RowBox[{"n", "-", "m"}], ")"}]}], 
     SuperscriptBox[
      RowBox[{"(", 
       RowBox[{"k", "*", 
        RowBox[{"r1", "[", 
         RowBox[{"x", ",", "z"}], "]"}]}], ")"}], "3"]], "*", 
    RowBox[{"(", 
     RowBox[{
      RowBox[{
       SuperscriptBox[
        RowBox[{"(", 
         RowBox[{"k", "*", 
          RowBox[{"r1", "[", 
           RowBox[{"x", ",", "z"}], "]"}]}], ")"}], "2"], "*", 
       RowBox[{"H1p", "[", 
        RowBox[{"n", ",", 
         RowBox[{"k", "*", 
          RowBox[{"r1", "[", 
           RowBox[{"x", ",", "z"}], "]"}]}]}], "]"}], "*", 
       RowBox[{
        RowBox[{"H1p", "[", 
         RowBox[{"m", ",", 
          RowBox[{"k", "*", 
           RowBox[{"r1", "[", 
            RowBox[{"x", ",", "z"}], "]"}]}]}], "]"}], "\[Conjugate]"}]}], 
      "+", 
      RowBox[{"n", "*", "m", "*", 
       RowBox[{"HankelH1", "[", 
        RowBox[{"n", ",", 
         RowBox[{"k", "*", 
          RowBox[{"r1", "[", 
           RowBox[{"x", ",", "z"}], "]"}]}]}], "]"}], "*", 
       RowBox[{
        RowBox[{"HankelH1", "[", 
         RowBox[{"m", ",", 
          RowBox[{"k", "*", 
           RowBox[{"r1", "[", 
            RowBox[{"x", ",", "z"}], "]"}]}]}], "]"}], "\[Conjugate]"}]}]}], 
     ")"}]}]}], ";"}], "\[IndentingNewLine]", 
 RowBox[{
  RowBox[{
   RowBox[{"g22", "[", 
    RowBox[{"n_", ",", "m_", ",", "x_", ",", "z_"}], "]"}], ":=", 
   RowBox[{
    FractionBox[
     RowBox[{"\[ImaginaryI]", "*", 
      RowBox[{"(", 
       RowBox[{"n", "-", "m"}], ")"}]}], 
     SuperscriptBox[
      RowBox[{"(", 
       RowBox[{"k", "*", 
        RowBox[{"r2", "[", 
         RowBox[{"x", ",", "z"}], "]"}]}], ")"}], "3"]], "*", 
    RowBox[{"(", 
     RowBox[{
      RowBox[{
       SuperscriptBox[
        RowBox[{"(", 
         RowBox[{"k", "*", 
          RowBox[{"r2", "[", 
           RowBox[{"x", ",", "z"}], "]"}]}], ")"}], "2"], "*", 
       RowBox[{"H1p", "[", 
        RowBox[{"n", ",", 
         RowBox[{"k", "*", 
          RowBox[{"r2", "[", 
           RowBox[{"x", ",", "z"}], "]"}]}]}], "]"}], "*", 
       RowBox[{
        RowBox[{"H1p", "[", 
         RowBox[{"m", ",", 
          RowBox[{"k", "*", 
           RowBox[{"r2", "[", 
            RowBox[{"x", ",", "z"}], "]"}]}]}], "]"}], "\[Conjugate]"}]}], 
      "+", 
      RowBox[{"n", "*", "m", "*", 
       RowBox[{"HankelH1", "[", 
        RowBox[{"n", ",", 
         RowBox[{"k", "*", 
          RowBox[{"r2", "[", 
           RowBox[{"x", ",", "z"}], "]"}]}]}], "]"}], "*", 
       RowBox[{
        RowBox[{"HankelH1", "[", 
         RowBox[{"m", ",", 
          RowBox[{"k", "*", 
           RowBox[{"r2", "[", 
            RowBox[{"x", ",", "z"}], "]"}]}]}], "]"}], "\[Conjugate]"}]}]}], 
     ")"}]}]}], ";"}], "\n", 
 RowBox[{
  RowBox[{
   RowBox[{"Gx1", "[", 
    RowBox[{"n_", ",", "m_", ",", "x_", ",", "z_"}], "]"}], ":=", 
   RowBox[{
    FractionBox[
     RowBox[{"Exp", "[", 
      RowBox[{"\[ImaginaryI]", "*", 
       RowBox[{"(", 
        RowBox[{"n", "-", "m"}], ")"}], "*", 
       RowBox[{"\[Theta]1", "[", 
        RowBox[{"x", ",", "z"}], "]"}]}], "]"}], "2"], "*", 
    RowBox[{"(", 
     RowBox[{
      RowBox[{
       RowBox[{"g11", "[", 
        RowBox[{"n", ",", "m", ",", "x", ",", "z"}], "]"}], "*", 
       RowBox[{"Cos", "[", 
        RowBox[{"\[Theta]1", "[", 
         RowBox[{"x", ",", "z"}], "]"}], "]"}]}], "-", 
      RowBox[{
       RowBox[{"g21", "[", 
        RowBox[{"n", ",", "m", ",", "x", ",", "z"}], "]"}], "*", 
       RowBox[{"Sin", "[", 
        RowBox[{"\[Theta]1", "[", 
         RowBox[{"x", ",", "z"}], "]"}], "]"}]}]}], ")"}]}]}], 
  ";"}], "\[IndentingNewLine]", 
 RowBox[{
  RowBox[{
   RowBox[{"Gx2", "[", 
    RowBox[{"n_", ",", "m_", ",", "x_", ",", "z_"}], "]"}], ":=", 
   RowBox[{
    FractionBox[
     RowBox[{"Exp", "[", 
      RowBox[{"\[ImaginaryI]", "*", 
       RowBox[{"(", 
        RowBox[{"n", "-", "m"}], ")"}], "*", 
       RowBox[{"\[Theta]2", "[", 
        RowBox[{"x", ",", "z"}], "]"}]}], "]"}], "2"], "*", 
    RowBox[{"(", 
     RowBox[{
      RowBox[{
       RowBox[{"g12", "[", 
        RowBox[{"n", ",", "m", ",", "x", ",", "z"}], "]"}], "*", 
       RowBox[{"Cos", "[", 
        RowBox[{"\[Theta]2", "[", 
         RowBox[{"x", ",", "z"}], "]"}], "]"}]}], "-", 
      RowBox[{
       RowBox[{"g22", "[", 
        RowBox[{"n", ",", "m", ",", "x", ",", "z"}], "]"}], "*", 
       RowBox[{"Sin", "[", 
        RowBox[{"\[Theta]2", "[", 
         RowBox[{"x", ",", "z"}], "]"}], "]"}]}]}], ")"}]}]}], 
  ";"}], "\[IndentingNewLine]", 
 RowBox[{
  RowBox[{
   RowBox[{"Gz1", "[", 
    RowBox[{"n_", ",", "m_", ",", "x_", ",", "z_"}], "]"}], ":=", 
   RowBox[{
    FractionBox[
     RowBox[{"Exp", "[", 
      RowBox[{"\[ImaginaryI]", "*", 
       RowBox[{"(", 
        RowBox[{"n", "-", "m"}], ")"}], "*", 
       RowBox[{"\[Theta]1", "[", 
        RowBox[{"x", ",", "z"}], "]"}]}], "]"}], "2"], "*", 
    RowBox[{"(", 
     RowBox[{
      RowBox[{
       RowBox[{"g11", "[", 
        RowBox[{"n", ",", "m", ",", "x", ",", "z"}], "]"}], "*", 
       RowBox[{"Sin", "[", 
        RowBox[{"\[Theta]1", "[", 
         RowBox[{"x", ",", "z"}], "]"}], "]"}]}], "+", 
      RowBox[{
       RowBox[{"g21", "[", 
        RowBox[{"n", ",", "m", ",", "x", ",", "z"}], "]"}], "*", 
       RowBox[{"Cos", "[", 
        RowBox[{"\[Theta]1", "[", 
         RowBox[{"x", ",", "z"}], "]"}], "]"}]}]}], ")"}]}]}], 
  ";"}], "\[IndentingNewLine]", 
 RowBox[{
  RowBox[{
   RowBox[{"Gz2", "[", 
    RowBox[{"n_", ",", "m_", ",", "x_", ",", "z_"}], "]"}], ":=", 
   RowBox[{
    FractionBox[
     RowBox[{"Exp", "[", 
      RowBox[{"\[ImaginaryI]", "*", 
       RowBox[{"(", 
        RowBox[{"n", "-", "m"}], ")"}], "*", 
       RowBox[{"\[Theta]2", "[", 
        RowBox[{"x", ",", "z"}], "]"}]}], "]"}], "2"], "*", 
    RowBox[{"(", 
     RowBox[{
      RowBox[{
       RowBox[{"g12", "[", 
        RowBox[{"n", ",", "m", ",", "x", ",", "z"}], "]"}], "*", 
       RowBox[{"Sin", "[", 
        RowBox[{"\[Theta]2", "[", 
         RowBox[{"x", ",", "z"}], "]"}], "]"}]}], "+", 
      RowBox[{
       RowBox[{"g22", "[", 
        RowBox[{"n", ",", "m", ",", "x", ",", "z"}], "]"}], "*", 
       RowBox[{"Cos", "[", 
        RowBox[{"\[Theta]2", "[", 
         RowBox[{"x", ",", "z"}], "]"}], "]"}]}]}], ")"}]}]}], 
  ";"}], "\[IndentingNewLine]", 
 RowBox[{
  RowBox[{
   RowBox[{"q1", "[", 
    RowBox[{"n_", ",", "m_", ",", "x_", ",", "z_"}], "]"}], ":=", 
   RowBox[{
    RowBox[{
     RowBox[{"H1pp", "[", 
      RowBox[{"n", ",", 
       RowBox[{"k", "*", 
        RowBox[{"r1", "[", 
         RowBox[{"x", ",", "z"}], "]"}]}]}], "]"}], "*", 
     RowBox[{
      RowBox[{"H1p", "[", 
       RowBox[{"m", ",", 
        RowBox[{"k", "*", 
         RowBox[{"r2", "[", 
          RowBox[{"x", ",", "z"}], "]"}]}]}], "]"}], "\[Conjugate]"}]}], "+", 
    RowBox[{
     FractionBox[
      RowBox[{"n", "*", "m"}], 
      RowBox[{
       SuperscriptBox["k", "2"], "*", 
       RowBox[{"r1", "[", 
        RowBox[{"x", ",", "z"}], "]"}], "*", 
       RowBox[{"r2", "[", 
        RowBox[{"x", ",", "z"}], "]"}]}]], "*", 
     RowBox[{"H1p", "[", 
      RowBox[{"n", ",", 
       RowBox[{"k", "*", 
        RowBox[{"r1", "[", 
         RowBox[{"x", ",", "z"}], "]"}]}]}], "]"}], "*", 
     RowBox[{
      RowBox[{"HankelH1", "[", 
       RowBox[{"m", ",", 
        RowBox[{"k", "*", 
         RowBox[{"r2", "[", 
          RowBox[{"x", ",", "z"}], "]"}]}]}], "]"}], "\[Conjugate]"}]}]}]}], 
  ";"}], "\[IndentingNewLine]", 
 RowBox[{
  RowBox[{
   RowBox[{"q1r", "[", 
    RowBox[{"m_", ",", "n_", ",", "x_", ",", "z_"}], "]"}], ":=", 
   RowBox[{
    RowBox[{
     RowBox[{"H1pp", "[", 
      RowBox[{"m", ",", 
       RowBox[{"k", "*", 
        RowBox[{"r2", "[", 
         RowBox[{"x", ",", "z"}], "]"}]}]}], "]"}], "*", 
     RowBox[{
      RowBox[{"H1p", "[", 
       RowBox[{"n", ",", 
        RowBox[{"k", "*", 
         RowBox[{"r1", "[", 
          RowBox[{"x", ",", "z"}], "]"}]}]}], "]"}], "\[Conjugate]"}]}], "+", 
    RowBox[{
     FractionBox[
      RowBox[{"n", "*", "m"}], 
      RowBox[{
       SuperscriptBox["k", "2"], "*", 
       RowBox[{"r1", "[", 
        RowBox[{"x", ",", "z"}], "]"}], "*", 
       RowBox[{"r2", "[", 
        RowBox[{"x", ",", "z"}], "]"}]}]], "*", 
     RowBox[{"H1p", "[", 
      RowBox[{"m", ",", 
       RowBox[{"k", "*", 
        RowBox[{"r2", "[", 
         RowBox[{"x", ",", "z"}], "]"}]}]}], "]"}], "*", 
     RowBox[{
      RowBox[{"HankelH1", "[", 
       RowBox[{"n", ",", 
        RowBox[{"k", "*", 
         RowBox[{"r1", "[", 
          RowBox[{"x", ",", "z"}], "]"}]}]}], "]"}], "\[Conjugate]"}]}]}]}], 
  ";"}], "\[IndentingNewLine]", 
 RowBox[{
  RowBox[{
   RowBox[{"q2", "[", 
    RowBox[{"n_", ",", "m_", ",", "x_", ",", "z_"}], "]"}], ":=", 
   RowBox[{
    FractionBox[
     RowBox[{"\[ImaginaryI]", "*", "n"}], 
     SuperscriptBox[
      RowBox[{"(", 
       RowBox[{"k", "*", 
        RowBox[{"r1", "[", 
         RowBox[{"x", ",", "z"}], "]"}]}], ")"}], "2"]], "*", 
    RowBox[{"(", 
     RowBox[{
      RowBox[{"k", "*", 
       RowBox[{"r1", "[", 
        RowBox[{"x", ",", "z"}], "]"}], "*", 
       RowBox[{"H1p", "[", 
        RowBox[{"n", ",", 
         RowBox[{"k", "*", 
          RowBox[{"r1", "[", 
           RowBox[{"x", ",", "z"}], "]"}]}]}], "]"}]}], "-", 
      RowBox[{"HankelH1", "[", 
       RowBox[{"n", ",", 
        RowBox[{"k", "*", 
         RowBox[{"r1", "[", 
          RowBox[{"x", ",", "z"}], "]"}]}]}], "]"}]}], ")"}], "*", 
    RowBox[{
     RowBox[{"H1p", "[", 
      RowBox[{"m", ",", 
       RowBox[{"k", "*", 
        RowBox[{"r2", "[", 
         RowBox[{"x", ",", "z"}], "]"}]}]}], "]"}], "\[Conjugate]"}]}]}], 
  ";"}], "\[IndentingNewLine]", 
 RowBox[{
  RowBox[{
   RowBox[{"q2r", "[", 
    RowBox[{"m_", ",", "n_", ",", "x_", ",", "z_"}], "]"}], ":=", 
   RowBox[{
    FractionBox[
     RowBox[{"\[ImaginaryI]", "*", "m"}], 
     SuperscriptBox[
      RowBox[{"(", 
       RowBox[{"k", "*", 
        RowBox[{"r2", "[", 
         RowBox[{"x", ",", "z"}], "]"}]}], ")"}], "2"]], "*", 
    RowBox[{"(", 
     RowBox[{
      RowBox[{"k", "*", 
       RowBox[{"r2", "[", 
        RowBox[{"x", ",", "z"}], "]"}], "*", 
       RowBox[{"H1p", "[", 
        RowBox[{"m", ",", 
         RowBox[{"k", "*", 
          RowBox[{"r2", "[", 
           RowBox[{"x", ",", "z"}], "]"}]}]}], "]"}]}], "-", 
      RowBox[{"HankelH1", "[", 
       RowBox[{"m", ",", 
        RowBox[{"k", "*", 
         RowBox[{"r2", "[", 
          RowBox[{"x", ",", "z"}], "]"}]}]}], "]"}]}], ")"}], "*", 
    RowBox[{
     RowBox[{"H1p", "[", 
      RowBox[{"n", ",", 
       RowBox[{"k", "*", 
        RowBox[{"r1", "[", 
         RowBox[{"x", ",", "z"}], "]"}]}]}], "]"}], "\[Conjugate]"}]}]}], 
  ";"}], "\[IndentingNewLine]", 
 RowBox[{
  RowBox[{
   RowBox[{"q3", "[", 
    RowBox[{"n_", ",", "m_", ",", "x_", ",", "z_"}], "]"}], ":=", 
   RowBox[{
    RowBox[{
     RowBox[{"H1p", "[", 
      RowBox[{"n", ",", 
       RowBox[{"k", "*", 
        RowBox[{"r1", "[", 
         RowBox[{"x", ",", "z"}], "]"}]}]}], "]"}], "*", 
     RowBox[{
      RowBox[{"H1p", "[", 
       RowBox[{"m", ",", 
        RowBox[{"k", "*", 
         RowBox[{"r2", "[", 
          RowBox[{"x", ",", "z"}], "]"}]}]}], "]"}], "\[Conjugate]"}]}], "+", 
    RowBox[{
     FractionBox[
      RowBox[{"n", "*", "m"}], 
      RowBox[{
       SuperscriptBox["k", "2"], "*", 
       RowBox[{"r1", "[", 
        RowBox[{"x", ",", "z"}], "]"}], "*", 
       RowBox[{"r2", "[", 
        RowBox[{"x", ",", "z"}], "]"}]}]], "*", 
     RowBox[{"HankelH1", "[", 
      RowBox[{"n", ",", 
       RowBox[{"k", "*", 
        RowBox[{"r1", "[", 
         RowBox[{"x", ",", "z"}], "]"}]}]}], "]"}], "*", 
     RowBox[{
      RowBox[{"HankelH1", "[", 
       RowBox[{"m", ",", 
        RowBox[{"k", "*", 
         RowBox[{"r2", "[", 
          RowBox[{"x", ",", "z"}], "]"}]}]}], "]"}], "\[Conjugate]"}]}]}]}], 
  ";"}], "\[IndentingNewLine]", 
 RowBox[{
  RowBox[{
   RowBox[{"q4", "[", 
    RowBox[{"n_", ",", "m_", ",", "x_", ",", "z_"}], "]"}], ":=", 
   RowBox[{
    RowBox[{
     FractionBox[
      RowBox[{"\[ImaginaryI]", "*", "n"}], 
      RowBox[{"k", "*", 
       RowBox[{"r1", "[", 
        RowBox[{"x", ",", "z"}], "]"}]}]], "*", 
     RowBox[{"HankelH1", "[", 
      RowBox[{"n", ",", 
       RowBox[{"k", "*", 
        RowBox[{"r1", "[", 
         RowBox[{"x", ",", "z"}], "]"}]}]}], "]"}], "*", 
     RowBox[{
      RowBox[{"H1p", "[", 
       RowBox[{"m", ",", 
        RowBox[{"k", "*", 
         RowBox[{"r2", "[", 
          RowBox[{"x", ",", "z"}], "]"}]}]}], "]"}], "\[Conjugate]"}]}], "+", 
    RowBox[{
     FractionBox[
      RowBox[{"\[ImaginaryI]", "*", "m"}], 
      RowBox[{"k", "*", 
       RowBox[{"r2", "[", 
        RowBox[{"x", ",", "z"}], "]"}]}]], "*", 
     RowBox[{"H1p", "[", 
      RowBox[{"n", ",", 
       RowBox[{"k", "*", 
        RowBox[{"r1", "[", 
         RowBox[{"x", ",", "z"}], "]"}]}]}], "]"}], "*", 
     RowBox[{
      RowBox[{"HankelH1", "[", 
       RowBox[{"m", ",", 
        RowBox[{"k", "*", 
         RowBox[{"r2", "[", 
          RowBox[{"x", ",", "z"}], "]"}]}]}], "]"}], "\[Conjugate]"}]}]}]}], 
  ";"}], "\[IndentingNewLine]", 
 RowBox[{
  RowBox[{
   RowBox[{"Qx", "[", 
    RowBox[{"n_", ",", "m_", ",", "x_", ",", "z_"}], "]"}], ":=", 
   RowBox[{
    RowBox[{"Exp", "[", 
     RowBox[{"\[ImaginaryI]", "*", "n", "*", 
      RowBox[{"\[Theta]1", "[", 
       RowBox[{"x", ",", "z"}], "]"}]}], "]"}], "*", 
    RowBox[{"Exp", "[", 
     RowBox[{
      RowBox[{"-", "\[ImaginaryI]"}], "*", "m", "*", 
      RowBox[{"\[Theta]2", "[", 
       RowBox[{"x", ",", "z"}], "]"}]}], "]"}], "*", 
    RowBox[{"(", 
     RowBox[{
      RowBox[{
       RowBox[{"Cos", "[", 
        RowBox[{
         RowBox[{"\[Theta]1", "[", 
          RowBox[{"x", ",", "z"}], "]"}], "-", 
         RowBox[{"\[Theta]2", "[", 
          RowBox[{"x", ",", "z"}], "]"}]}], "]"}], "*", 
       RowBox[{"(", 
        RowBox[{
         RowBox[{
          RowBox[{"q1", "[", 
           RowBox[{"n", ",", "m", ",", "x", ",", "z"}], "]"}], "*", 
          RowBox[{"Cos", "[", 
           RowBox[{"\[Theta]1", "[", 
            RowBox[{"x", ",", "z"}], "]"}], "]"}]}], "+", 
         RowBox[{
          RowBox[{
           RowBox[{"q1r", "[", 
            RowBox[{"m", ",", "n", ",", "x", ",", "z"}], "]"}], 
           "\[Conjugate]"}], "*", 
          RowBox[{"Cos", "[", 
           RowBox[{"\[Theta]2", "[", 
            RowBox[{"x", ",", "z"}], "]"}], "]"}]}]}], ")"}]}], "-", 
      RowBox[{
       RowBox[{"Sin", "[", 
        RowBox[{
         RowBox[{"\[Theta]1", "[", 
          RowBox[{"x", ",", "z"}], "]"}], "-", 
         RowBox[{"\[Theta]2", "[", 
          RowBox[{"x", ",", "z"}], "]"}]}], "]"}], "*", 
       RowBox[{"(", 
        RowBox[{
         RowBox[{
          RowBox[{"q2", "[", 
           RowBox[{"n", ",", "m", ",", "x", ",", "z"}], "]"}], "*", 
          RowBox[{"Cos", "[", 
           RowBox[{"\[Theta]1", "[", 
            RowBox[{"x", ",", "z"}], "]"}], "]"}]}], "-", 
         RowBox[{
          RowBox[{
           RowBox[{"q2r", "[", 
            RowBox[{"m", ",", "n", ",", "x", ",", "z"}], "]"}], 
           "\[Conjugate]"}], "*", 
          RowBox[{"Cos", "[", 
           RowBox[{"\[Theta]2", "[", 
            RowBox[{"x", ",", "z"}], "]"}], "]"}]}]}], ")"}]}], "-", 
      RowBox[{
       RowBox[{"q3", "[", 
        RowBox[{"n", ",", "m", ",", "x", ",", "z"}], "]"}], "*", 
       RowBox[{"(", 
        RowBox[{
         RowBox[{
          FractionBox[
           RowBox[{"Sin", "[", 
            RowBox[{"\[Theta]1", "[", 
             RowBox[{"x", ",", "z"}], "]"}], "]"}], 
           RowBox[{"k", "*", 
            RowBox[{"r1", "[", 
             RowBox[{"x", ",", "z"}], "]"}]}]], "*", 
          RowBox[{"(", 
           RowBox[{
            RowBox[{"\[ImaginaryI]", "*", "n", "*", 
             RowBox[{"Cos", "[", 
              RowBox[{
               RowBox[{"\[Theta]1", "[", 
                RowBox[{"x", ",", "z"}], "]"}], "-", 
               RowBox[{"\[Theta]2", "[", 
                RowBox[{"x", ",", "z"}], "]"}]}], "]"}]}], "-", 
            RowBox[{"Sin", "[", 
             RowBox[{
              RowBox[{"\[Theta]1", "[", 
               RowBox[{"x", ",", "z"}], "]"}], "-", 
              RowBox[{"\[Theta]2", "[", 
               RowBox[{"x", ",", "z"}], "]"}]}], "]"}]}], ")"}]}], "-", 
         RowBox[{
          FractionBox[
           RowBox[{"Sin", "[", 
            RowBox[{"\[Theta]2", "[", 
             RowBox[{"x", ",", "z"}], "]"}], "]"}], 
           RowBox[{"k", "*", 
            RowBox[{"r2", "[", 
             RowBox[{"x", ",", "z"}], "]"}]}]], "*", 
          RowBox[{"(", 
           RowBox[{
            RowBox[{"\[ImaginaryI]", "*", "m", "*", 
             RowBox[{"Cos", "[", 
              RowBox[{
               RowBox[{"\[Theta]1", "[", 
                RowBox[{"x", ",", "z"}], "]"}], "-", 
               RowBox[{"\[Theta]2", "[", 
                RowBox[{"x", ",", "z"}], "]"}]}], "]"}]}], "-", 
            RowBox[{"Sin", "[", 
             RowBox[{
              RowBox[{"\[Theta]1", "[", 
               RowBox[{"x", ",", "z"}], "]"}], "-", 
              RowBox[{"\[Theta]2", "[", 
               RowBox[{"x", ",", "z"}], "]"}]}], "]"}]}], ")"}]}]}], ")"}]}], 
      "+", 
      RowBox[{
       RowBox[{"q4", "[", 
        RowBox[{"n", ",", "m", ",", "x", ",", "z"}], "]"}], "*", 
       RowBox[{"(", 
        RowBox[{
         RowBox[{
          FractionBox[
           RowBox[{"Sin", "[", 
            RowBox[{"\[Theta]1", "[", 
             RowBox[{"x", ",", "z"}], "]"}], "]"}], 
           RowBox[{"k", "*", 
            RowBox[{"r1", "[", 
             RowBox[{"x", ",", "z"}], "]"}]}]], "*", 
          RowBox[{"(", 
           RowBox[{
            RowBox[{"\[ImaginaryI]", "*", "n", "*", 
             RowBox[{"Sin", "[", 
              RowBox[{
               RowBox[{"\[Theta]1", "[", 
                RowBox[{"x", ",", "z"}], "]"}], "-", 
               RowBox[{"\[Theta]2", "[", 
                RowBox[{"x", ",", "z"}], "]"}]}], "]"}]}], "+", 
            RowBox[{"Cos", "[", 
             RowBox[{
              RowBox[{"\[Theta]1", "[", 
               RowBox[{"x", ",", "z"}], "]"}], "-", 
              RowBox[{"\[Theta]2", "[", 
               RowBox[{"x", ",", "z"}], "]"}]}], "]"}]}], ")"}]}], "-", 
         RowBox[{
          FractionBox[
           RowBox[{"Sin", "[", 
            RowBox[{"\[Theta]2", "[", 
             RowBox[{"x", ",", "z"}], "]"}], "]"}], 
           RowBox[{"k", "*", 
            RowBox[{"r2", "[", 
             RowBox[{"x", ",", "z"}], "]"}]}]], "*", 
          RowBox[{"(", 
           RowBox[{
            RowBox[{"\[ImaginaryI]", "*", "m", "*", 
             RowBox[{"Sin", "[", 
              RowBox[{
               RowBox[{"\[Theta]1", "[", 
                RowBox[{"x", ",", "z"}], "]"}], "-", 
               RowBox[{"\[Theta]2", "[", 
                RowBox[{"x", ",", "z"}], "]"}]}], "]"}]}], "+", 
            RowBox[{"Cos", "[", 
             RowBox[{
              RowBox[{"\[Theta]1", "[", 
               RowBox[{"x", ",", "z"}], "]"}], "-", 
              RowBox[{"\[Theta]2", "[", 
               RowBox[{"x", ",", "z"}], "]"}]}], "]"}]}], ")"}]}]}], 
        ")"}]}]}], ")"}]}]}], ";"}], "\[IndentingNewLine]", 
 RowBox[{
  RowBox[{
   RowBox[{"Qz", "[", 
    RowBox[{"n_", ",", "m_", ",", "x_", ",", "z_"}], "]"}], ":=", 
   RowBox[{
    RowBox[{"Exp", "[", 
     RowBox[{"\[ImaginaryI]", "*", "n", "*", 
      RowBox[{"\[Theta]1", "[", 
       RowBox[{"x", ",", "z"}], "]"}]}], "]"}], "*", 
    RowBox[{"Exp", "[", 
     RowBox[{
      RowBox[{"-", "\[ImaginaryI]"}], "*", "m", "*", 
      RowBox[{"\[Theta]2", "[", 
       RowBox[{"x", ",", "z"}], "]"}]}], "]"}], "*", 
    RowBox[{"(", 
     RowBox[{
      RowBox[{
       RowBox[{"Cos", "[", 
        RowBox[{
         RowBox[{"\[Theta]1", "[", 
          RowBox[{"x", ",", "z"}], "]"}], "-", 
         RowBox[{"\[Theta]2", "[", 
          RowBox[{"x", ",", "z"}], "]"}]}], "]"}], "*", 
       RowBox[{"(", 
        RowBox[{
         RowBox[{
          RowBox[{"q1", "[", 
           RowBox[{"n", ",", "m", ",", "x", ",", "z"}], "]"}], "*", 
          RowBox[{"Sin", "[", 
           RowBox[{"\[Theta]1", "[", 
            RowBox[{"x", ",", "z"}], "]"}], "]"}]}], "+", 
         RowBox[{
          RowBox[{
           RowBox[{"q1r", "[", 
            RowBox[{"m", ",", "n", ",", "x", ",", "z"}], "]"}], 
           "\[Conjugate]"}], "*", 
          RowBox[{"Sin", "[", 
           RowBox[{"\[Theta]2", "[", 
            RowBox[{"x", ",", "z"}], "]"}], "]"}]}]}], ")"}]}], "-", 
      RowBox[{
       RowBox[{"Sin", "[", 
        RowBox[{
         RowBox[{"\[Theta]1", "[", 
          RowBox[{"x", ",", "z"}], "]"}], "-", 
         RowBox[{"\[Theta]2", "[", 
          RowBox[{"x", ",", "z"}], "]"}]}], "]"}], "*", 
       RowBox[{"(", 
        RowBox[{
         RowBox[{
          RowBox[{"q2", "[", 
           RowBox[{"n", ",", "m", ",", "x", ",", "z"}], "]"}], "*", 
          RowBox[{"Sin", "[", 
           RowBox[{"\[Theta]1", "[", 
            RowBox[{"x", ",", "z"}], "]"}], "]"}]}], "-", 
         RowBox[{
          RowBox[{
           RowBox[{"q2r", "[", 
            RowBox[{"m", ",", "n", ",", "x", ",", "z"}], "]"}], 
           "\[Conjugate]"}], "*", 
          RowBox[{"Sin", "[", 
           RowBox[{"\[Theta]2", "[", 
            RowBox[{"x", ",", "z"}], "]"}], "]"}]}]}], ")"}]}], "+", 
      RowBox[{
       RowBox[{"q3", "[", 
        RowBox[{"n", ",", "m", ",", "x", ",", "z"}], "]"}], "*", 
       RowBox[{"(", 
        RowBox[{
         RowBox[{
          FractionBox[
           RowBox[{"Cos", "[", 
            RowBox[{"\[Theta]1", "[", 
             RowBox[{"x", ",", "z"}], "]"}], "]"}], 
           RowBox[{"k", "*", 
            RowBox[{"r1", "[", 
             RowBox[{"x", ",", "z"}], "]"}]}]], "*", 
          RowBox[{"(", 
           RowBox[{
            RowBox[{"\[ImaginaryI]", "*", "n", "*", 
             RowBox[{"Cos", "[", 
              RowBox[{
               RowBox[{"\[Theta]1", "[", 
                RowBox[{"x", ",", "z"}], "]"}], "-", 
               RowBox[{"\[Theta]2", "[", 
                RowBox[{"x", ",", "z"}], "]"}]}], "]"}]}], "-", 
            RowBox[{"Sin", "[", 
             RowBox[{
              RowBox[{"\[Theta]1", "[", 
               RowBox[{"x", ",", "z"}], "]"}], "-", 
              RowBox[{"\[Theta]2", "[", 
               RowBox[{"x", ",", "z"}], "]"}]}], "]"}]}], ")"}]}], "-", 
         RowBox[{
          FractionBox[
           RowBox[{"Cos", "[", 
            RowBox[{"\[Theta]2", "[", 
             RowBox[{"x", ",", "z"}], "]"}], "]"}], 
           RowBox[{"k", "*", 
            RowBox[{"r2", "[", 
             RowBox[{"x", ",", "z"}], "]"}]}]], "*", 
          RowBox[{"(", 
           RowBox[{
            RowBox[{"\[ImaginaryI]", "*", "m", "*", 
             RowBox[{"Cos", "[", 
              RowBox[{
               RowBox[{"\[Theta]1", "[", 
                RowBox[{"x", ",", "z"}], "]"}], "-", 
               RowBox[{"\[Theta]2", "[", 
                RowBox[{"x", ",", "z"}], "]"}]}], "]"}]}], "-", 
            RowBox[{"Sin", "[", 
             RowBox[{
              RowBox[{"\[Theta]1", "[", 
               RowBox[{"x", ",", "z"}], "]"}], "-", 
              RowBox[{"\[Theta]2", "[", 
               RowBox[{"x", ",", "z"}], "]"}]}], "]"}]}], ")"}]}]}], ")"}]}], 
      "-", 
      RowBox[{
       RowBox[{"q4", "[", 
        RowBox[{"n", ",", "m", ",", "x", ",", "z"}], "]"}], "*", 
       RowBox[{"(", 
        RowBox[{
         RowBox[{
          FractionBox[
           RowBox[{"Cos", "[", 
            RowBox[{"\[Theta]1", "[", 
             RowBox[{"x", ",", "z"}], "]"}], "]"}], 
           RowBox[{"k", "*", 
            RowBox[{"r1", "[", 
             RowBox[{"x", ",", "z"}], "]"}]}]], "*", 
          RowBox[{"(", 
           RowBox[{
            RowBox[{"\[ImaginaryI]", "*", "n", "*", 
             RowBox[{"Sin", "[", 
              RowBox[{
               RowBox[{"\[Theta]1", "[", 
                RowBox[{"x", ",", "z"}], "]"}], "-", 
               RowBox[{"\[Theta]2", "[", 
                RowBox[{"x", ",", "z"}], "]"}]}], "]"}]}], "+", 
            RowBox[{"Cos", "[", 
             RowBox[{
              RowBox[{"\[Theta]1", "[", 
               RowBox[{"x", ",", "z"}], "]"}], "-", 
              RowBox[{"\[Theta]2", "[", 
               RowBox[{"x", ",", "z"}], "]"}]}], "]"}]}], ")"}]}], "-", 
         RowBox[{
          FractionBox[
           RowBox[{"Cos", "[", 
            RowBox[{"\[Theta]2", "[", 
             RowBox[{"x", ",", "z"}], "]"}], "]"}], 
           RowBox[{"k", "*", 
            RowBox[{"r2", "[", 
             RowBox[{"x", ",", "z"}], "]"}]}]], "*", 
          RowBox[{"(", 
           RowBox[{
            RowBox[{"\[ImaginaryI]", "*", "m", "*", 
             RowBox[{"Sin", "[", 
              RowBox[{
               RowBox[{"\[Theta]1", "[", 
                RowBox[{"x", ",", "z"}], "]"}], "-", 
               RowBox[{"\[Theta]2", "[", 
                RowBox[{"x", ",", "z"}], "]"}]}], "]"}]}], "+", 
            RowBox[{"Cos", "[", 
             RowBox[{
              RowBox[{"\[Theta]1", "[", 
               RowBox[{"x", ",", "z"}], "]"}], "-", 
              RowBox[{"\[Theta]2", "[", 
               RowBox[{"x", ",", "z"}], "]"}]}], "]"}]}], ")"}]}]}], 
        ")"}]}]}], ")"}]}]}], ";"}], "\[IndentingNewLine]", 
 RowBox[{
  RowBox[{
   RowBox[{"Fpx", "[", 
    RowBox[{"x_", ",", "z_"}], "]"}], ":=", 
   RowBox[{
    RowBox[{"-", "2"}], "*", "\[Pi]", "*", 
    SuperscriptBox[
     RowBox[{"(", 
      RowBox[{"k", "*", "Rp"}], ")"}], "3"], "*", "\[Rho]0", "*", 
    RowBox[{"Re", "[", 
     RowBox[{
      UnderoverscriptBox["\[Sum]", 
       RowBox[{"n", "=", 
        RowBox[{"-", "Nmax"}]}], "Nmax"], 
      RowBox[{"(", 
       RowBox[{
        UnderoverscriptBox["\[Sum]", 
         RowBox[{"m", "=", 
          RowBox[{"-", "Nmax"}]}], "Nmax"], 
        RowBox[{"(", 
         RowBox[{
          RowBox[{
           FractionBox["f1", "3"], "*", 
           RowBox[{
            RowBox[{"Fn", "[", 
             RowBox[{"n", ",", "x", ",", "z"}], "]"}], "\[Conjugate]"}], "*", 
           RowBox[{"Dm", "[", 
            RowBox[{"m", ",", "x", ",", "z"}], "]"}]}], "-", 
          RowBox[{
           FractionBox["f2", "2"], "*", 
           RowBox[{"(", 
            RowBox[{
             RowBox[{
              RowBox[{"a1", "[", "n", "]"}], "*", 
              RowBox[{
               RowBox[{"a1", "[", "m", "]"}], "\[Conjugate]"}], "*", 
              RowBox[{"Gx1", "[", 
               RowBox[{"n", ",", "m", ",", "x", ",", "z"}], "]"}]}], "+", 
             RowBox[{
              RowBox[{"a2", "[", "n", "]"}], "*", 
              RowBox[{
               RowBox[{"a2", "[", "m", "]"}], "\[Conjugate]"}], "*", 
              RowBox[{"Gx2", "[", 
               RowBox[{"n", ",", "m", ",", "x", ",", "z"}], "]"}]}], "+", 
             RowBox[{
              RowBox[{"a1", "[", "n", "]"}], "*", 
              RowBox[{
               RowBox[{"a2", "[", "m", "]"}], "\[Conjugate]"}], "*", 
              RowBox[{"Qx", "[", 
               RowBox[{"n", ",", "m", ",", "x", ",", "z"}], "]"}]}]}], 
            ")"}]}]}], ")"}]}], ")"}]}], "]"}]}]}], 
  ";"}], "\[IndentingNewLine]", 
 RowBox[{
  RowBox[{
   RowBox[{"Fpz", "[", 
    RowBox[{"x_", ",", "z_"}], "]"}], ":=", 
   RowBox[{
    RowBox[{"-", "2"}], "*", "\[Pi]", "*", 
    SuperscriptBox[
     RowBox[{"(", 
      RowBox[{"k", "*", "Rp"}], ")"}], "3"], "*", "\[Rho]0", "*", 
    RowBox[{"Re", "[", 
     RowBox[{
      UnderoverscriptBox["\[Sum]", 
       RowBox[{"n", "=", 
        RowBox[{"-", "Nmax"}]}], "Nmax"], 
      RowBox[{"(", 
       RowBox[{
        UnderoverscriptBox["\[Sum]", 
         RowBox[{"m", "=", 
          RowBox[{"-", "Nmax"}]}], "Nmax"], 
        RowBox[{"(", 
         RowBox[{
          RowBox[{
           FractionBox["f1", "3"], "*", 
           RowBox[{
            RowBox[{"Fn", "[", 
             RowBox[{"n", ",", "x", ",", "z"}], "]"}], "\[Conjugate]"}], "*", 
           RowBox[{"Em", "[", 
            RowBox[{"m", ",", "x", ",", "z"}], "]"}]}], "-", 
          RowBox[{
           FractionBox["f2", "2"], "*", 
           RowBox[{"(", 
            RowBox[{
             RowBox[{
              RowBox[{"a1", "[", "n", "]"}], "*", 
              RowBox[{
               RowBox[{"a1", "[", "m", "]"}], "\[Conjugate]"}], "*", 
              RowBox[{"Gz1", "[", 
               RowBox[{"n", ",", "m", ",", "x", ",", "z"}], "]"}]}], "+", 
             RowBox[{
              RowBox[{"a2", "[", "n", "]"}], "*", 
              RowBox[{
               RowBox[{"a2", "[", "m", "]"}], "\[Conjugate]"}], "*", 
              RowBox[{"Gz2", "[", 
               RowBox[{"n", ",", "m", ",", "x", ",", "z"}], "]"}]}], "+", 
             RowBox[{
              RowBox[{"a1", "[", "n", "]"}], "*", 
              RowBox[{
               RowBox[{"a2", "[", "m", "]"}], "\[Conjugate]"}], "*", 
              RowBox[{"Qz", "[", 
               RowBox[{"n", ",", "m", ",", "x", ",", "z"}], "]"}]}]}], 
            ")"}]}]}], ")"}]}], ")"}]}], "]"}]}]}], ";"}]}], "Input",
 CellChangeTimes->{{3.8396464394154434`*^9, 3.839646446835696*^9}, {
   3.8396466661208296`*^9, 3.839646725690196*^9}, {3.8396468284870872`*^9, 
   3.83964683334533*^9}, {3.8396469426949873`*^9, 3.839646998853695*^9}, {
   3.839647041312416*^9, 3.8396471934488616`*^9}, {3.8396472969083176`*^9, 
   3.8396474304392376`*^9}, {3.840160820314926*^9, 3.8401608842999105`*^9}, {
   3.840161056863884*^9, 3.8401610782742157`*^9}, {3.8401612198973894`*^9, 
   3.840161306377214*^9}, {3.8401614572124805`*^9, 3.8401615167143183`*^9}, {
   3.8401620346315837`*^9, 3.8401622402610493`*^9}, {3.8401623091200094`*^9, 
   3.84016235798356*^9}, 3.8401623919137516`*^9, {3.8401624273117046`*^9, 
   3.84016254245938*^9}, {3.840162647655794*^9, 3.840162739876982*^9}, 
   3.8401628420964317`*^9, {3.840162900017121*^9, 3.840162960674996*^9}, {
   3.840163610966798*^9, 3.8401638531286354`*^9}, {3.840163885527271*^9, 
   3.8401640103251643`*^9}, {3.84016521558605*^9, 3.840165339197606*^9}, {
   3.8401658716487913`*^9, 3.8401660592917843`*^9}, {3.8401663707976274`*^9, 
   3.8401664082929535`*^9}, {3.8401669813858995`*^9, 3.840167070517215*^9}, {
   3.840167166791706*^9, 3.8401672022174034`*^9}, {3.840167318073342*^9, 
   3.840167424238708*^9}, {3.840167502315631*^9, 3.8401676352196307`*^9}, {
   3.8401678333922253`*^9, 3.840167848935341*^9}, {3.8401678816777363`*^9, 
   3.840167882240213*^9}, {3.840168006026888*^9, 3.8401681524144316`*^9}, {
   3.840168233219122*^9, 3.8401682555732784`*^9}, {3.840168326671988*^9, 
   3.8401683268437676`*^9}, {3.8401683645693874`*^9, 3.84016849057458*^9}, {
   3.840168652136792*^9, 3.8401687855609536`*^9}, 3.840168815864581*^9, {
   3.8401688840515795`*^9, 3.8401690227537117`*^9}, {3.8401691772947145`*^9, 
   3.840169244029159*^9}, {3.8401693741096973`*^9, 3.840169408070381*^9}, {
   3.840169445218107*^9, 3.8401694478795567`*^9}, {3.8401695114330935`*^9, 
   3.8401696223738685`*^9}, {3.84016965952966*^9, 3.8401696831491213`*^9}, {
   3.8401697220150423`*^9, 3.8401697972826023`*^9}, {3.84016997300358*^9, 
   3.840170175359758*^9}, {3.840170342803917*^9, 3.840170344866074*^9}, {
   3.8627183878203373`*^9, 3.86271907205477*^9}, {3.862719102984846*^9, 
   3.862719324261299*^9}, {3.862721533285728*^9, 3.862721537691143*^9}, {
   3.862983803482011*^9, 3.862983828944873*^9}},
 CellLabel->
  "In[106]:=",ExpressionUUID->"6061cec7-fc47-427e-9c31-ed7cb0ccee95"],

Cell["Oscillation modes of two bubbles", "Text",
 CellChangeTimes->{{3.80880459519761*^9, 3.808804615591381*^9}, {
  3.8088046538409185`*^9, 3.8088046661036277`*^9}, {3.8088843349175787`*^9, 
  3.8088843479456997`*^9}, {3.8627216497983313`*^9, 3.8627216645691795`*^9}, {
  3.862984051800568*^9, 3.8629840705148087`*^9}, {3.862984664323454*^9, 
  3.862984673158466*^9}},
 Background->RGBColor[
  0.9, 1, 1],ExpressionUUID->"717efb5e-ef49-463b-b639-319d0d927191"],

Cell[BoxData[{
 RowBox[{
  RowBox[{"s10", "=", 
   RowBox[{"0.25", "*", 
    SuperscriptBox["10", 
     RowBox[{"-", "6"}]]}]}], ";"}], "\[IndentingNewLine]", 
 RowBox[{
  RowBox[{"s20", "=", 
   RowBox[{"0.25", "*", 
    SuperscriptBox["10", 
     RowBox[{"-", "6"}]]}]}], ";"}], "\[IndentingNewLine]", 
 RowBox[{
  RowBox[{"a10", "=", 
   RowBox[{"\[ImaginaryI]", "*", "\[Omega]", "*", "R10", "*", "s10"}]}], 
  ";"}], "\[IndentingNewLine]", 
 RowBox[{
  RowBox[{
   RowBox[{"a20", "=", 
    RowBox[{"\[ImaginaryI]", "*", "\[Omega]", "*", "R20", "*", "s20"}]}], 
   ";"}], "\n"}], "\[IndentingNewLine]", 
 RowBox[{
  RowBox[{"N1", "=", "10"}], ";"}], "\[IndentingNewLine]", 
 RowBox[{
  RowBox[{"s1n", "=", 
   RowBox[{"{", 
    RowBox[{
    "0", ",", "0", ",", "0", ",", "0", ",", "0", ",", "0", ",", "0", ",", "0",
      ",", "0", ",", "0"}], "}"}]}], ";"}], "\[IndentingNewLine]", 
 RowBox[{
  RowBox[{"N2", "=", "10"}], ";"}], "\[IndentingNewLine]", 
 RowBox[{
  RowBox[{
   RowBox[{"s2n", "=", 
    RowBox[{"{", 
     RowBox[{
     "0", ",", "0", ",", "0", ",", "0", ",", "0", ",", "0", ",", "0", ",", 
      "0", ",", "0", ",", "0"}], "}"}]}], ";"}], 
  "\[IndentingNewLine]"}], "\[IndentingNewLine]", 
 RowBox[{
  RowBox[{"s1", "[", "n_", "]"}], ":=", 
  RowBox[{"s10", "/;", 
   RowBox[{"n", "\[Equal]", "0"}]}]}], "\[IndentingNewLine]", 
 RowBox[{
  RowBox[{"s1", "[", "n_", "]"}], ":=", 
  RowBox[{
   RowBox[{"s1n", "[", 
    RowBox[{"[", "n", "]"}], "]"}], "/;", 
   RowBox[{
   "1", "\[LessEqual]", "n", "\[LessEqual]", 
    "N1"}]}]}], "\[IndentingNewLine]", 
 RowBox[{
  RowBox[{
   RowBox[{"s1", "[", "n_", "]"}], ":=", 
   RowBox[{"0", "/;", 
    RowBox[{"n", ">", "N1"}]}]}], 
  "\[IndentingNewLine]"}], "\[IndentingNewLine]", 
 RowBox[{
  RowBox[{"s2", "[", "n_", "]"}], ":=", 
  RowBox[{"s20", "/;", 
   RowBox[{"n", "\[Equal]", "0"}]}]}], "\[IndentingNewLine]", 
 RowBox[{
  RowBox[{"s2", "[", "n_", "]"}], ":=", 
  RowBox[{
   RowBox[{"s2n", "[", 
    RowBox[{"[", "n", "]"}], "]"}], "/;", 
   RowBox[{
   "1", "\[LessEqual]", "n", "\[LessEqual]", 
    "N2"}]}]}], "\[IndentingNewLine]", 
 RowBox[{
  RowBox[{"s2", "[", "n_", "]"}], ":=", 
  RowBox[{"0", "/;", 
   RowBox[{"n", ">", "N2"}]}]}]}], "Input",
 CellChangeTimes->{{3.78159704282447*^9, 3.78159714506594*^9}, {
   3.7815973323031816`*^9, 3.7815973360523047`*^9}, 3.7817632441032553`*^9, {
   3.781763314961481*^9, 3.7817634487427063`*^9}, {3.7817637742757187`*^9, 
   3.7817638299500737`*^9}, {3.7817638997774534`*^9, 3.781763949453148*^9}, {
   3.781764405674307*^9, 3.7817644934974375`*^9}, {3.7817645340816956`*^9, 
   3.7817646130006685`*^9}, {3.781776202990726*^9, 3.781776224423234*^9}, {
   3.781865266474549*^9, 3.7818653070451097`*^9}, {3.781867726109942*^9, 
   3.781867735209998*^9}, {3.7818679662556467`*^9, 3.7818679713701315`*^9}, {
   3.7821157976295333`*^9, 3.782115797922517*^9}, {3.782115840178873*^9, 
   3.7821158462781715`*^9}, {3.7821277203744984`*^9, 
   3.7821277221153545`*^9}, {3.782128552012926*^9, 3.7821285535847535`*^9}, 
   3.808804581013262*^9, {3.80880463767271*^9, 3.8088046496075773`*^9}, {
   3.8405935383987846`*^9, 3.840593543022694*^9}, {3.841644506197204*^9, 
   3.8416445093838024`*^9}, {3.841644658443514*^9, 3.8416446616616344`*^9}, {
   3.8627357760032578`*^9, 3.862735807917622*^9}, {3.8627389058330207`*^9, 
   3.862738910488047*^9}, {3.8627417847142987`*^9, 3.862741788572673*^9}, {
   3.8629840161682143`*^9, 3.862984024213373*^9}},
 CellLabel->
  "In[127]:=",ExpressionUUID->"57339bc8-50ad-422e-a582-3ca999bae6a9"],

Cell["\<\
Linear scattering coefficients of the acoustic field generated by two bubbles\
\>", "Text",
 CellChangeTimes->{{3.80880459519761*^9, 3.808804615591381*^9}, {
  3.8088046538409185`*^9, 3.8088046661036277`*^9}, {3.8088843349175787`*^9, 
  3.8088843479456997`*^9}, {3.8627216497983313`*^9, 3.8627216645691795`*^9}},
 Background->RGBColor[
  0.9, 1, 1],ExpressionUUID->"bd6ca113-8e97-4d7b-9944-284f28ed7961"],

Cell[BoxData[{
 RowBox[{
  RowBox[{"Nmaxb", "=", "10"}], ";"}], "\[IndentingNewLine]", 
 RowBox[{
  RowBox[{
   RowBox[{"Cnm", "[", 
    RowBox[{"n_", ",", "m_"}], "]"}], ":=", 
   FractionBox[
    RowBox[{
     RowBox[{"(", 
      RowBox[{"n", "+", "m"}], ")"}], "!"}], 
    RowBox[{
     RowBox[{"n", "!"}], "*", 
     RowBox[{"m", "!"}]}]]}], ";"}], "\[IndentingNewLine]", 
 RowBox[{
  RowBox[{
   RowBox[{"D1", "[", 
    RowBox[{"n_", ",", "m_"}], "]"}], ":=", 
   RowBox[{"n", "*", 
    SuperscriptBox["\[Xi]1", 
     RowBox[{"n", "+", "m", "+", "1"}]], "*", 
    RowBox[{
     UnderoverscriptBox["\[Sum]", 
      RowBox[{"k", "=", "1"}], "\[Infinity]"], 
     RowBox[{"(", 
      FractionBox[
       RowBox[{"k", "*", 
        RowBox[{"Cnm", "[", 
         RowBox[{"n", ",", "k"}], "]"}], "*", 
        RowBox[{"Cnm", "[", 
         RowBox[{"m", ",", "k"}], "]"}], "*", 
        SuperscriptBox["\[Xi]2", 
         RowBox[{
          RowBox[{"2", "*", "k"}], "+", "1"}]]}], 
       RowBox[{"k", "+", "1"}]], ")"}]}]}]}], ";"}], "\[IndentingNewLine]", 
 RowBox[{
  RowBox[{
   RowBox[{"A1", "[", 
    RowBox[{"n_", ",", "m_"}], "]"}], ":=", 
   RowBox[{
    RowBox[{
     RowBox[{"(", 
      RowBox[{"n", "+", "1"}], ")"}], "*", 
     RowBox[{"KroneckerDelta", "[", 
      RowBox[{"n", ",", "m"}], "]"}]}], "-", 
    RowBox[{"D1", "[", 
     RowBox[{"n", ",", "m"}], "]"}]}]}], ";"}], "\[IndentingNewLine]", 
 RowBox[{
  RowBox[{
   RowBox[{"B1", "[", "n_", "]"}], ":=", 
   RowBox[{
    RowBox[{"\[ImaginaryI]", "*", "\[Omega]", "*", "R10", "*", 
     RowBox[{"(", 
      RowBox[{
       RowBox[{"s1", "[", "n", "]"}], "+", 
       RowBox[{
        RowBox[{"D1", "[", 
         RowBox[{"n", ",", "0"}], "]"}], "*", 
        RowBox[{"s1", "[", "0", "]"}]}]}], ")"}]}], "+", 
    RowBox[{"\[ImaginaryI]", "*", "\[Omega]", "*", "R20", "*", "n", "*", 
     SuperscriptBox["\[Xi]1", "n"], "*", "\[Xi]2", "*", 
     RowBox[{"(", 
      RowBox[{
       RowBox[{"2", "*", 
        RowBox[{"s2", "[", "0", "]"}]}], "+", 
       RowBox[{
        UnderoverscriptBox["\[Sum]", 
         RowBox[{"k", "=", "1"}], "N2"], 
        RowBox[{"(", 
         RowBox[{
          RowBox[{"s2", "[", "k", "]"}], "*", 
          FractionBox[
           RowBox[{
            SuperscriptBox[
             RowBox[{"(", 
              RowBox[{"-", "1"}], ")"}], "k"], "*", 
            RowBox[{"Cnm", "[", 
             RowBox[{"n", ",", "k"}], "]"}], "*", 
            SuperscriptBox["\[Xi]2", "k"]}], 
           RowBox[{"k", "+", "1"}]]}], ")"}]}]}], ")"}]}]}]}], ";"}], "\n", 
 RowBox[{
  RowBox[{"MAb", "=", 
   RowBox[{"{", "}"}]}], ";"}], "\[IndentingNewLine]", 
 RowBox[{
  RowBox[{"Do", "[", 
   RowBox[{
    RowBox[{
     RowBox[{"Anb", "=", 
      RowBox[{"{", "}"}]}], ";", 
     RowBox[{"Do", "[", 
      RowBox[{
       RowBox[{"Anb", "=", 
        RowBox[{"Append", "[", 
         RowBox[{"Anb", ",", 
          RowBox[{"A1", "[", 
           RowBox[{"n", ",", "m"}], "]"}]}], "]"}]}], ",", 
       RowBox[{"{", 
        RowBox[{"m", ",", "1", ",", "Nmaxb"}], "}"}]}], "]"}], ";", 
     RowBox[{"MAb", "=", 
      RowBox[{"Append", "[", 
       RowBox[{"MAb", ",", "Anb"}], "]"}]}]}], ",", 
    RowBox[{"{", 
     RowBox[{"n", ",", "1", ",", "Nmaxb"}], "}"}]}], "]"}], 
  ";"}], "\[IndentingNewLine]", 
 RowBox[{
  RowBox[{"MBb", "=", 
   RowBox[{"{", "}"}]}], ";"}], "\[IndentingNewLine]", 
 RowBox[{
  RowBox[{"Do", "[", 
   RowBox[{
    RowBox[{"MBb", "=", 
     RowBox[{"Append", "[", 
      RowBox[{"MBb", ",", 
       RowBox[{"B1", "[", "n", "]"}]}], "]"}]}], ",", 
    RowBox[{"{", 
     RowBox[{"n", ",", "1", ",", "Nmaxb"}], "}"}]}], "]"}], 
  ";"}], "\[IndentingNewLine]", 
 RowBox[{
  RowBox[{"solution1", "=", 
   RowBox[{"LinearSolve", "[", 
    RowBox[{"MAb", ",", "MBb"}], "]"}]}], ";"}], "\n", 
 RowBox[{
  RowBox[{"a1n", "=", 
   RowBox[{"{", "}"}]}], ";"}], "\[IndentingNewLine]", 
 RowBox[{
  RowBox[{"Do", "[", 
   RowBox[{
    RowBox[{"a1n", "=", 
     RowBox[{"Append", "[", 
      RowBox[{"a1n", ",", 
       RowBox[{"solution1", "[", 
        RowBox[{"[", "n", "]"}], "]"}]}], "]"}]}], ",", 
    RowBox[{"{", 
     RowBox[{"n", ",", "1", ",", "Nmaxb"}], "}"}]}], "]"}], 
  ";"}], "\[IndentingNewLine]", 
 RowBox[{
  RowBox[{"a1b", "[", "n_", "]"}], ":=", 
  RowBox[{"a10", "/;", 
   RowBox[{"n", "\[Equal]", "0"}]}]}], "\[IndentingNewLine]", 
 RowBox[{
  RowBox[{"a1b", "[", "n_", "]"}], ":=", 
  RowBox[{
   RowBox[{"a1n", "[", 
    RowBox[{"[", "n", "]"}], "]"}], "/;", 
   RowBox[{
   "1", "\[LessEqual]", "n", "\[LessEqual]", 
    "Nmaxb"}]}]}], "\[IndentingNewLine]", 
 RowBox[{
  RowBox[{"a1b", "[", "n_", "]"}], ":=", 
  RowBox[{"0", "/;", 
   RowBox[{"n", ">", "Nmaxb"}]}]}], "\n", 
 RowBox[{
  RowBox[{
   RowBox[{"D2", "[", 
    RowBox[{"n_", ",", "m_"}], "]"}], ":=", 
   RowBox[{
    SuperscriptBox[
     RowBox[{"(", 
      RowBox[{"-", "1"}], ")"}], 
     RowBox[{"n", "+", "m"}]], "*", "n", "*", 
    SuperscriptBox["\[Xi]2", 
     RowBox[{"n", "+", "m", "+", "1"}]], "*", 
    RowBox[{
     UnderoverscriptBox["\[Sum]", 
      RowBox[{"k", "=", "1"}], "\[Infinity]"], 
     RowBox[{"(", 
      FractionBox[
       RowBox[{"k", "*", 
        RowBox[{"Cnm", "[", 
         RowBox[{"n", ",", "k"}], "]"}], "*", 
        RowBox[{"Cnm", "[", 
         RowBox[{"m", ",", "k"}], "]"}], "*", 
        SuperscriptBox["\[Xi]1", 
         RowBox[{
          RowBox[{"2", "*", "k"}], "+", "1"}]]}], 
       RowBox[{"k", "+", "1"}]], ")"}]}]}]}], ";"}], "\[IndentingNewLine]", 
 RowBox[{
  RowBox[{
   RowBox[{"A2", "[", 
    RowBox[{"n_", ",", "m_"}], "]"}], ":=", 
   RowBox[{
    RowBox[{
     RowBox[{"(", 
      RowBox[{"n", "+", "1"}], ")"}], "*", 
     RowBox[{"KroneckerDelta", "[", 
      RowBox[{"n", ",", "m"}], "]"}]}], "-", 
    RowBox[{"D2", "[", 
     RowBox[{"n", ",", "m"}], "]"}]}]}], ";"}], "\[IndentingNewLine]", 
 RowBox[{
  RowBox[{
   RowBox[{"B2", "[", "n_", "]"}], ":=", 
   RowBox[{
    RowBox[{"\[ImaginaryI]", "*", "\[Omega]", "*", "R20", "*", 
     RowBox[{"(", 
      RowBox[{
       RowBox[{"s2", "[", "n", "]"}], "+", 
       RowBox[{
        RowBox[{"D2", "[", 
         RowBox[{"n", ",", "0"}], "]"}], "*", 
        RowBox[{"s2", "[", "0", "]"}]}]}], ")"}]}], "+", 
    RowBox[{"\[ImaginaryI]", "*", "\[Omega]", "*", "R10", "*", 
     SuperscriptBox[
      RowBox[{"(", 
       RowBox[{"-", "1"}], ")"}], "n"], "*", "n", "*", 
     SuperscriptBox["\[Xi]2", "n"], "*", "\[Xi]1", "*", 
     RowBox[{"(", 
      RowBox[{
       RowBox[{"2", "*", 
        RowBox[{"s1", "[", "0", "]"}]}], "+", 
       RowBox[{
        UnderoverscriptBox["\[Sum]", 
         RowBox[{"k", "=", "1"}], "N1"], 
        RowBox[{"(", 
         RowBox[{
          RowBox[{"s1", "[", "k", "]"}], "*", 
          FractionBox[
           RowBox[{
            RowBox[{"Cnm", "[", 
             RowBox[{"n", ",", "k"}], "]"}], "*", 
            SuperscriptBox["\[Xi]1", "k"]}], 
           RowBox[{"k", "+", "1"}]]}], ")"}]}]}], ")"}]}]}]}], ";"}], "\n", 
 RowBox[{
  RowBox[{"MAb", "=", 
   RowBox[{"{", "}"}]}], ";"}], "\[IndentingNewLine]", 
 RowBox[{
  RowBox[{"Do", "[", 
   RowBox[{
    RowBox[{
     RowBox[{"Anb", "=", 
      RowBox[{"{", "}"}]}], ";", 
     RowBox[{"Do", "[", 
      RowBox[{
       RowBox[{"Anb", "=", 
        RowBox[{"Append", "[", 
         RowBox[{"Anb", ",", 
          RowBox[{"A2", "[", 
           RowBox[{"n", ",", "m"}], "]"}]}], "]"}]}], ",", 
       RowBox[{"{", 
        RowBox[{"m", ",", "1", ",", "Nmaxb"}], "}"}]}], "]"}], ";", 
     RowBox[{"MAb", "=", 
      RowBox[{"Append", "[", 
       RowBox[{"MAb", ",", "Anb"}], "]"}]}]}], ",", 
    RowBox[{"{", 
     RowBox[{"n", ",", "1", ",", "Nmaxb"}], "}"}]}], "]"}], 
  ";"}], "\[IndentingNewLine]", 
 RowBox[{
  RowBox[{"MBb", "=", 
   RowBox[{"{", "}"}]}], ";"}], "\[IndentingNewLine]", 
 RowBox[{
  RowBox[{"Do", "[", 
   RowBox[{
    RowBox[{"MBb", "=", 
     RowBox[{"Append", "[", 
      RowBox[{"MBb", ",", 
       RowBox[{"B2", "[", "n", "]"}]}], "]"}]}], ",", 
    RowBox[{"{", 
     RowBox[{"n", ",", "1", ",", "Nmaxb"}], "}"}]}], "]"}], 
  ";"}], "\[IndentingNewLine]", 
 RowBox[{
  RowBox[{"solution2", "=", 
   RowBox[{"LinearSolve", "[", 
    RowBox[{"MAb", ",", "MBb"}], "]"}]}], ";"}], "\n", 
 RowBox[{
  RowBox[{"a2n", "=", 
   RowBox[{"{", "}"}]}], ";"}], "\[IndentingNewLine]", 
 RowBox[{
  RowBox[{"Do", "[", 
   RowBox[{
    RowBox[{"a2n", "=", 
     RowBox[{"Append", "[", 
      RowBox[{"a2n", ",", 
       RowBox[{"solution2", "[", 
        RowBox[{"[", "n", "]"}], "]"}]}], "]"}]}], ",", 
    RowBox[{"{", 
     RowBox[{"n", ",", "1", ",", "Nmaxb"}], "}"}]}], "]"}], 
  ";"}], "\[IndentingNewLine]", 
 RowBox[{
  RowBox[{"a2b", "[", "n_", "]"}], ":=", 
  RowBox[{"a20", "/;", 
   RowBox[{"n", "\[Equal]", "0"}]}]}], "\[IndentingNewLine]", 
 RowBox[{
  RowBox[{"a2b", "[", "n_", "]"}], ":=", 
  RowBox[{
   RowBox[{"a2n", "[", 
    RowBox[{"[", "n", "]"}], "]"}], "/;", 
   RowBox[{
   "1", "\[LessEqual]", "n", "\[LessEqual]", 
    "Nmaxb"}]}]}], "\[IndentingNewLine]", 
 RowBox[{
  RowBox[{"a2b", "[", "n_", "]"}], ":=", 
  RowBox[{"0", "/;", 
   RowBox[{"n", ">", "Nmaxb"}]}]}]}], "Input",
 CellChangeTimes->{{3.836201381877696*^9, 3.8362013928751163`*^9}, {
   3.8362014393110847`*^9, 3.836201446458931*^9}, {3.8362014810716925`*^9, 
   3.836201663366344*^9}, {3.8362017580160637`*^9, 3.8362017684197855`*^9}, {
   3.8362019909456563`*^9, 3.8362020028491683`*^9}, {3.8362021180555305`*^9, 
   3.836202121523433*^9}, {3.8362021564373093`*^9, 3.836202377266388*^9}, {
   3.8362024244115615`*^9, 3.836202501414545*^9}, 3.8362029345949287`*^9, {
   3.8362031933321724`*^9, 3.8362032850784583`*^9}, {3.836203347001376*^9, 
   3.836203366793643*^9}, {3.8362036356444683`*^9, 3.8362036366442385`*^9}, 
   3.8362043486315784`*^9, 3.8362043804679017`*^9, {3.836204674350505*^9, 
   3.8362046970676136`*^9}, {3.8362047363609233`*^9, 3.836204746389688*^9}, {
   3.836204801690177*^9, 3.836204835743248*^9}, {3.836204945503453*^9, 
   3.836204946347006*^9}, {3.836205003230645*^9, 3.8362050037618847`*^9}, 
   3.8362732526598077`*^9, {3.8363673833689113`*^9, 3.8363673839468946`*^9}, 
   3.840593985758607*^9, {3.8405943073156295`*^9, 3.8405943080811205`*^9}, {
   3.840594713129487*^9, 3.84059476213426*^9}, {3.840594817035606*^9, 
   3.8405948269024873`*^9}, {3.840595644455139*^9, 3.840595710007185*^9}, 
   3.840595742261541*^9, {3.8405964916165667`*^9, 3.8405966142324686`*^9}, {
   3.8405967409916964`*^9, 3.84059677053167*^9}, {3.8405972164329453`*^9, 
   3.840597229092369*^9}, {3.8405972701145644`*^9, 3.840597285859437*^9}, {
   3.8405974553300986`*^9, 3.840597471607545*^9}, {3.8405976898204837`*^9, 
   3.8405977415009923`*^9}, {3.840597800454934*^9, 3.8405978068754573`*^9}, {
   3.840598218672595*^9, 3.840598237386838*^9}, {3.8405991669723063`*^9, 
   3.840599402256523*^9}, 3.840599635232155*^9, {3.84059987092914*^9, 
   3.8405998823329296`*^9}, {3.8405999155437183`*^9, 3.8405999223875*^9}, {
   3.8406007335783577`*^9, 3.840600736655778*^9}, 3.840600788365465*^9, {
   3.8406036035287623`*^9, 3.8406036037943773`*^9}, {3.8406037127647705`*^9, 
   3.840603713030393*^9}, {3.8412012577530713`*^9, 3.841201258174905*^9}, {
   3.841201870305112*^9, 3.8412018708830943`*^9}, {3.8412105640967484`*^9, 
   3.841210635564495*^9}, 3.8412107280630198`*^9, {3.841210890243516*^9, 
   3.841211044894803*^9}, {3.841211099585011*^9, 3.8412111270159006`*^9}, {
   3.841211241984733*^9, 3.84121125446631*^9}, 3.841211380145632*^9, 
   3.841212199262472*^9, {3.8412877884457073`*^9, 3.8412877888831024`*^9}, {
   3.8412883221978517`*^9, 3.841288373637409*^9}, {3.8412884046925516`*^9, 
   3.841288445839115*^9}, {3.8412890819310074`*^9, 3.8412890824932375`*^9}, {
   3.862721998336686*^9, 3.862722091853307*^9}, 3.862723060388261*^9, {
   3.8627231341531515`*^9, 3.8627232150717382`*^9}, 3.862723513251913*^9, {
   3.8627235573813953`*^9, 3.862723561708701*^9}, {3.8627235924824886`*^9, 
   3.8627235958412294`*^9}, {3.862984166937454*^9, 3.862984189513858*^9}},
 CellLabel->
  "In[141]:=",ExpressionUUID->"f2bb1929-75e6-4dbd-9945-2233e5bedeaf"],

Cell["Acoustic pressure generated by two bubbles", "Text",
 CellChangeTimes->{{3.781597168701003*^9, 3.7815971934139256`*^9}, {
  3.8361934687226944`*^9, 3.836193475455629*^9}, {3.836367870300389*^9, 
  3.8363678765645533`*^9}, {3.839645108094792*^9, 3.8396451202638226`*^9}, {
  3.8627217194156513`*^9, 3.8627217330035996`*^9}},
 Background->RGBColor[
  0.9, 1, 1],ExpressionUUID->"d6466a9d-82d7-45ec-8dcc-b20b87dcdbe6"],

Cell[BoxData[{
 RowBox[{
  RowBox[{
   RowBox[{"r1b", "[", 
    RowBox[{"z_", ",", "y_"}], "]"}], ":=", 
   SqrtBox[
    RowBox[{
     SuperscriptBox["z", "2"], "+", 
     SuperscriptBox["y", "2"]}]]}], ";"}], "\[IndentingNewLine]", 
 RowBox[{
  RowBox[{"\[Theta]1b", "[", 
   RowBox[{"z_", ",", "y_"}], "]"}], ":=", 
  RowBox[{
   RowBox[{"ArcSin", "[", 
    RowBox[{"z", "/", 
     SqrtBox[
      RowBox[{
       SuperscriptBox["z", "2"], "+", 
       SuperscriptBox["y", "2"]}]]}], "]"}], "/;", 
   RowBox[{"y", "\[GreaterEqual]", "0"}]}]}], "\[IndentingNewLine]", 
 RowBox[{
  RowBox[{"\[Theta]1b", "[", 
   RowBox[{"z_", ",", "y_"}], "]"}], ":=", 
  RowBox[{
   RowBox[{"\[Pi]", "-", 
    RowBox[{"ArcSin", "[", 
     RowBox[{"z", "/", 
      SqrtBox[
       RowBox[{
        SuperscriptBox["z", "2"], "+", 
        SuperscriptBox["y", "2"]}]]}], "]"}]}], "/;", 
   RowBox[{
    RowBox[{"y", "<", "0"}], "&&", 
    RowBox[{"z", "\[GreaterEqual]", "0"}]}]}]}], "\[IndentingNewLine]", 
 RowBox[{
  RowBox[{"\[Theta]1b", "[", 
   RowBox[{"z_", ",", "y_"}], "]"}], ":=", 
  RowBox[{
   RowBox[{
    RowBox[{"-", "\[Pi]"}], "-", 
    RowBox[{"ArcSin", "[", 
     RowBox[{"z", "/", 
      SqrtBox[
       RowBox[{
        SuperscriptBox["z", "2"], "+", 
        SuperscriptBox["y", "2"]}]]}], "]"}]}], "/;", 
   RowBox[{
    RowBox[{"y", "<", "0"}], "&&", 
    RowBox[{"z", "<", "0"}]}]}]}], "\[IndentingNewLine]", 
 RowBox[{
  RowBox[{
   RowBox[{"r2b", "[", 
    RowBox[{"z_", ",", "y_"}], "]"}], ":=", 
   SqrtBox[
    RowBox[{
     SuperscriptBox["z", "2"], "+", 
     SuperscriptBox[
      RowBox[{"(", 
       RowBox[{"y", "-", "db"}], ")"}], "2"]}]]}], 
  ";"}], "\[IndentingNewLine]", 
 RowBox[{
  RowBox[{"\[Theta]2b", "[", 
   RowBox[{"z_", ",", "y_"}], "]"}], ":=", 
  RowBox[{
   RowBox[{"ArcSin", "[", 
    RowBox[{"z", "/", 
     SqrtBox[
      RowBox[{
       SuperscriptBox["z", "2"], "+", 
       SuperscriptBox[
        RowBox[{"(", 
         RowBox[{"y", "-", "db"}], ")"}], "2"]}]]}], "]"}], "/;", 
   RowBox[{"y", "\[GreaterEqual]", "db"}]}]}], "\[IndentingNewLine]", 
 RowBox[{
  RowBox[{"\[Theta]2b", "[", 
   RowBox[{"z_", ",", "y_"}], "]"}], ":=", 
  RowBox[{
   RowBox[{"\[Pi]", "-", 
    RowBox[{"ArcSin", "[", 
     RowBox[{"z", "/", 
      SqrtBox[
       RowBox[{
        SuperscriptBox["z", "2"], "+", 
        SuperscriptBox[
         RowBox[{"(", 
          RowBox[{"y", "-", "db"}], ")"}], "2"]}]]}], "]"}]}], "/;", 
   RowBox[{
    RowBox[{"y", "<", "d"}], "&&", 
    RowBox[{"z", "\[GreaterEqual]", "0"}]}]}]}], "\[IndentingNewLine]", 
 RowBox[{
  RowBox[{"\[Theta]2b", "[", 
   RowBox[{"z_", ",", "y_"}], "]"}], ":=", 
  RowBox[{
   RowBox[{
    RowBox[{"-", "\[Pi]"}], "-", 
    RowBox[{"ArcSin", "[", 
     RowBox[{"z", "/", 
      SqrtBox[
       RowBox[{
        SuperscriptBox["z", "2"], "+", 
        SuperscriptBox[
         RowBox[{"(", 
          RowBox[{"y", "-", "db"}], ")"}], "2"]}]]}], "]"}]}], "/;", 
   RowBox[{
    RowBox[{"y", "<", "d"}], "&&", 
    RowBox[{"z", "<", "0"}]}]}]}], "\[IndentingNewLine]", 
 RowBox[{
  RowBox[{
   RowBox[{"pb", "[", 
    RowBox[{"z_", ",", "y_"}], "]"}], ":=", 
   RowBox[{"\[ImaginaryI]", "*", "\[Omega]", "*", "\[Rho]0", "*", 
    RowBox[{
     UnderoverscriptBox["\[Sum]", 
      RowBox[{"n", "=", "0"}], "Nmaxb"], 
     RowBox[{"(", 
      RowBox[{
       RowBox[{
        RowBox[{"a1b", "[", "n", "]"}], "*", 
        SuperscriptBox[
         RowBox[{"(", 
          FractionBox["R10", 
           RowBox[{"r1b", "[", 
            RowBox[{"z", ",", "y"}], "]"}]], ")"}], 
         RowBox[{"n", "+", "1"}]], "*", 
        RowBox[{"LegendreP", "[", 
         RowBox[{"n", ",", 
          RowBox[{"Cos", "[", 
           RowBox[{"\[Theta]1b", "[", 
            RowBox[{"z", ",", "y"}], "]"}], "]"}]}], "]"}]}], "+", 
       RowBox[{
        RowBox[{"a2b", "[", "n", "]"}], "*", 
        SuperscriptBox[
         RowBox[{"(", 
          FractionBox["R20", 
           RowBox[{"r2b", "[", 
            RowBox[{"z", ",", "y"}], "]"}]], ")"}], 
         RowBox[{"n", "+", "1"}]], "*", 
        RowBox[{"LegendreP", "[", 
         RowBox[{"n", ",", 
          RowBox[{"Cos", "[", 
           RowBox[{"\[Theta]2b", "[", 
            RowBox[{"z", ",", "y"}], "]"}], "]"}]}], "]"}]}]}], ")"}]}]}]}], 
  ";"}]}], "Input",
 CellChangeTimes->{{3.836356333625394*^9, 3.836356496122422*^9}, {
   3.8363565697770095`*^9, 3.8363567652408223`*^9}, {3.840601547786168*^9, 
   3.840601565209401*^9}, {3.8406016362147384`*^9, 3.840601636605277*^9}, {
   3.8406018203932753`*^9, 3.840601863961361*^9}, {3.84060189965615*^9, 
   3.840601930117648*^9}, {3.84060202664157*^9, 3.840602267576489*^9}, {
   3.8406873423348*^9, 3.840687398352933*^9}, {3.8406874756944065`*^9, 
   3.8406874953614388`*^9}, {3.840687671195431*^9, 3.840687673179304*^9}, {
   3.840687859073359*^9, 3.840687862322613*^9}, {3.8406879010946865`*^9, 
   3.8406879115610065`*^9}, 3.8406882031087456`*^9, {3.8406883289680343`*^9, 
   3.8406883812214518`*^9}, {3.840688505770488*^9, 3.8406885090820737`*^9}, {
   3.84068857850336*^9, 3.840688610339672*^9}, {3.8406886502366056`*^9, 
   3.8406886676232033`*^9}, {3.8412133088059216`*^9, 
   3.8412133841162844`*^9}, {3.84121373651849*^9, 3.841213751764862*^9}, 
   3.862722132999875*^9, {3.862723926947753*^9, 3.862723973138234*^9}, {
   3.862724257011918*^9, 3.862724384862258*^9}, {3.8627244322032084`*^9, 
   3.8627245392605605`*^9}, {3.862984216305949*^9, 3.862984218524178*^9}},
 CellLabel->
  "In[169]:=",ExpressionUUID->"a822dfaa-8462-488a-a8c5-5bec2f6e00ca"],

Cell["Radiation force produced by two bubbles ", "Text",
 CellChangeTimes->{{3.781597168701003*^9, 3.7815971934139256`*^9}, {
  3.8361934687226944`*^9, 3.836193475455629*^9}, {3.836367870300389*^9, 
  3.8363678765645533`*^9}, {3.8363679223038607`*^9, 3.8363679279275007`*^9}, {
  3.836455680330147*^9, 3.8364556952016315`*^9}, {3.839645007350993*^9, 
  3.8396450124434443`*^9}, {3.8627151341356936`*^9, 3.862715167097294*^9}, {
  3.8627152600217485`*^9, 3.8627152670982*^9}, {3.8627156166639934`*^9, 
  3.862715619381948*^9}, {3.8627156674526134`*^9, 3.8627156733168025`*^9}, {
  3.8627202560128655`*^9, 3.8627202603102684`*^9}, {3.862720302422931*^9, 
  3.862720307267951*^9}, {3.8629839724984827`*^9, 3.8629839858246403`*^9}, {
  3.862984134829401*^9, 3.862984140302902*^9}},
 Background->RGBColor[
  0.9, 1, 1],ExpressionUUID->"776be4dc-fcd1-4ba9-975d-aea2a8451ae1"],

Cell[BoxData[{
 RowBox[{
  RowBox[{
   RowBox[{"F", "[", 
    RowBox[{"m_", ",", "z_", ",", "y_"}], "]"}], ":=", 
   RowBox[{
    RowBox[{
     RowBox[{"a1b", "[", "m", "]"}], "*", 
     SuperscriptBox[
      RowBox[{"(", 
       FractionBox["R10", 
        RowBox[{"r1b", "[", 
         RowBox[{"z", ",", "y"}], "]"}]], ")"}], 
      RowBox[{"m", "+", "1"}]], "*", 
     RowBox[{"LegendreP", "[", 
      RowBox[{"m", ",", 
       RowBox[{"Cos", "[", 
        RowBox[{"\[Theta]1b", "[", 
         RowBox[{"z", ",", "y"}], "]"}], "]"}]}], "]"}]}], "+", 
    RowBox[{
     RowBox[{"a2b", "[", "m", "]"}], "*", 
     SuperscriptBox[
      RowBox[{"(", 
       FractionBox["R20", 
        RowBox[{"r2b", "[", 
         RowBox[{"z", ",", "y"}], "]"}]], ")"}], 
      RowBox[{"m", "+", "1"}]], "*", 
     RowBox[{"LegendreP", "[", 
      RowBox[{"m", ",", 
       RowBox[{"Cos", "[", 
        RowBox[{"\[Theta]2b", "[", 
         RowBox[{"z", ",", "y"}], "]"}], "]"}]}], "]"}]}]}]}], ";"}], "\n", 
 RowBox[{
  RowBox[{
   RowBox[{"G", "[", 
    RowBox[{"n_", ",", "z_", ",", "y_"}], "]"}], ":=", 
   RowBox[{
    RowBox[{
     FractionBox[
      RowBox[{"a1b", "[", "n", "]"}], 
      RowBox[{"r1b", "[", 
       RowBox[{"z", ",", "y"}], "]"}]], "*", 
     SuperscriptBox[
      RowBox[{"(", 
       FractionBox["R10", 
        RowBox[{"r1b", "[", 
         RowBox[{"z", ",", "y"}], "]"}]], ")"}], 
      RowBox[{"n", "+", "1"}]], "*", 
     RowBox[{"(", 
      RowBox[{
       RowBox[{
        RowBox[{"(", 
         RowBox[{"n", "+", "1"}], ")"}], "*", 
        RowBox[{"Sin", "[", 
         RowBox[{"\[Theta]1b", "[", 
          RowBox[{"z", ",", "y"}], "]"}], "]"}], "*", 
        RowBox[{"LegendreP", "[", 
         RowBox[{"n", ",", 
          RowBox[{"Cos", "[", 
           RowBox[{"\[Theta]1b", "[", 
            RowBox[{"z", ",", "y"}], "]"}], "]"}]}], "]"}]}], "-", 
       RowBox[{
        RowBox[{"Cos", "[", 
         RowBox[{"\[Theta]1b", "[", 
          RowBox[{"z", ",", "y"}], "]"}], "]"}], "*", 
        RowBox[{"LegendreP", "[", 
         RowBox[{"n", ",", "1", ",", 
          RowBox[{"Cos", "[", 
           RowBox[{"\[Theta]1b", "[", 
            RowBox[{"z", ",", "y"}], "]"}], "]"}]}], "]"}]}]}], ")"}]}], "+", 
    RowBox[{
     FractionBox[
      RowBox[{"a2b", "[", "n", "]"}], 
      RowBox[{"r2b", "[", 
       RowBox[{"z", ",", "y"}], "]"}]], "*", 
     SuperscriptBox[
      RowBox[{"(", 
       FractionBox["R20", 
        RowBox[{"r2b", "[", 
         RowBox[{"z", ",", "y"}], "]"}]], ")"}], 
      RowBox[{"n", "+", "1"}]], "*", 
     RowBox[{"(", 
      RowBox[{
       RowBox[{
        RowBox[{"(", 
         RowBox[{"n", "+", "1"}], ")"}], "*", 
        RowBox[{"Sin", "[", 
         RowBox[{"\[Theta]2b", "[", 
          RowBox[{"z", ",", "y"}], "]"}], "]"}], "*", 
        RowBox[{"LegendreP", "[", 
         RowBox[{"n", ",", 
          RowBox[{"Cos", "[", 
           RowBox[{"\[Theta]2b", "[", 
            RowBox[{"z", ",", "y"}], "]"}], "]"}]}], "]"}]}], "-", 
       RowBox[{
        RowBox[{"Cos", "[", 
         RowBox[{"\[Theta]2b", "[", 
          RowBox[{"z", ",", "y"}], "]"}], "]"}], "*", 
        RowBox[{"LegendreP", "[", 
         RowBox[{"n", ",", "1", ",", 
          RowBox[{"Cos", "[", 
           RowBox[{"\[Theta]2b", "[", 
            RowBox[{"z", ",", "y"}], "]"}], "]"}]}], "]"}]}]}], ")"}]}]}]}], 
  ";"}], "\n", 
 RowBox[{
  RowBox[{
   RowBox[{"H", "[", 
    RowBox[{"n_", ",", "z_", ",", "y_"}], "]"}], ":=", 
   RowBox[{
    RowBox[{
     FractionBox[
      RowBox[{"a1b", "[", "n", "]"}], 
      RowBox[{"r1b", "[", 
       RowBox[{"z", ",", "y"}], "]"}]], "*", 
     SuperscriptBox[
      RowBox[{"(", 
       FractionBox["R10", 
        RowBox[{"r1b", "[", 
         RowBox[{"z", ",", "y"}], "]"}]], ")"}], 
      RowBox[{"n", "+", "1"}]], "*", 
     RowBox[{"(", 
      RowBox[{
       RowBox[{
        RowBox[{"(", 
         RowBox[{"n", "+", "1"}], ")"}], "*", 
        RowBox[{"Cos", "[", 
         RowBox[{"\[Theta]1b", "[", 
          RowBox[{"z", ",", "y"}], "]"}], "]"}], "*", 
        RowBox[{"LegendreP", "[", 
         RowBox[{"n", ",", 
          RowBox[{"Cos", "[", 
           RowBox[{"\[Theta]1b", "[", 
            RowBox[{"z", ",", "y"}], "]"}], "]"}]}], "]"}]}], "+", 
       RowBox[{
        RowBox[{"Sin", "[", 
         RowBox[{"\[Theta]1b", "[", 
          RowBox[{"z", ",", "y"}], "]"}], "]"}], "*", 
        RowBox[{"LegendreP", "[", 
         RowBox[{"n", ",", "1", ",", 
          RowBox[{"Cos", "[", 
           RowBox[{"\[Theta]1b", "[", 
            RowBox[{"z", ",", "y"}], "]"}], "]"}]}], "]"}]}]}], ")"}]}], "+", 
    RowBox[{
     FractionBox[
      RowBox[{"a2b", "[", "n", "]"}], 
      RowBox[{"r2b", "[", 
       RowBox[{"z", ",", "y"}], "]"}]], "*", 
     SuperscriptBox[
      RowBox[{"(", 
       FractionBox["R20", 
        RowBox[{"r2b", "[", 
         RowBox[{"z", ",", "y"}], "]"}]], ")"}], 
      RowBox[{"n", "+", "1"}]], "*", 
     RowBox[{"(", 
      RowBox[{
       RowBox[{
        RowBox[{"(", 
         RowBox[{"n", "+", "1"}], ")"}], "*", 
        RowBox[{"Cos", "[", 
         RowBox[{"\[Theta]2b", "[", 
          RowBox[{"z", ",", "y"}], "]"}], "]"}], "*", 
        RowBox[{"LegendreP", "[", 
         RowBox[{"n", ",", 
          RowBox[{"Cos", "[", 
           RowBox[{"\[Theta]2b", "[", 
            RowBox[{"z", ",", "y"}], "]"}], "]"}]}], "]"}]}], "+", 
       RowBox[{
        RowBox[{"Sin", "[", 
         RowBox[{"\[Theta]2b", "[", 
          RowBox[{"z", ",", "y"}], "]"}], "]"}], "*", 
        RowBox[{"LegendreP", "[", 
         RowBox[{"n", ",", "1", ",", 
          RowBox[{"Cos", "[", 
           RowBox[{"\[Theta]2b", "[", 
            RowBox[{"z", ",", "y"}], "]"}], "]"}]}], "]"}]}]}], ")"}]}]}]}], 
  ";"}], "\[IndentingNewLine]", 
 RowBox[{
  RowBox[{"sum1", "[", 
   RowBox[{"n_", ",", "z_", ",", "y_"}], "]"}], ":=", 
  RowBox[{"0", "/;", 
   RowBox[{"n", "\[Equal]", "0"}]}]}], "\[IndentingNewLine]", 
 RowBox[{
  RowBox[{"sum1", "[", 
   RowBox[{"n_", ",", "z_", ",", "y_"}], "]"}], ":=", 
  RowBox[{
   RowBox[{
    RowBox[{"Cos", "[", 
     RowBox[{"\[Theta]1b", "[", 
      RowBox[{"z", ",", "y"}], "]"}], "]"}], "*", 
    RowBox[{
     UnderoverscriptBox["\[Sum]", 
      RowBox[{"k", "=", "1"}], 
      RowBox[{"IntegerPart", "[", 
       RowBox[{
        RowBox[{"(", 
         RowBox[{"n", "+", "1"}], ")"}], "/", "2"}], "]"}]], 
     RowBox[{"(", 
      RowBox[{
       RowBox[{"(", 
        RowBox[{
         RowBox[{"2", "*", "n"}], "-", 
         RowBox[{"4", "*", "k"}], "+", "3"}], ")"}], "*", 
       RowBox[{"LegendreP", "[", 
        RowBox[{
         RowBox[{"n", "-", 
          RowBox[{"2", "*", "k"}], "+", "1"}], ",", 
         RowBox[{"Cos", "[", 
          RowBox[{"\[Theta]1b", "[", 
           RowBox[{"z", ",", "y"}], "]"}], "]"}]}], "]"}]}], ")"}]}]}], "/;", 
   RowBox[{"n", ">", "0"}]}]}], "\[IndentingNewLine]", 
 RowBox[{
  RowBox[{
   RowBox[{"g1x", "[", 
    RowBox[{"n_", ",", "z_", ",", "y_"}], "]"}], ":=", 
   RowBox[{
    FractionBox[
     RowBox[{"a1b", "[", "n", "]"}], 
     SuperscriptBox[
      RowBox[{"r1b", "[", 
       RowBox[{"z", ",", "y"}], "]"}], "2"]], "*", 
    SuperscriptBox[
     RowBox[{"(", 
      FractionBox["R10", 
       RowBox[{"r1b", "[", 
        RowBox[{"z", ",", "y"}], "]"}]], ")"}], 
     RowBox[{"n", "+", "1"}]], "*", 
    RowBox[{"(", 
     RowBox[{
      RowBox[{
       RowBox[{"(", 
        RowBox[{"n", "+", "1"}], ")"}], "*", 
       RowBox[{"(", 
        RowBox[{
         RowBox[{
          RowBox[{"(", 
           RowBox[{"n", "+", "2"}], ")"}], "*", 
          SuperscriptBox[
           RowBox[{"Sin", "[", 
            RowBox[{"\[Theta]1b", "[", 
             RowBox[{"z", ",", "y"}], "]"}], "]"}], "2"]}], "-", 
         RowBox[{
          RowBox[{"(", 
           RowBox[{"n", "+", "1"}], ")"}], "*", 
          SuperscriptBox[
           RowBox[{"Cos", "[", 
            RowBox[{"\[Theta]1b", "[", 
             RowBox[{"z", ",", "y"}], "]"}], "]"}], "2"]}]}], ")"}], "*", 
       RowBox[{"LegendreP", "[", 
        RowBox[{"n", ",", 
         RowBox[{"Cos", "[", 
          RowBox[{"\[Theta]1b", "[", 
           RowBox[{"z", ",", "y"}], "]"}], "]"}]}], "]"}]}], "-", 
      RowBox[{
       RowBox[{"(", 
        RowBox[{
         RowBox[{"2", "*", "n"}], "+", "3"}], ")"}], "*", 
       RowBox[{"Cos", "[", 
        RowBox[{"\[Theta]1b", "[", 
         RowBox[{"z", ",", "y"}], "]"}], "]"}], "*", 
       RowBox[{"Sin", "[", 
        RowBox[{"\[Theta]1b", "[", 
         RowBox[{"z", ",", "y"}], "]"}], "]"}], "*", 
       RowBox[{"LegendreP", "[", 
        RowBox[{"n", ",", "1", ",", 
         RowBox[{"Cos", "[", 
          RowBox[{"\[Theta]1b", "[", 
           RowBox[{"z", ",", "y"}], "]"}], "]"}]}], "]"}]}], "+", 
      RowBox[{"sum1", "[", 
       RowBox[{"n", ",", "z", ",", "y"}], "]"}]}], ")"}]}]}], 
  ";"}], "\[IndentingNewLine]", 
 RowBox[{
  RowBox[{"sum2", "[", 
   RowBox[{"n_", ",", "z_", ",", "y_"}], "]"}], ":=", 
  RowBox[{"0", "/;", 
   RowBox[{"n", "\[Equal]", "0"}]}]}], "\[IndentingNewLine]", 
 RowBox[{
  RowBox[{"sum2", "[", 
   RowBox[{"n_", ",", "z_", ",", "y_"}], "]"}], ":=", 
  RowBox[{
   RowBox[{
    RowBox[{"Cos", "[", 
     RowBox[{"\[Theta]2b", "[", 
      RowBox[{"z", ",", "y"}], "]"}], "]"}], "*", 
    RowBox[{
     UnderoverscriptBox["\[Sum]", 
      RowBox[{"k", "=", "1"}], 
      RowBox[{"IntegerPart", "[", 
       RowBox[{
        RowBox[{"(", 
         RowBox[{"n", "+", "1"}], ")"}], "/", "2"}], "]"}]], 
     RowBox[{"(", 
      RowBox[{
       RowBox[{"(", 
        RowBox[{
         RowBox[{"2", "*", "n"}], "-", 
         RowBox[{"4", "*", "k"}], "+", "3"}], ")"}], "*", 
       RowBox[{"LegendreP", "[", 
        RowBox[{
         RowBox[{"n", "-", 
          RowBox[{"2", "*", "k"}], "+", "1"}], ",", 
         RowBox[{"Cos", "[", 
          RowBox[{"\[Theta]2b", "[", 
           RowBox[{"z", ",", "y"}], "]"}], "]"}]}], "]"}]}], ")"}]}]}], "/;", 
   RowBox[{"n", ">", "0"}]}]}], "\[IndentingNewLine]", 
 RowBox[{
  RowBox[{
   RowBox[{"g2x", "[", 
    RowBox[{"n_", ",", "z_", ",", "y_"}], "]"}], ":=", 
   RowBox[{
    FractionBox[
     RowBox[{"a2b", "[", "n", "]"}], 
     SuperscriptBox[
      RowBox[{"r2b", "[", 
       RowBox[{"z", ",", "y"}], "]"}], "2"]], "*", 
    SuperscriptBox[
     RowBox[{"(", 
      FractionBox["R20", 
       RowBox[{"r2b", "[", 
        RowBox[{"z", ",", "y"}], "]"}]], ")"}], 
     RowBox[{"n", "+", "1"}]], "*", 
    RowBox[{"(", 
     RowBox[{
      RowBox[{
       RowBox[{"(", 
        RowBox[{"n", "+", "1"}], ")"}], "*", 
       RowBox[{"(", 
        RowBox[{
         RowBox[{
          RowBox[{"(", 
           RowBox[{"n", "+", "2"}], ")"}], "*", 
          SuperscriptBox[
           RowBox[{"Sin", "[", 
            RowBox[{"\[Theta]2b", "[", 
             RowBox[{"z", ",", "y"}], "]"}], "]"}], "2"]}], "-", 
         RowBox[{
          RowBox[{"(", 
           RowBox[{"n", "+", "1"}], ")"}], "*", 
          SuperscriptBox[
           RowBox[{"Cos", "[", 
            RowBox[{"\[Theta]2b", "[", 
             RowBox[{"z", ",", "y"}], "]"}], "]"}], "2"]}]}], ")"}], "*", 
       RowBox[{"LegendreP", "[", 
        RowBox[{"n", ",", 
         RowBox[{"Cos", "[", 
          RowBox[{"\[Theta]2b", "[", 
           RowBox[{"z", ",", "y"}], "]"}], "]"}]}], "]"}]}], "-", 
      RowBox[{
       RowBox[{"(", 
        RowBox[{
         RowBox[{"2", "*", "n"}], "+", "3"}], ")"}], "*", 
       RowBox[{"Cos", "[", 
        RowBox[{"\[Theta]2b", "[", 
         RowBox[{"z", ",", "y"}], "]"}], "]"}], "*", 
       RowBox[{"Sin", "[", 
        RowBox[{"\[Theta]2b", "[", 
         RowBox[{"z", ",", "y"}], "]"}], "]"}], "*", 
       RowBox[{"LegendreP", "[", 
        RowBox[{"n", ",", "1", ",", 
         RowBox[{"Cos", "[", 
          RowBox[{"\[Theta]2b", "[", 
           RowBox[{"z", ",", "y"}], "]"}], "]"}]}], "]"}]}], "+", 
      RowBox[{"sum2", "[", 
       RowBox[{"n", ",", "z", ",", "y"}], "]"}]}], ")"}]}]}], 
  ";"}], "\[IndentingNewLine]", 
 RowBox[{
  RowBox[{
   RowBox[{"h1x", "[", 
    RowBox[{"n_", ",", "z_", ",", "y_"}], "]"}], ":=", 
   RowBox[{
    FractionBox[
     RowBox[{"a1b", "[", "n", "]"}], 
     SuperscriptBox[
      RowBox[{"r1b", "[", 
       RowBox[{"z", ",", "y"}], "]"}], "2"]], "*", 
    SuperscriptBox[
     RowBox[{"(", 
      FractionBox["R10", 
       RowBox[{"r1b", "[", 
        RowBox[{"z", ",", "y"}], "]"}]], ")"}], 
     RowBox[{"n", "+", "1"}]], "*", 
    RowBox[{"(", 
     RowBox[{
      RowBox[{
       RowBox[{"(", 
        RowBox[{"n", "+", "1"}], ")"}], "*", 
       RowBox[{"(", 
        RowBox[{
         RowBox[{"2", "*", "n"}], "+", "3"}], ")"}], "*", 
       RowBox[{"Cos", "[", 
        RowBox[{"\[Theta]1b", "[", 
         RowBox[{"z", ",", "y"}], "]"}], "]"}], "*", 
       RowBox[{"Sin", "[", 
        RowBox[{"\[Theta]1b", "[", 
         RowBox[{"z", ",", "y"}], "]"}], "]"}], "*", 
       RowBox[{"LegendreP", "[", 
        RowBox[{"n", ",", 
         RowBox[{"Cos", "[", 
          RowBox[{"\[Theta]1b", "[", 
           RowBox[{"z", ",", "y"}], "]"}], "]"}]}], "]"}]}], "+", 
      RowBox[{
       RowBox[{"(", 
        RowBox[{
         RowBox[{
          RowBox[{"(", 
           RowBox[{"n", "+", "2"}], ")"}], "*", 
          SuperscriptBox[
           RowBox[{"Sin", "[", 
            RowBox[{"\[Theta]1b", "[", 
             RowBox[{"z", ",", "y"}], "]"}], "]"}], "2"]}], "-", 
         RowBox[{
          RowBox[{"(", 
           RowBox[{"n", "+", "1"}], ")"}], "*", 
          SuperscriptBox[
           RowBox[{"Cos", "[", 
            RowBox[{"\[Theta]1b", "[", 
             RowBox[{"z", ",", "y"}], "]"}], "]"}], "2"]}]}], ")"}], "*", 
       RowBox[{"LegendreP", "[", 
        RowBox[{"n", ",", "1", ",", 
         RowBox[{"Cos", "[", 
          RowBox[{"\[Theta]1b", "[", 
           RowBox[{"z", ",", "y"}], "]"}], "]"}]}], "]"}]}]}], ")"}]}]}], 
  ";"}], "\[IndentingNewLine]", 
 RowBox[{
  RowBox[{
   RowBox[{"h2x", "[", 
    RowBox[{"n_", ",", "z_", ",", "y_"}], "]"}], ":=", 
   RowBox[{
    FractionBox[
     RowBox[{"a2b", "[", "n", "]"}], 
     SuperscriptBox[
      RowBox[{"r2b", "[", 
       RowBox[{"z", ",", "y"}], "]"}], "2"]], "*", 
    SuperscriptBox[
     RowBox[{"(", 
      FractionBox["R20", 
       RowBox[{"r2b", "[", 
        RowBox[{"z", ",", "y"}], "]"}]], ")"}], 
     RowBox[{"n", "+", "1"}]], "*", 
    RowBox[{"(", 
     RowBox[{
      RowBox[{
       RowBox[{"(", 
        RowBox[{"n", "+", "1"}], ")"}], "*", 
       RowBox[{"(", 
        RowBox[{
         RowBox[{"2", "*", "n"}], "+", "3"}], ")"}], "*", 
       RowBox[{"Cos", "[", 
        RowBox[{"\[Theta]2b", "[", 
         RowBox[{"z", ",", "y"}], "]"}], "]"}], "*", 
       RowBox[{"Sin", "[", 
        RowBox[{"\[Theta]2b", "[", 
         RowBox[{"z", ",", "y"}], "]"}], "]"}], "*", 
       RowBox[{"LegendreP", "[", 
        RowBox[{"n", ",", 
         RowBox[{"Cos", "[", 
          RowBox[{"\[Theta]2b", "[", 
           RowBox[{"z", ",", "y"}], "]"}], "]"}]}], "]"}]}], "+", 
      RowBox[{
       RowBox[{"(", 
        RowBox[{
         RowBox[{
          RowBox[{"(", 
           RowBox[{"n", "+", "2"}], ")"}], "*", 
          SuperscriptBox[
           RowBox[{"Sin", "[", 
            RowBox[{"\[Theta]2b", "[", 
             RowBox[{"z", ",", "y"}], "]"}], "]"}], "2"]}], "-", 
         RowBox[{
          RowBox[{"(", 
           RowBox[{"n", "+", "1"}], ")"}], "*", 
          SuperscriptBox[
           RowBox[{"Cos", "[", 
            RowBox[{"\[Theta]2b", "[", 
             RowBox[{"z", ",", "y"}], "]"}], "]"}], "2"]}]}], ")"}], "*", 
       RowBox[{"LegendreP", "[", 
        RowBox[{"n", ",", "1", ",", 
         RowBox[{"Cos", "[", 
          RowBox[{"\[Theta]2b", "[", 
           RowBox[{"z", ",", "y"}], "]"}], "]"}]}], "]"}]}]}], ")"}]}]}], 
  ";"}], "\[IndentingNewLine]", 
 RowBox[{
  RowBox[{
   RowBox[{"g1z", "[", 
    RowBox[{"n_", ",", "z_", ",", "y_"}], "]"}], ":=", 
   RowBox[{
    FractionBox[
     RowBox[{"a1b", "[", "n", "]"}], 
     SuperscriptBox[
      RowBox[{"r1b", "[", 
       RowBox[{"z", ",", "y"}], "]"}], "2"]], "*", 
    SuperscriptBox[
     RowBox[{"(", 
      FractionBox["R10", 
       RowBox[{"r1b", "[", 
        RowBox[{"z", ",", "y"}], "]"}]], ")"}], 
     RowBox[{"n", "+", "1"}]], "*", 
    RowBox[{"(", 
     RowBox[{
      RowBox[{
       RowBox[{"(", 
        RowBox[{"n", "+", "1"}], ")"}], "*", 
       RowBox[{"(", 
        RowBox[{
         RowBox[{"2", "*", "n"}], "+", "3"}], ")"}], "*", 
       RowBox[{"Cos", "[", 
        RowBox[{"\[Theta]1b", "[", 
         RowBox[{"z", ",", "y"}], "]"}], "]"}], "*", 
       RowBox[{"Sin", "[", 
        RowBox[{"\[Theta]1b", "[", 
         RowBox[{"z", ",", "y"}], "]"}], "]"}], "*", 
       RowBox[{"LegendreP", "[", 
        RowBox[{"n", ",", 
         RowBox[{"Cos", "[", 
          RowBox[{"\[Theta]1b", "[", 
           RowBox[{"z", ",", "y"}], "]"}], "]"}]}], "]"}]}], "+", 
      RowBox[{
       RowBox[{"(", 
        RowBox[{
         RowBox[{
          RowBox[{"(", 
           RowBox[{"n", "+", "2"}], ")"}], "*", 
          SuperscriptBox[
           RowBox[{"Sin", "[", 
            RowBox[{"\[Theta]1b", "[", 
             RowBox[{"z", ",", "y"}], "]"}], "]"}], "2"]}], "-", 
         RowBox[{
          RowBox[{"(", 
           RowBox[{"n", "+", "1"}], ")"}], "*", 
          SuperscriptBox[
           RowBox[{"Cos", "[", 
            RowBox[{"\[Theta]1b", "[", 
             RowBox[{"z", ",", "y"}], "]"}], "]"}], "2"]}]}], ")"}], "*", 
       RowBox[{"LegendreP", "[", 
        RowBox[{"n", ",", "1", ",", 
         RowBox[{"Cos", "[", 
          RowBox[{"\[Theta]1b", "[", 
           RowBox[{"z", ",", "y"}], "]"}], "]"}]}], "]"}]}]}], ")"}]}]}], 
  ";"}], "\[IndentingNewLine]", 
 RowBox[{
  RowBox[{
   RowBox[{"g2z", "[", 
    RowBox[{"n_", ",", "z_", ",", "y_"}], "]"}], ":=", 
   RowBox[{
    FractionBox[
     RowBox[{"a2b", "[", "n", "]"}], 
     SuperscriptBox[
      RowBox[{"r2b", "[", 
       RowBox[{"z", ",", "y"}], "]"}], "2"]], "*", 
    SuperscriptBox[
     RowBox[{"(", 
      FractionBox["R20", 
       RowBox[{"r2b", "[", 
        RowBox[{"z", ",", "y"}], "]"}]], ")"}], 
     RowBox[{"n", "+", "1"}]], "*", 
    RowBox[{"(", 
     RowBox[{
      RowBox[{
       RowBox[{"(", 
        RowBox[{"n", "+", "1"}], ")"}], "*", 
       RowBox[{"(", 
        RowBox[{
         RowBox[{"2", "*", "n"}], "+", "3"}], ")"}], "*", 
       RowBox[{"Cos", "[", 
        RowBox[{"\[Theta]2b", "[", 
         RowBox[{"z", ",", "y"}], "]"}], "]"}], "*", 
       RowBox[{"Sin", "[", 
        RowBox[{"\[Theta]2b", "[", 
         RowBox[{"z", ",", "y"}], "]"}], "]"}], "*", 
       RowBox[{"LegendreP", "[", 
        RowBox[{"n", ",", 
         RowBox[{"Cos", "[", 
          RowBox[{"\[Theta]2b", "[", 
           RowBox[{"z", ",", "y"}], "]"}], "]"}]}], "]"}]}], "+", 
      RowBox[{
       RowBox[{"(", 
        RowBox[{
         RowBox[{
          RowBox[{"(", 
           RowBox[{"n", "+", "2"}], ")"}], "*", 
          SuperscriptBox[
           RowBox[{"Sin", "[", 
            RowBox[{"\[Theta]2b", "[", 
             RowBox[{"z", ",", "y"}], "]"}], "]"}], "2"]}], "-", 
         RowBox[{
          RowBox[{"(", 
           RowBox[{"n", "+", "1"}], ")"}], "*", 
          SuperscriptBox[
           RowBox[{"Cos", "[", 
            RowBox[{"\[Theta]2b", "[", 
             RowBox[{"z", ",", "y"}], "]"}], "]"}], "2"]}]}], ")"}], "*", 
       RowBox[{"LegendreP", "[", 
        RowBox[{"n", ",", "1", ",", 
         RowBox[{"Cos", "[", 
          RowBox[{"\[Theta]2b", "[", 
           RowBox[{"z", ",", "y"}], "]"}], "]"}]}], "]"}]}]}], ")"}]}]}], 
  ";"}], "\[IndentingNewLine]", 
 RowBox[{
  RowBox[{
   RowBox[{"h1z", "[", 
    RowBox[{"n_", ",", "z_", ",", "y_"}], "]"}], ":=", 
   RowBox[{
    FractionBox[
     RowBox[{"a1b", "[", "n", "]"}], 
     SuperscriptBox[
      RowBox[{"r1b", "[", 
       RowBox[{"z", ",", "y"}], "]"}], "2"]], "*", 
    SuperscriptBox[
     RowBox[{"(", 
      FractionBox["R10", 
       RowBox[{"r1b", "[", 
        RowBox[{"z", ",", "y"}], "]"}]], ")"}], 
     RowBox[{"n", "+", "1"}]], "*", 
    RowBox[{"(", 
     RowBox[{
      RowBox[{
       RowBox[{"(", 
        RowBox[{"n", "+", "1"}], ")"}], "*", 
       RowBox[{"(", 
        RowBox[{
         RowBox[{
          RowBox[{"(", 
           RowBox[{"n", "+", "2"}], ")"}], "*", 
          SuperscriptBox[
           RowBox[{"Cos", "[", 
            RowBox[{"\[Theta]1b", "[", 
             RowBox[{"z", ",", "y"}], "]"}], "]"}], "2"]}], "-", 
         RowBox[{
          RowBox[{"(", 
           RowBox[{"n", "+", "1"}], ")"}], "*", 
          SuperscriptBox[
           RowBox[{"Sin", "[", 
            RowBox[{"\[Theta]1b", "[", 
             RowBox[{"z", ",", "y"}], "]"}], "]"}], "2"]}]}], ")"}], "*", 
       RowBox[{"LegendreP", "[", 
        RowBox[{"n", ",", 
         RowBox[{"Cos", "[", 
          RowBox[{"\[Theta]1b", "[", 
           RowBox[{"z", ",", "y"}], "]"}], "]"}]}], "]"}]}], "+", 
      RowBox[{
       RowBox[{"(", 
        RowBox[{
         RowBox[{"2", "*", "n"}], "+", "3"}], ")"}], "*", 
       RowBox[{"Cos", "[", 
        RowBox[{"\[Theta]1b", "[", 
         RowBox[{"z", ",", "y"}], "]"}], "]"}], "*", 
       RowBox[{"Sin", "[", 
        RowBox[{"\[Theta]1b", "[", 
         RowBox[{"z", ",", "y"}], "]"}], "]"}], "*", 
       RowBox[{"LegendreP", "[", 
        RowBox[{"n", ",", "1", ",", 
         RowBox[{"Cos", "[", 
          RowBox[{"\[Theta]1b", "[", 
           RowBox[{"z", ",", "y"}], "]"}], "]"}]}], "]"}]}]}], ")"}]}]}], 
  ";"}], "\[IndentingNewLine]", 
 RowBox[{
  RowBox[{
   RowBox[{"h2z", "[", 
    RowBox[{"n_", ",", "z_", ",", "y_"}], "]"}], ":=", 
   RowBox[{
    FractionBox[
     RowBox[{"a2b", "[", "n", "]"}], 
     SuperscriptBox[
      RowBox[{"r2b", "[", 
       RowBox[{"z", ",", "y"}], "]"}], "2"]], "*", 
    SuperscriptBox[
     RowBox[{"(", 
      FractionBox["R20", 
       RowBox[{"r2b", "[", 
        RowBox[{"z", ",", "y"}], "]"}]], ")"}], 
     RowBox[{"n", "+", "1"}]], "*", 
    RowBox[{"(", 
     RowBox[{
      RowBox[{
       RowBox[{"(", 
        RowBox[{"n", "+", "1"}], ")"}], "*", 
       RowBox[{"(", 
        RowBox[{
         RowBox[{
          RowBox[{"(", 
           RowBox[{"n", "+", "2"}], ")"}], "*", 
          SuperscriptBox[
           RowBox[{"Cos", "[", 
            RowBox[{"\[Theta]2b", "[", 
             RowBox[{"z", ",", "y"}], "]"}], "]"}], "2"]}], "-", 
         RowBox[{
          RowBox[{"(", 
           RowBox[{"n", "+", "1"}], ")"}], "*", 
          SuperscriptBox[
           RowBox[{"Sin", "[", 
            RowBox[{"\[Theta]2b", "[", 
             RowBox[{"z", ",", "y"}], "]"}], "]"}], "2"]}]}], ")"}], "*", 
       RowBox[{"LegendreP", "[", 
        RowBox[{"n", ",", 
         RowBox[{"Cos", "[", 
          RowBox[{"\[Theta]2b", "[", 
           RowBox[{"z", ",", "y"}], "]"}], "]"}]}], "]"}]}], "+", 
      RowBox[{
       RowBox[{"(", 
        RowBox[{
         RowBox[{"2", "*", "n"}], "+", "3"}], ")"}], "*", 
       RowBox[{"Cos", "[", 
        RowBox[{"\[Theta]2b", "[", 
         RowBox[{"z", ",", "y"}], "]"}], "]"}], "*", 
       RowBox[{"Sin", "[", 
        RowBox[{"\[Theta]2b", "[", 
         RowBox[{"z", ",", "y"}], "]"}], "]"}], "*", 
       RowBox[{"LegendreP", "[", 
        RowBox[{"n", ",", "1", ",", 
         RowBox[{"Cos", "[", 
          RowBox[{"\[Theta]2b", "[", 
           RowBox[{"z", ",", "y"}], "]"}], "]"}]}], "]"}]}]}], ")"}]}]}], 
  ";"}], "\n", 
 RowBox[{
  RowBox[{"Fpbz", "[", 
   RowBox[{"z_", ",", "y_"}], "]"}], ":=", 
  RowBox[{
   RowBox[{"2", "*", "\[Pi]", "*", "\[Rho]0", "*", 
    SuperscriptBox["Rp", "3"], "*", 
    RowBox[{"Re", "[", 
     RowBox[{
      RowBox[{
       FractionBox[
        RowBox[{
         SuperscriptBox["\[Omega]", "2"], "*", "f1"}], 
        RowBox[{"3", "*", 
         SuperscriptBox["c", "2"]}]], "*", 
       RowBox[{"(", 
        RowBox[{
         UnderoverscriptBox["\[Sum]", 
          RowBox[{"m", "=", "0"}], "Nmaxb"], 
         RowBox[{
          RowBox[{"F", "[", 
           RowBox[{"m", ",", "z", ",", "y"}], "]"}], "\[Conjugate]"}]}], 
        ")"}], "*", 
       RowBox[{"(", 
        RowBox[{
         UnderoverscriptBox["\[Sum]", 
          RowBox[{"n", "=", "0"}], "Nmaxb"], 
         RowBox[{"G", "[", 
          RowBox[{"n", ",", "z", ",", "y"}], "]"}]}], ")"}]}], "-", 
      RowBox[{
       FractionBox["f2", "2"], "*", 
       RowBox[{"(", 
        RowBox[{
         RowBox[{
          RowBox[{"(", 
           RowBox[{
            UnderoverscriptBox["\[Sum]", 
             RowBox[{"m", "=", "0"}], "Nmaxb"], 
            RowBox[{
             RowBox[{"G", "[", 
              RowBox[{"m", ",", "z", ",", "y"}], "]"}], "\[Conjugate]"}]}], 
           ")"}], "*", 
          RowBox[{"(", 
           RowBox[{
            UnderoverscriptBox["\[Sum]", 
             RowBox[{"n", "=", "0"}], "Nmaxb"], 
            RowBox[{"(", 
             RowBox[{
              RowBox[{"g1x", "[", 
               RowBox[{"n", ",", "z", ",", "y"}], "]"}], "+", 
              RowBox[{"g2x", "[", 
               RowBox[{"n", ",", "z", ",", "y"}], "]"}]}], ")"}]}], ")"}]}], 
         "+", 
         RowBox[{
          RowBox[{"(", 
           RowBox[{
            UnderoverscriptBox["\[Sum]", 
             RowBox[{"m", "=", "0"}], "Nmaxb"], 
            RowBox[{
             RowBox[{"H", "[", 
              RowBox[{"m", ",", "z", ",", "y"}], "]"}], "\[Conjugate]"}]}], 
           ")"}], "*", 
          RowBox[{"(", 
           RowBox[{
            UnderoverscriptBox["\[Sum]", 
             RowBox[{"n", "=", "0"}], "Nmaxb"], 
            RowBox[{"(", 
             RowBox[{
              RowBox[{"h1x", "[", 
               RowBox[{"n", ",", "z", ",", "y"}], "]"}], "+", 
              RowBox[{"h2x", "[", 
               RowBox[{"n", ",", "z", ",", "y"}], "]"}]}], ")"}]}], ")"}]}]}],
         ")"}]}]}], "]"}]}], "/;", 
   RowBox[{"z", "\[GreaterEqual]", "0"}]}]}], "\[IndentingNewLine]", 
 RowBox[{
  RowBox[{"Fpbz", "[", 
   RowBox[{"z_", ",", "y_"}], "]"}], ":=", 
  RowBox[{
   RowBox[{"-", 
    RowBox[{"Fpbz", "[", 
     RowBox[{
      RowBox[{"-", "z"}], ",", "y"}], "]"}]}], "/;", 
   RowBox[{"z", "<", "0"}]}]}], "\[IndentingNewLine]", 
 RowBox[{
  RowBox[{"Fpby", "[", 
   RowBox[{"z_", ",", "y_"}], "]"}], ":=", 
  RowBox[{
   RowBox[{"2", "*", "\[Pi]", "*", "\[Rho]0", "*", 
    SuperscriptBox["Rp", "3"], "*", 
    RowBox[{"Re", "[", 
     RowBox[{
      RowBox[{
       FractionBox[
        RowBox[{
         SuperscriptBox["\[Omega]", "2"], "*", "f1"}], 
        RowBox[{"3", "*", 
         SuperscriptBox["c", "2"]}]], "*", 
       RowBox[{"(", 
        RowBox[{
         UnderoverscriptBox["\[Sum]", 
          RowBox[{"m", "=", "0"}], "Nmaxb"], 
         RowBox[{"(", 
          RowBox[{
           RowBox[{"F", "[", 
            RowBox[{"m", ",", "z", ",", "y"}], "]"}], "\[Conjugate]"}], 
          ")"}]}], ")"}], "*", 
       RowBox[{"(", 
        RowBox[{
         UnderoverscriptBox["\[Sum]", 
          RowBox[{"n", "=", "0"}], "Nmaxb"], 
         RowBox[{"(", 
          RowBox[{"H", "[", 
           RowBox[{"n", ",", "z", ",", "y"}], "]"}], ")"}]}], ")"}]}], "-", 
      RowBox[{
       FractionBox["f2", "2"], "*", 
       RowBox[{"(", 
        RowBox[{
         RowBox[{
          RowBox[{"(", 
           RowBox[{
            UnderoverscriptBox["\[Sum]", 
             RowBox[{"m", "=", "0"}], "Nmaxb"], 
            RowBox[{"(", 
             RowBox[{
              RowBox[{"G", "[", 
               RowBox[{"m", ",", "z", ",", "y"}], "]"}], "\[Conjugate]"}], 
             ")"}]}], ")"}], "*", 
          RowBox[{"(", 
           RowBox[{
            UnderoverscriptBox["\[Sum]", 
             RowBox[{"n", "=", "0"}], "Nmaxb"], 
            RowBox[{"(", 
             RowBox[{
              RowBox[{"g1z", "[", 
               RowBox[{"n", ",", "z", ",", "y"}], "]"}], "+", 
              RowBox[{"g2z", "[", 
               RowBox[{"n", ",", "z", ",", "y"}], "]"}]}], ")"}]}], ")"}]}], 
         "+", 
         RowBox[{
          RowBox[{"(", 
           RowBox[{
            UnderoverscriptBox["\[Sum]", 
             RowBox[{"m", "=", "0"}], "Nmaxb"], 
            RowBox[{"(", 
             RowBox[{
              RowBox[{"H", "[", 
               RowBox[{"m", ",", "z", ",", "y"}], "]"}], "\[Conjugate]"}], 
             ")"}]}], ")"}], "*", 
          RowBox[{"(", 
           RowBox[{
            UnderoverscriptBox["\[Sum]", 
             RowBox[{"n", "=", "0"}], "Nmaxb"], 
            RowBox[{"(", 
             RowBox[{
              RowBox[{"h1z", "[", 
               RowBox[{"n", ",", "z", ",", "y"}], "]"}], "+", 
              RowBox[{"h2z", "[", 
               RowBox[{"n", ",", "z", ",", "y"}], "]"}]}], ")"}]}], ")"}]}]}],
         ")"}]}]}], "]"}]}], "/;", 
   RowBox[{"z", "\[GreaterEqual]", "0"}]}]}], "\[IndentingNewLine]", 
 RowBox[{
  RowBox[{"Fpby", "[", 
   RowBox[{"z_", ",", "y_"}], "]"}], ":=", 
  RowBox[{
   RowBox[{"Fpby", "[", 
    RowBox[{
     RowBox[{"-", "z"}], ",", "y"}], "]"}], "/;", 
   RowBox[{"z", "<", "0"}]}]}]}], "Input",
 CellChangeTimes->{{3.8364557710565095`*^9, 3.836455853461668*^9}, {
   3.8364558838068686`*^9, 3.836455916690307*^9}, {3.8364620532163305`*^9, 
   3.836462143732131*^9}, {3.836462184246056*^9, 3.8364622700762386`*^9}, {
   3.8364623637045135`*^9, 3.8364624913879347`*^9}, {3.8364626151241508`*^9, 
   3.8364626840300007`*^9}, {3.836469830203001*^9, 3.836469999655942*^9}, {
   3.836470583774843*^9, 3.836470590085883*^9}, {3.8364706501811523`*^9, 
   3.8364706966089497`*^9}, 3.8365323751869645`*^9, {3.8387839979758625`*^9, 
   3.838784004411844*^9}, {3.840602481556666*^9, 3.8406024843683157`*^9}, {
   3.8406058878680553`*^9, 3.840605913737028*^9}, {3.840606005356205*^9, 
   3.840606029607794*^9}, {3.8406061156593623`*^9, 3.8406061828464622`*^9}, {
   3.8406062292794604`*^9, 3.840606383175825*^9}, 3.840606428040281*^9, {
   3.8406065303547835`*^9, 3.8406067301397543`*^9}, 3.840606825616997*^9, {
   3.840607611549334*^9, 3.8406076562192*^9}, {3.8406076878054266`*^9, 
   3.840607799352891*^9}, {3.8406078805930095`*^9, 3.840607905946517*^9}, {
   3.8406079889918966`*^9, 3.8406081657410154`*^9}, {3.8406082477478223`*^9, 
   3.8406083071972*^9}, {3.8406083703469396`*^9, 3.8406083739867144`*^9}, {
   3.8406084375312433`*^9, 3.8406084514811277`*^9}, {3.840609526759346*^9, 
   3.8406095350543275`*^9}, {3.8406096463194895`*^9, 
   3.8406096574262695`*^9}, {3.840609771188679*^9, 3.8406098027685733`*^9}, {
   3.8406099030837984`*^9, 3.8406099096761513`*^9}, {3.840609984103791*^9, 
   3.840609999912738*^9}, {3.840610094702958*^9, 3.8406101603368235`*^9}, {
   3.8406103175874505`*^9, 3.8406103477522717`*^9}, {3.840616996506403*^9, 
   3.8406173901842594`*^9}, {3.840617470399886*^9, 3.8406174777731867`*^9}, {
   3.840617513592922*^9, 3.840617613127288*^9}, {3.840617659491504*^9, 
   3.840617673847626*^9}, {3.840618011508032*^9, 3.8406180913330765`*^9}, {
   3.8406181805594015`*^9, 3.8406182885810013`*^9}, {3.8406183609391155`*^9, 
   3.840618407131419*^9}, 3.8406802973396254`*^9, {3.8406853779773445`*^9, 
   3.8406854278808036`*^9}, 3.840685534481569*^9, {3.8406855947805223`*^9, 
   3.840685652110758*^9}, {3.840685715204628*^9, 3.840685720328558*^9}, {
   3.8406857541789017`*^9, 3.8406857827347217`*^9}, {3.840685861653924*^9, 
   3.8406859211869345`*^9}, {3.8406860260061436`*^9, 3.840686094371209*^9}, 
   3.8406861345959854`*^9, 3.8412145512983475`*^9, 3.8412158040080457`*^9, 
   3.841241227707217*^9, 3.8412412671392603`*^9, {3.841282221855975*^9, 
   3.8412822776242666`*^9}, {3.8412891647082715`*^9, 
   3.8412892456892567`*^9}, {3.841289281509054*^9, 3.8412892819776926`*^9}, {
   3.8412893250456843`*^9, 3.8412893575380893`*^9}, {3.86272220229607*^9, 
   3.86272226659343*^9}, {3.8627249960225525`*^9, 3.8627252840979795`*^9}, {
   3.86272532310462*^9, 3.862725457647541*^9}, {3.8627262876694293`*^9, 
   3.86272690344586*^9}, {3.8627270147010756`*^9, 3.8627270730778246`*^9}, {
   3.862727458471157*^9, 3.8627281122924914`*^9}, {3.8627285127189817`*^9, 
   3.8627285531001034`*^9}, {3.8627286780330305`*^9, 3.862728714634859*^9}, {
   3.862728815048722*^9, 3.8627288733007793`*^9}, {3.8629842914909434`*^9, 
   3.862984297067655*^9}},
 CellLabel->
  "In[178]:=",ExpressionUUID->"071b2861-e5a6-478b-973e-0a96e2cc3444"],

Cell["\<\
Total radiation force on a solid particle in the plane (y,z): Force is \
calculated in nN\
\>", "Text",
 CellChangeTimes->{{3.781597168701003*^9, 3.7815971934139256`*^9}, {
  3.8361934687226944`*^9, 3.836193475455629*^9}, {3.836367870300389*^9, 
  3.8363678765645533`*^9}, {3.8363679223038607`*^9, 3.8363679279275007`*^9}, {
  3.836455680330147*^9, 3.8364556952016315`*^9}, {3.8406024649294853`*^9, 
  3.840602471006394*^9}, {3.840684527161915*^9, 3.840684531910692*^9}, {
  3.8629733138978753`*^9, 3.862973331363845*^9}, {3.8629843999473495`*^9, 
  3.862984414308958*^9}, {3.862984731832175*^9, 3.8629847439386816`*^9}},
 Background->RGBColor[
  0.9, 1, 1],ExpressionUUID->"7ecf0c0d-7877-48f8-8118-8b87edbe9837"],

Cell[BoxData[{
 RowBox[{
  RowBox[{"xb", "=", 
   RowBox[{"R2", "+", 
    RowBox[{"0.5", "*", "\[CapitalDelta]d"}]}]}], 
  ";"}], "\[IndentingNewLine]", 
 RowBox[{
  RowBox[{"y1", "=", 
   RowBox[{"-", "R10"}]}], ";"}], "\[IndentingNewLine]", 
 RowBox[{
  RowBox[{"y2", "=", 
   RowBox[{"db", "+", "R20"}]}], ";"}], "\[IndentingNewLine]", 
 RowBox[{
  RowBox[{"z1", "=", 
   RowBox[{
    RowBox[{"-", "2"}], "*", "R10"}]}], ";"}], "\[IndentingNewLine]", 
 RowBox[{
  RowBox[{"z2", "=", 
   RowBox[{"2", "*", "R10"}]}], ";"}], "\[IndentingNewLine]", 
 RowBox[{
  RowBox[{"\[CapitalDelta]y", "=", 
   RowBox[{"0.1", "*", "R10"}]}], ";"}], "\[IndentingNewLine]", 
 RowBox[{
  RowBox[{"\[CapitalDelta]z", "=", 
   RowBox[{"0.1", "*", "R10"}]}], ";"}], "\[IndentingNewLine]", 
 RowBox[{
  RowBox[{"Ny", "=", 
   RowBox[{"Ceiling", "[", 
    RowBox[{
     RowBox[{"(", 
      RowBox[{"y2", "-", "y1"}], ")"}], "/", "\[CapitalDelta]y"}], "]"}]}], 
  ";"}], "\[IndentingNewLine]", 
 RowBox[{
  RowBox[{"Nz", "=", 
   RowBox[{"Ceiling", "[", 
    RowBox[{
     RowBox[{"(", 
      RowBox[{"z2", "-", "z1"}], ")"}], "/", "\[CapitalDelta]z"}], "]"}]}], 
  ";"}], "\[IndentingNewLine]", 
 RowBox[{
  RowBox[{"Fyz", "=", 
   RowBox[{"{", "}"}]}], ";"}], "\[IndentingNewLine]", 
 RowBox[{
  RowBox[{"Do", "[", 
   RowBox[{
    RowBox[{
     RowBox[{"y", "=", 
      RowBox[{"y1", "+", 
       RowBox[{"ny", "*", "\[CapitalDelta]y"}]}]}], ";", 
     RowBox[{"z", "=", 
      RowBox[{"z1", "+", 
       RowBox[{"nz", "*", "\[CapitalDelta]z"}]}]}], ";", 
     RowBox[{"If", "[", 
      RowBox[{
       RowBox[{
        RowBox[{
         SqrtBox[
          RowBox[{
           SuperscriptBox["y", "2"], "+", 
           SuperscriptBox["z", "2"]}]], "\[LessEqual]", "R10"}], "||", 
        RowBox[{
         SqrtBox[
          RowBox[{
           SuperscriptBox[
            RowBox[{"(", 
             RowBox[{"y", "-", "db"}], ")"}], "2"], "+", 
           SuperscriptBox["z", "2"]}]], "\[LessEqual]", "R20"}]}], ",", 
       RowBox[{"Goto", "[", "1", "]"}], ",", 
       RowBox[{"Goto", "[", "2", "]"}]}], "]"}], ";", 
     RowBox[{"Label", "[", "1", "]"}], ";", 
     RowBox[{"Fy", "=", "0"}], ";", 
     RowBox[{"Fz", "=", "0"}], ";", 
     RowBox[{"Goto", "[", "3", "]"}], ";", 
     RowBox[{"Label", "[", "2", "]"}], ";", 
     RowBox[{"Fy", "=", 
      RowBox[{"Fpby", "[", 
       RowBox[{"z", ",", "y"}], "]"}]}], ";", 
     RowBox[{"Fz", "=", 
      RowBox[{
       RowBox[{"Fpbz", "[", 
        RowBox[{"z", ",", "y"}], "]"}], "+", 
       RowBox[{"Fpz", "[", 
        RowBox[{"xb", ",", "z"}], "]"}]}]}], ";", 
     RowBox[{"Label", "[", "3", "]"}], ";", 
     RowBox[{"Fyz", "=", 
      RowBox[{"Append", "[", 
       RowBox[{"Fyz", ",", 
        RowBox[{"{", 
         RowBox[{
          RowBox[{"{", 
           RowBox[{
            RowBox[{"y", "/", "R10"}], ",", 
            RowBox[{"z", "/", "R10"}]}], "}"}], ",", 
          RowBox[{"{", 
           RowBox[{
            RowBox[{"Fy", "*", 
             SuperscriptBox["10", "9"]}], ",", 
            RowBox[{"Fz", "*", 
             SuperscriptBox["10", "9"]}]}], "}"}]}], "}"}]}], "]"}]}]}], ",", 
    RowBox[{"{", 
     RowBox[{"ny", ",", "0", ",", "Ny"}], "}"}], ",", 
    RowBox[{"{", 
     RowBox[{"nz", ",", "0", ",", "Nz"}], "}"}]}], "]"}], ";"}]}], "Input",
 CellChangeTimes->CompressedData["
1:eJxTTMoPSmViYGCQAmIQXZGsv6Vv7htHpr8Ju0B0247n+0D0GjuV8yC68dfy
yyB60nm+6yD6XMGC2yD6e3POaxCdt5b/I4j+X1bH1A+kA19ncIPogAfHwfTD
W+8EQHTsbA1REP1jpokUiNZmjgDTes0n5EG09OMIcxDNxxZpC6I9Nv5wAtGb
Jkm5g+hP1yt8QbSugl0YiF55jyUSRM+y/dwLomdsy+gD0U1ydR/A9gtkfwTR
DMccvoHodw4bwLTQP87fIHpOyQwwHbe7vH/1vDeOPkbyE0C00Jr5e9cCabkl
dvtAtIX6Qe1tx984XuGP1gXRs0ysjUA0xzoGZxDd7LPKA0R/2Hs6GES/Wmnf
C6IF3spNBNEr1qyeC6K7LpnMA9FfpPjX7QPSFV+mbgDRTBc73/CdAPr3lMhb
EL3UUktfGEjfyDcxBdEAF0rkdg==
  "],ExpressionUUID->"8b07abb0-f003-4e1a-82d4-227d3e1c8231"],

Cell["Plot of the force field: Force is indicated in nN", "Text",
 CellChangeTimes->{{3.781597168701003*^9, 3.7815971934139256`*^9}, {
  3.8361934687226944`*^9, 3.836193475455629*^9}, {3.836367870300389*^9, 
  3.8363678765645533`*^9}, {3.8363679223038607`*^9, 3.8363679279275007`*^9}, {
  3.836455680330147*^9, 3.8364556952016315`*^9}, {3.8406024649294853`*^9, 
  3.840602471006394*^9}, {3.840684527161915*^9, 3.840684531910692*^9}, {
  3.8628204135458193`*^9, 3.862820425871046*^9}, {3.862822006817157*^9, 
  3.862822008644655*^9}, {3.86298443328889*^9, 3.8629844589941072`*^9}},
 Background->RGBColor[
  0.9, 1, 1],ExpressionUUID->"87e3f2cc-1505-476a-ab91-661e51c7552b"],

Cell[CellGroupData[{

Cell[BoxData[
 RowBox[{"ListVectorPlot", "[", 
  RowBox[{"Fyz", ",", 
   RowBox[{"AspectRatio", "\[Rule]", "Automatic"}], ",", 
   RowBox[{"FrameTicksStyle", "\[Rule]", 
    RowBox[{"Directive", "[", 
     RowBox[{"Black", ",", "14"}], "]"}]}], ",", 
   RowBox[{"RegionFillingStyle", "\[Rule]", "None"}], ",", 
   RowBox[{"PlotLegends", "\[Rule]", 
    RowBox[{"Placed", "[", 
     RowBox[{"Automatic", ",", "Right"}], "]"}]}], ",", 
   RowBox[{"VectorColorFunction", "\[Rule]", 
    RowBox[{"ColorData", "[", 
     RowBox[{"{", 
      RowBox[{"\"\<DeepSeaColors\>\"", ",", "\"\<Reverse\>\""}], "}"}], 
     "]"}]}], ",", 
   RowBox[{"RegionFunction", "\[Rule]", 
    RowBox[{"Function", "[", 
     RowBox[{
      RowBox[{"{", 
       RowBox[{"y", ",", "z", ",", "x"}], "}"}], ",", 
      RowBox[{
       RowBox[{
        SuperscriptBox["1", "2"], "<", 
        RowBox[{
         RowBox[{"y", "^", "2"}], "+", 
         RowBox[{"z", "^", "2"}]}]}], "&&", 
       RowBox[{
        SuperscriptBox[
         RowBox[{"(", 
          RowBox[{"R20", "/", "R10"}], ")"}], "2"], "<", 
        RowBox[{
         RowBox[{
          RowBox[{"(", 
           RowBox[{"y", "-", 
            RowBox[{"db", "/", "R10"}]}], ")"}], "^", "2"}], "+", 
         RowBox[{"z", "^", "2"}]}]}]}]}], "]"}]}]}], "]"}]], "Input",
 CellChangeTimes->{{3.862803180944832*^9, 3.862803194207334*^9}, 
   3.86280325127199*^9, {3.8628034245204554`*^9, 3.862803425770103*^9}, {
   3.862823334369841*^9, 3.8628233351194763`*^9}},
 CellLabel->
  "In[211]:=",ExpressionUUID->"e8ccfc70-509d-41e4-8f1b-aa49c1d47d84"],

Cell[BoxData[
 TemplateBox[{
   GraphicsBox[{{
      GraphicsComplexBox[CompressedData["
1:eJxlmnlcVdUWxxEFFJGwnKI0UjFSUVMxNW2fQJHCeJhR1nMs9Tk9U/FhgDkk
ggORCprmhGb1SpNCMzV1a06IhhN6E8kBQRC49yo5gSjPx77ffT+fE//w+X7W
OWuv/dtrD2uf+/wHH701xtXFxWV6XReX//+PinCbVVNjlwV7Zx6tqamRpyb2
d91ilGgOXzg/ccjcK5qT31zc1DPhtGaffkNvtuiQ7uTYksykimwBL6tz+1Tp
vXzNEdd6FYa9cl3z2cOVI9ZUWTV3zM233suv0Dz58J7NG/bc1fzjjjXjw9dU
aa74duYLd+Ifaf5y4NZpJwPrGPAr/dcN2tSyrub8vildYhu5af6kx6wnIh66
a27VebKttbW+ZvnC8N/v5Xtq/sAvYsuJE16a0S9p7MU7WzdUa/1g9IPRD0Y/
zQ79YPSD0Q9GPxj9YPSD0Q9GPxj9YPSD0Q9GPxj9YPSD0Q9Gv45P9G47PKRS
6wejH4x+MPppdugHox+MfjD6wegHox+MfjD6wegHox+MfjD6wegHox+MfjD6
nf5l5VuNiu5o/WD0g9EPRj/NDv1g9IPRD0Y/GP1g9IPRD0Y/GP1g9IPRD0Y/
GP1g9IPRD0a/mJH35uxJrND6wegHox+Mfpod+sHoB6MfjH4w+sHoB6MfjH4w
+sHoB6MfjH4w+sHoB6MfjH49ntwy3BJp0/rB6AejB4weMHrA6AGjB4weMHrA
6AHTP5j+wfQPpn9zPhz/a1Base4fTPww8cPEDxM/TPww8cPEBxMfTHzZ29u1
SLNc0e3DtA/TPkz7MP5h/Ad4Zd0oDMrV/mD8wbwP875tt+dniRW79fsw78O8
D/P+IcWC92Heh3kf5v1WKh79Psz7MO/DvH9Y6SHQF8YfjD8YfWH8w/iPV+Mp
yC+Y/IJpH6Z9mPZh2ofJL5j8gokPJr6X1HzQ8cHMb5j5DRM/TPww8cPEDxM/
TPww8xtmfsP0D6Z/MP2brtYz3T+Y/sGs/zDrv2bH+g+jB4weMHrA6AGjB4we
MHrA6AGz/sOs/zDrP4x+MPrB6Aej30m1n2r9YPSD0Q9GP80O/WD0g9EPRj8Y
/WD0g9EPRj8Y/WD0g9EPRj8Y/WD0g9EPRr/26jyn9YPRD0Y/GP00O/SD0Q9G
Pxj9YPSD0Q9GPxj9YPSD0Q9GPxj9YPSD0Q9GPxj95qt6QusHox+MfjD6aXbo
B6MfjH4w+sHoB6MfjH4w+sHoB6MfjH4w+sHoB6MfjH6wqf4XpvpfmOp/Yar/
han+F6b6X5jqf2Gq/4Wp/hem+l+Y6n9hqv+Fqf4XpvpfmOp/Yar/han+F6b6
X5jqf2Gq/0XjLuFLh4VckFm1+/lN6X1+Rbd/Lzyo2Wvc6ZgDxTsE3Oi57lFf
9DynuTSsXcEuf1cDTn6t2YGUpvU0d+ztnv6hm7vmnK53Z/W846E5JW5MP9dR
hfJi7XmnVHpVvNdu/T8LBPxGZI+6RUEuBjy5w/VhjYoaaH5ymP/+KL9y6V97
3imUS3Kf3ljhWyrgQRnJYX7J1Zp92p7vU5Db0IAXXyz3bmO9KS7V+svTXFjL
2fKJfVsWxWy5r+2MH4yd53nfpfbv5z3YYewn1fMCO4w9V/nXdpj++qn4df5h
p//Y6T9M/2H0P6/0FOgPoz+M/jD5c0SNpyA/YPIDZvxh8g0m32DmI0x+weQX
zHzQzzvmO/lGvNRHzH/stGfOd55nPprzHzvzEzvxmPOf5xlP6hXGx1wPmfOT
+oT8gLFTf2CHsVNfYIexUz9gh4nXXB+Qf8SPHb05r6InjH4w+sCMn84Hx3jB
jAeM/jrfXp14dtuH5+S12vXOLp8cUPB0xgZXA546OujqnC6l8uPa82CBHLm7
bdXITZViXm39YJF3u2TuCJxa30io3W/KxdvPd/iHR5s/5QLFMjvw7S+sQ04L
/H3TvfeAkFgP7Z/3eb7E39fNOqShQXvT9914dWqpXbcHxyoWxAMT7zT1vsAf
THzES/8vqXgE8cLoARM/zH5B/vVqvWy6JdLLIF7srH/6fOhYz2Dyg/c7147v
Jb1/4397VNP17X1sEv8830s9r+tp2tPnd0d7MO3hj/bwh57Y8Q+b9e9Um/+H
dH4crM2vUyJ15zsZ+8OO6/yqnxz6cPymtTofRoe8v3DVqro6H+r1eWPc5IVu
mmmP/jP+vyv/ms3tm+0tlF3AxMfz2GkPfYhf50PxDx91S/tFM/2BF68IeLl7
t4Oa6R+8XZy5P29pPc30F36752+WIXPdNTO/9fx0tA8z32Ha13bHeg2zHmh9
HfHArA8w8cCs1zDrr3l+st7CrK8w6ynM+sn8Yn1j/zWfh9gfyuf+Z0zg1AK9
3rA/6/OZg3l+QuX4AdkTrwie5zzAeYnzK/xD6etu08MLRafaeuSGPm/hH8b/
tIiK3nk/uej1jPMAz8M8HxrYvl2L8Q308+wPtM/5FF7x4sblrqM8DeJhvzGf
97g/ZD08U1uPFun+YrdffPFgyw4lAjv7G+c/xhfu+nuDuUc9ywXrM+cn2ofx
v3FzvZ2eCQ+1f/qHnfXZ3L75/AbTPus5/eG8xfjBjF+A0kvvv9jRF0Zfnsc/
92XolaPi1f6w0x/s5J8+vzlY34c58gE7bL6PQ9/O0VFtLJHXJeNPfYQ9ZNPt
FZeja3S+cj5h/DiPwC7bmlwISnugx5Pn0ZvnYZ5Hf/IN/WDzfSd24kdf8gU7
bL7PxE7/eJ/1AP1g9GN+Yoexkx/MP8YfJt/IT8af9hlvGH+cL/AHMx/JD5j3
mS/YYeysd/hjvYGZP5wvWV8ZL+p99MAf+w31NXb8Y2c+sJ7BrGfoY17PdP3g
YJ5HP54nfvIZZr2gP+b1jHiZ/zDjQfy0j535DzNe5v6SL/TP7A87/cHe7tOx
wz3m5Tq/j80ovtCsr7MeYjxyXAe9UzGhTH8/m7nulk/sZ+Vy1teemU3/W6T7
z/hg5z6D9/s86TlycpDzexLzL7nL4roZVwtlys3DrauCynQ9pe8Ly+rF7nEv
lhFLqjNX9SrT34v0/Z/Djl74m/Lu/Wz7+Cq9399cVnm02Wjn96Hu7w+/V5NR
qff/pCl/zWt58O/ff9778f/8huB58/ee9w7X2vX72Gmf8wPtw/TX/H3n4Pc7
BjUac17QX3O9hh39WY/QF2Z89fcRx/ia67OcW3tTJ2bZdH2W+OzmmA3Vdl2/
T/u536++b9h1vQZzHuN5zl/4m7Jo5bWXo87ISc2yCo9ttsmeZaGZ4Z/skKcb
t7q59apd3vL22ZvU9bBIvxUz1LLELpuss74+t9DVePe16kepze0y80EDW83j
819P61PrIx/ZZe/UxmMnH3c3wjz+SI98ZJNrDz24drXt43pq5qcpG2YWyOBt
4/d6xlSJtlP9PqjYnSvzohoU7zpaKfp71rlUIw7KJYfyd/2038vwPmBtNTxk
j1yw/deUDb95Gb7Zr9VPs+wSOz7KHL3w3SpROHDT7D2hZ8Wa18PPxcd5Gc+W
LHs1pPK0OF7e27/Iv1zcLWydXTP7kvi4/PYOS3mReGtk7vmafxQL77n7ZlgS
PI3JDYpcMkZdFyuOF00tisoTc/tOLj7WwSqa/Jb44+ab+fLU7wtKji0ul95f
/xlcMKG+AU8IXf2DR8hVvZ+eO/vPlQuvXRVhL/33oO+iUvnq8aPFvjOd92n7
EkLrW5MbGDkjE8/UyBsy/bvp3S+fLdH3aSurGoQUHymXPWwx24Ka5MvPYvdO
updqlfOtZbuCJv0hY1/w/2bwuzfEhJ3/vn9s8TV5eeiyuwe6PNT777Twz9cm
Pnq8HjreJ/9+V/kni3O/vDeyyQN9vxE2vE0fn7t2sTFuzxhL5PeaIxSLmNKk
+KXrKrWdeOJVPIJ4O6r2RKcO1d9mv+RlYB+98GHIVE/nfRnxj1bxi0tuSUfs
1mrN2ZevW+e4XJPHlD56/W2n1gsRE+sdmnG6RJ8f0DtY6S3+sPw8tnSwiwGz
vixQ64vofu/GqkN1nPdxjAftMd4n1Pjq++iP1fooero3STsafFWfH1gvs9V6
Kcau67YzpeXf7+u+X95hxcRxVpn7XfsvMj7J1fsb9zNtx76ZlNjVpu+3YJ+1
q3YGDnPeX3Ffg78jTe8MTNxYpM/nnFdmzTvWPPaHEkm85vvetFeaNo0NKpV5
oWn7Uw47fz/AeQY7/THfB+Of89kQudRSOP+SZHzM98N+0r/L8HkFctqgZ/af
qH6g9wN9X+qwMz68bwubFRX+pfN+jv2R9sgv8pl4IpRd77e+yr8g/8lH4mG9
Jh6ep33stI9/9kPyi/lMfjE+rO+MT5zST5/fP1d66/Mp+c78xh/jhT/Gi/cZ
H/xzHiA/Wa/M+fm1yidBfprvD59T+ajPc8wH1jf8kb88T77in/nN+sd8Zb2c
OH/V6m9sN2T/5tcu1cjH50jH+sB612VNwuqlEY/brVv3rYq8P0XX5SNmJPx8
TizNmpGU6GsTrM/M37Rn+8RbFtU37ncNWDkxrFyEzoqLjrr5p3ykWMaWVQTu
TMgR7F+s/4lq/Zf4X678y/efWtLK59M6BvZ2eVf6PtvM1cDue0kci27uYbB/
0j7teZ8+srn9lesyWu03kv3oHbUfyaFtntsX+NUjzexPPM9+5lJUu59pPcKU
HrJ7m2r3bxMfaPun4ZbjkdMeaPvtvcf7u73T0GD/bddpW3RMWEMDvX88MWJn
ywE2vR/DvooF+zXMfj5J+ROMn6H8CeJh/yUexo94eJ94eB+92J/Rh/2b8WR8
Ob/8S+kvGN/BanwF48f+zviRP5xneJ7xxF/3pH295no772fZ79ifp/h67owM
9jIGxP8RHNDZIr2WhiYb6c772rtTlze69bWXkf7U2quF57L0/S3nVZ7nfrVP
7NpN36V6Ge/MCPeObZSj29frl2O/Z/9d2uPOlifOWyXtV/kUP8x503l/63VZ
bE89aZecpzalta67dLRdEg/np3bq/CRpf5Jq33m+dpyf7et+9RhssUvOY5zP
+inW7dOf3n9VPr9nh01yPtv9U/CI6Gfskv5x3ivcXxufQK9FKj6Bvn1V/7Q/
4sUf8RIf8dB//NN//KMf/rm/7t738vLEinP6fry9Yv09zeXH94da0u36+y3n
Zb6fwXw/4/muL15onP1Xpf6eufVOcOGQs5UirFOPhRtmHpbJvmXVB1ZW6u+Z
nMfM5zOfB0O2B6VtFvhD799u+80Z3LhK7FvtHRCyK0fcHTsw7enSk5Lz+K3g
c1GffJ4lF4z6atnEcXZ5O3ncqI/GrhWc37sscg0a4bdOJKt6QV46/iByU2xd
g/O/T8Phqy5n1DU8xbcJiZl22a7eiPa/zHHT/c3/sEl80zQ3o/XJuIiKPLv8
+saRbafdrfr+/fSVOU+sD7fr/mcNzhnvl2ATNnWel5mv3+qa7PO4Plfxy0+T
/MbIr+y6Psgb8MOEucl2rdfoohO50X89rh9dh7QZfvCCpD7AH3rgz3v21jUW
F+f3Y86/o5We+jyMvuiNnfjRm/g6q/gE8XVV8Qn6R71C/xgf6h/eJx94H/2Y
/+RfVUZtPunx7afGVzC+CWp8BfXcCTU+wqWgIqvpjZ2ypRof/T0YO/nQVeWD
IB+oH6kH16h8EJZnynuczTkg3FQ+6O/H+CN/eJ784XnqR9rbefQD7+Ql9XS9
yvyhv+Qb/sk3+kP9iR5Vfu03HopyN9CDevqMqn8lepCv1NfkP/0j3/Xvt1V9
LU/Iz3e84n5OzIp9b1BFb+f3a+z0B3/U4zDxMR+pz4lvZofZ07cf9TA6Rnde
kJhplT0PXOwtRzi/d6a02Fb+wjCb/v0t359YvyaMW7UwfKBVzw/uL6gP0xO/
aD7qkPP7y9sJwWsHj7Dp+5iSlC/zgy84f597YlZMv25n//49xiWmccqGPZn6
ee5XeN78veb8f2qfF8TPfQvxs94SD3b0jlN66++tAW7ZwyynbAK9ApRegnqK
8y3fh7IOxfcI6GwT6Mn9Z9ydZX37WiwSvc/kVkW5dXQ1GN9mJS2ifzpzRbrd
69MppFeZvNkzKPR+n8siumZ67wB7mcyLX271rL4mtn41ZXPkoxK51d/9UGCR
i4H9lHvqi7F1Ghi8f+qt9ft+8vY0Aj9ZH9HIv0Sm7v7l4O3UElnV4sNtkbMK
5SDRszB4YZmM83s5K+jtK3KLf9xt+8/FwvjX2f4Bs4tk7tXc9IozpWJOW6/m
aTOuykOJQ9dv2PdQ26f8uvvhsVuehtlfjPInyI9WKj8E/uKUP8H6ip3+fa/6
J4j/BRW/1g/90Y/xIv4+Kj5BfHdVfKJJizeOpnoUSfTYcjGnddrqGqeeAZ1f
9+tSrfubnp83v2VGQwN9sBM/dvqLf+LFP/0puD4y6cB+q/4+zXgQH/oSP/lQ
R42nYLwnq/EW/wPSIK1/
       "], {{{
          EdgeForm[], 
          Directive[
           RGBColor[0.368417, 0.506779, 0.709798], 
           AbsoluteThickness[1.6], 
           Opacity[1], 
           FaceForm[]], 
          GraphicsGroupBox[{
            PolygonBox[CompressedData["
1:eJxNmgn4V8MXxmfmRqVF0mavLJFCUrK2iWypKGWrLGlBEZLlr5B939eIlD1r
ouySpWSPEIpWpIjS9j8f553n/p7nd553Zu69M/POnDnzznx/jU4e0v2sFEL4
sAjB/kI9s2hGWX0h5Q2Elcy2EG5ktqVwY7OthJXNthZWMdtGWNVsW+EmZtsJ
q5k1FFY3aySsYdZYWNNse+GmZjsIa5ntKNzMrI3e4/k+Qp7vbLa5WR2zpmZ1
xXVXIVybCeHaXAjX3YRw3V0I153UZm2zFuIM1z2FcG0phOteQri2EsK1tRCu
ewvh0ER10+891CZt7CtOtN/TrL1ZB7P99Q1cDzTbRVzbCuHaTthM3zUT1w5C
uHYUwvUgIe13EsL1YCFcDxHCtbMQrocK4XqYEK6HC+F6kt7j+X7iBIcumj+4
HiXkeVchXLubHSCuRwvheowQrj2EcD1CbeIjx4ozXHsJ4dpbCNfjhHA9XgjX
E4RwPVEIhyNVN/3ezBZOLbNvbDFtaviYlb1i1k/94N2ThXA9RQjXU4Vw7W/W
TVyfjs7zdPpr6brRuXYyrBed68GG9aP7RYPoPAeYPRud50CzjZPzHGQ2WJzh
eoYQrmcK4XqWEK7vWj3DDS81Gxk8fQHzZ+VbmvVlfg23is516+g8h8I/Os+z
zaom53mO2fdW/kZ0rn8avmi2rdmk6P4xxKx68r7m9garvyOE9PcHe3969P7+
ZfiaWUOzqdHbudhspaWnmTU262y2hVmf4IYP4pvzrOyn6HV/Yfi5WRuzHaPz
vsJsdIUx2NnKm5iNsvRO0Z9fbXZNhXebRi+73uyGCs+bRS+72eyWCs93i152
h9mdFZ4PsfLeZrubfWw202xPsxnR333AbEyF7/qKEz63Q/QxuMxsjaUXmy00
+9TsE7PWZrPM7g/ur48HT1PnExXqflL4oNk6e/83s6Vmv5j9bHaXlX9m+DB+
Z/a82SNm48wKm8dktsyeD2PszfYxuxPfMTvA7G6ztmYHmu1rNt6+e9lsL54F
r/eF6P57vtmrFfqb94+GZlPVb/r7mvAps42s/Upmy62O8/BTs/3M7sVXzdox
BmYdzNqb7W/2jH33tlkd+25zs2+trHZyfu+avWf2nLhOF75g9r7wRbMPhC+Z
fSicZPaREI5z9R7PfxDy/OPg8QOus4RTzD4RwvVTIVw/E75u9rnwDfxZ+KbZ
DLU52ewrs7fEcbbwHbOvhXCcYzZNXL8VwvU7IVy/F8Jhpuqm31+qTdr4UZxo
f43ZArOFZvP0DVznC+H6sxCuvwg/1XefiutCIVwXCeG6WEj7S4RwXSqE669C
uP5u9o24LhPC9Q8hXJcL4Vop+ns8/0mc4PCX5g+uK4U8/1sI13+EcF0lhOtq
IVz/FcJ1hdrER9aKM1zXCeG6XgjXDUK4IuqWimtizYprER3h8Kfqpt9532VP
wr9YW6ylytH7wbtVoiNcq0ZHuG4SHeFaLTrCtXp0hGuN6AjXmtERrptGR/yi
VnSE62bREa61oyNcN4+OcK0THeFqf//pOnRe1rI5jxbaJZT6j3zWsui8rGXJ
Zy1LPmtZ8lnLks9alnzWsuSzbqbtrGWJTVnLks9alnzWsuTRlTspjwZsojxa
cGflsxanjY2i++DyUGpZuGV9dnAotWzzUGrZ3cRtD+Xh1kL5rGVbhFLL7hlK
LdsylFp2r1Bq2Vah1LKtxa2N8lmXtxG3fZWH237Kw21/5TeOzmlFKHV55tYu
uM7LWrZdKLVs+1Bq2Q6h1LIdQ6llDwqlliWPT6AhDwillj0klFq2cyi17KGh
1LKHidsRysPtSOXh1kX5rMVpowU6Jfo+n3XtUaHUst1DqWWPDqWWPUbceioP
t2OVz1r22FBq2V6h1LK9Q6lljwullj0+lFr2BHE7SXm49VEebn2Vh1s/5bOW
JX99dC2I/hsUXQuiAdGw6LvTguvY/uKIhj1dHK+JrmvRstdG17Vo2YHRdS16
Fh07QByzbj5Z3NCEg0KpZQeHUsueEUotS36SdCIc0YBDxPE66UK0bNbitIFm
HqjxRMcOVbu3W/pys8uia9hh4jg3uq7dJrqeRa+cF1zHnh9K7Y2WHR5KLUse
DTtC/fwxuq7dLrqeRcteZOWNDC8J3h56Fl3+P9U1Mrg2RcOOVJ3zo+va7c1u
4F2+l2ZrGV3LocnPFl/07GjVhYZFq6JZd4meHq08WhXNumv09DXKo1XRrM2j
p3l2JmMaXUe3kO/frvfQqmhWdO2d+n4PS99jeFtwnYvGvV/voT/Ro+jNMfr+
UvWL/rKHsR+xP6Fx0Z/Uhc5F404IXhf72mOh1LiPh1LjkkfXkmZ80Ll7R9eQ
nAnQuBOD143eQ/+ha0mjddG5aFv0HzoXbYv+Q+eibdF/6Fw0LvqPsyJ6DL3L
2ZFz42T1D733igxdNFN9naJnWeOi/9C1pOknOhdti/5D56Jt0X8dpGvRY2hZ
9B4aF22Lrn1H/KeqDbih99B/Wdei+bKuJZ91Lfmsa8nDaYbyk9X3GaHUytTL
WaRV9HHLGheeWastCaWuRfNlXUs+61rybwbXeOTf0vfks64ln3XtbPFB430T
Sl07J5S69ttQ6trvxG2u8lmjzxW3H5WH20/KZ40+K5QaPefRePNDqWt/DqWu
/SWUunZBKHXtwlDq2kWh1LWLNa7z1HbWtUvFDY33Wyh17e+h1LXLQqlr/xC3
FcrD7U/lsy6nDfZI4ne3UGpc1lt9xe0eodS1/4RS164Kpa5dLW5rlIfbWuWz
rl0bSl27LpS6dn0ode0GcUPXxljqWvJwQ6MX0kfopErSFGgL8nBD15JnX2Gf
YT89RHvOgFDqWnRu1rXks64ln3Ut+axryWddSz7rWvJZQ9N21rXo3Kxra8dS
15Jn72e/ZK88xfCg6HnGup6e99Qc9AilLqeNrKFpm/2bPY/97ha+i34P0Tf4
vsfzfsH3cMrY59jDKTsiepr97xntb+zlzxs+F/3e5mXtV+yvUwxfjX4P82b0
feu/PdLwSOXfIf5Ev5N5P/oexf73keGH0e8tugi5uyDOs4ew3/WKvk+wR5xq
eGh0bt2j38WwR40Kvp+NNOxv2C16HmQ/Y8+4inFVnvHgvoZ9jDL2Nva1rtHb
ZX/pqTFj7+oRfZ/7714HH1Iefcd77HMcQkD2Lp6zz7HHsW+R5s7kxuht0G/W
8N/yu3xWJL/Wnv0afc8+2+y46Pcis4XcjazH16PH01Vmc6Lf7WwwWxF9D1tt
9l30e63jo+9TjwaP7aSJ6+canhDL/Qkklp8YfU95OngcJk0MPh+fiuW+AhJ3
qYu9j/1hPO3EUhceLr/ie/amN4Nbe9UBdlD6geh+nzUimNcEawEd+aDhmOgx
iPYOVN/HGj4USx0JslYeju43WfOBeX3gS+jCcYaPxFLXgn1Vd1vV/6/hIvni
4OjrhDXSWfVT36XR/fgy+S9aCB9+LLo2ynPfVT6WfRT/fNzwpuh+3VSY9djR
sbxLPCaWeqyHfPJJw1sr+CKYtdmx8kM0LGvpNvljb/nkl9HvF9FKrFXW7CXy
BXxjvOaZeX9GvtMnlnPeV/OAj/SL5TyfrLnuqDllDvFf/Jk7Pu5UWatNVPfp
qp95HqC5Jj4P1Hwy3oPkU4zxGdHjRVeNLeN9TnRfx89pv736wBhwrwrvHrZO
RyaPV1dG1/doe84mD8jn4HdHdH5wuic6J7jeFd0vqP8+tcFZBr/sJL/DD4nR
nDUels/11Bw1k3/hb/gj6+NR+R1nq3F6Tl34OeuAeIBORaMSYzmHnBv8NwjW
PlqXdYjOQ/ugW4kXxAqef6N5pOxrzQPxm3MHMZwY8Z3Gf7rKL7T0W9Hboy3u
RXkHPUz736t8G6XZI8C5Kmfexmo8iCn0YbJi6W3RfZN5mxB9nbCnTFa/JivP
2uSswnmMPaq/2j5NZew7QxVXH5MvTNK38OI573Hm4Wz1evR5f1nvDdE7U1TP
X6qT9znTvRR9v8PvxmuurpS/3BQcWVesKWIY8ZG1Qvzk3pk1cYHZcL6zd0ZH
P5Oxvi42vCj6WiDGEItZc6yPi1XOu5zjLg/+7hX4UPA1Olr1gDeoXtohBhF/
iB/EE+INMebm6LGEfWKO/IH5/Fbz/rV8Zmzws88XSv8TPU+asxW/JdzHXhU9
T5o9nL2cc2vd5OcvzjSr9e1E1UP9+OZ70c+0xMb6ycu4Z+c74hGxKCbfUzkT
ss5pg982eEYZ5zni1swK75PmvNnX0quSx8ifDReYjbJ0H8OahcfXXSy9WeGx
tZPhwWZPWLquYb3C12odw80L11C/J69rlNr8WG39rT7T91UaE9YjsXZo9P2C
Nk9K3m5NwxrJz/NoIrQR9wYrlefu4AWlKef8viC6HkAzcebnvM+5mGfEBPTU
vArPSY8Kvl9xNuZcvCT6Geze4GWkOYux1rmDYL2P1Pd8+4je4x04LFI9a5Sm
HtqZr/erJV9jrJ271D+0zwL1k7Kpmkf8ZJr8oLHGZJq4E2+IO43kH4wTehDd
+EF0ruD76vN0pUcoNvD9MO1rX0X3ka80R/jqWfrmTNU5XfWMUZ8ZT+LEa+on
/Z0q34PjJsnzPP9LfNFcnMk5j/P7F9qMPYjfzojdDwU/C3N3gP4ilv+m99HU
/CZKnOF3K+pCd2VNebtiEe9wP0Xd61U/Om+F6uHsTB/Qa7+rftoFyfMu3y7T
nDKH/2oe6SN9pV/Mw0rNxRz59ATFCtbzRNW5TvXz7VqlqXONfK6V2hun8dkg
Xq9q3BrKx1fKBxbrW/rD3Qh7G+1W13qhP4OVH6R4Xk1zwThFjRVtFvr9kXUa
FUPQLdzXPKp5IM1cEKO5Q6FvlQ2r6B6Qso1UvkJzw/hyD8ldYS+9v7H6A1bW
t6zfyiqnnULt4oN/yw+Xq93XNb+0y3dwheNw+X4NpavK9/A3sJrS8CfP79+n
6j32TL6rqXGrp/9VmKBvq+r9aVp7tMM7dSvcSYHcRbFv11LZDI01Z5wT6UPh
Ou4T8SIGEu+J9cT0L+2dL8xGWLoXv6km38+e1BrAb7nvZQ1wBscHlsh3/lQ5
43mFfdc7uZ+cSTxOvk9+bPhI8v12VHJth18dYe+MS64rn2UMkmvJrlZ+bnKN
Sd3Pq90qmrscd1+Q/3P+nRhd43CnTR4Nwn7AXoEW54yNljhR9byoPj+jb/Ld
N2nuU9AIT0XvG314Vu+jNfiWmN9L48JdxUS1Sz2cN9H6aMnDjMtDyTX6JYZH
J48hzGE9zfUs5UnfYXh68rG9ybB/8j3lXsPByeMD83lC8jldit5DK1v6FMPF
yfVHd3w5+Zh0ZX0k1+ufKFa0lg8QK9CVtEGMeFDxhHWNT6FTuYfkd+djDMcn
136z5T9j8e3kfkZ/DrC+XZtcK6JZuMd8R34KR/RGg+TlExWv0Kz53Toqr6Xx
4Tt8tL7KeYfvawvrK93b2r0suebqZunhyc+NtfUOuqW+vqGe4+hL8n1qK3t/
68LPEpxLhikOjbXnMxVbPjC8J3n8xE9bFu6rgyx9Z/LxfJ/Yljw2nmZ4ffJ9
bYvkPo0/H2jYtnA9/aGVD0l+HppheHjh+vLB5H6DzzDnD2ve+QfB+5LP15H2
vEvhPop/PSEfY+xf1fjfYDgt+RlyP3t3SXKNyvrev/A1fnPytco6JQb8qDjw
A/OZXA8vMxxauKYeY+lTCx+n7y3d3tJXBV/fpxW+xj9nzpJranz5AflzN8N9
Cz+Xj7D0PoWfF+ex1i19HbHU0jcm1yHTDd9Lfr9yDf5f+JmSNXG31kVjzT3z
Tl9+Td4f6vsteZ3bG05KvmaHJR9HxrC1YZfkPnxX8jlmflvhR8njP328IHk/
b00+x8zv/wxfTq5J+hU+1ozz14azKbf0hYYvJT9nbY3fJY9jjzOGyX97GZjc
V/CTs5P7E770NusmuTbF185L7m+M/d7Jx79z4XPDvPxr2Cz5uW3X5GMK9/mG
Tc2uDa61VyfX2yfZty2S69+W8Eu+L482nJL0P1SGk5PrqycNn0p+/mee2ySf
646W7lD4vUhTw10LP28zV1cnn6/XDF9PfhfwR3L/wDeaJ+8ffdsy+bplzTKH
P2keJxh2Sn5PuQdrJPnZ6lDDr/AVNFjyPGm4dladxKpLk8cr1vqVydf7L4xl
4WfDhcm/59tkZbHw+4D2zE/hdwTE1OXJ4yp+MUC+QXy9KHmMZc4Xad5ZK/00
L1UsXbnws+9zVrZt8vPszlbWpPD/dcJHGslPmltZs8L/74m94uKk/8GjHfnw
i8nXEusIH9xRfshcNdR8Ef+eTz6e21t9jQv/f65XrGyH5Jq9Ev9rXPh9RkPD
RoXfm7CHX558H9/RynYq/G5lW8NtCv8fMfacucn3nT5Wtqf8Gb8mT3qv5GuD
dXGQpfcu/A6lumGNws+6/zAXye99WYtnaD12NGxV+P3LUayD5Gfhqla2SeFn
5vqGDQq/p7guuU/jz0cV7q/4Kv/8sSH53c9aw8OS3w23M9y98Lub9ZZel/xu
6f8GqYaa
             "]], 
            PolygonBox[CompressedData["
1:eJwllnnwl1MYxb/3uVmHsRfte0mptGrVXtqoVCptaFP9pNCmRfuiXatQVEpE
lkFEIkNEBhMz0oyxTEZjN5LyOXP+ODPn3Hvf+97lPM9zKwwt6jE2CoXCy6AY
qJYLheY0DE2FwnrwF/xvMA9+NTib/nPBEnhVsJ++laAO/G5wHfwtMBZeF8yD
38b4g/DKYG+4TXw0mA9/I8y7gbLwWxj/CryI9dwAf5O2MeinwKfww+B++ESw
G/58eGwndDPGNwWz0NPQFejri94Hn0DbRPQLYBS6C+gMPwImw1fQ/yP8B7Ck
4LZj8G/AXPQk7RE+DjSEb6VtNHw48x9Bb0KfBe8b/vdDYDn8KzAV3g9UgQ9g
zPvwyYwfD3+Eti3w07TNgPembQ+8POiN3gbu1F5AOfiL4C6thW+mwnsyfrfO
DsxC90Pvh1cEZdC90C/B72V8C/Qn4D50a9AU/iGYAG8JFsMHM/6Q7hIcRX+t
O+PbGbpD+qpne+MGrQdeCayFtwDPMLaUzoTxI3Tm8JvCvC1oB68IuibvqTW8
ZPju7gAfw5uBIVovuJa5W6Jvh28EjeAHwXh4f42BPwtGwjuAj+CH5DmthTUM
gLcHw9DVQf3sf+pfm+VpdC3dAbwV2EnfPZqTb4fLw/C3w97um7yWq8J70Zou
4dvB6GvgPXXm2Weqs9SZaK7xoHHynPJufzA92cN74K+H1zaT/tWKPeY4nOwx
jV0Qjg19s0FnQf9nyXPWRu+T/+F9QM3sO9bdak8l0WXBanjz5Lvpgd6VfEdd
0NvDsboK3Th8Bzp7neEu+HPhsx1Bf0f45+FYWIi+XvfNfA+jB4HflUzQC+El
kmNPHpZ3FYPyaunwXPKsvPlA2LvyqLxbKexVeVi5oBe6XHJO6I+eHfb2geTc
UhU9peAcUxv9G7o4/FF5GN0K/bjiMzn2+qErJcegvF4vvHd5/nv4d2ApemZy
LCrmFGuKSZ1dD3SZ5DMchZ4Tvrtv0cPQI8Ox80VybhiDrp+cI0ajl6Lr6V+6
M/TMcKzvTb7bhuFcojseh16BXo8+meyNBugNBXtkrM4e3QB+HBQpNtGN4Cfk
P/Qa7Z/xp9D/wE8qxyZ7tk84ZylXzQHnZ+d45falybFYBb0uOSaHyP/oVfC5
8hu6BHpl8pylsz0nr8kTV8L/ZUyt5DEXZtcU1ZJlYCD8Ip0pvIbWlB2TisUN
ybWoRjZXTfovnBOUCxaAaugLsue6GXSCX6Ezgz8NisMvBTWT2ypk5yzlqjXJ
exnKHLOS9/Sl4gvMhk8BD4bPSGejnPUrvE64VmjMcfhP4dyomlMd/ku4Nqlm
/Aw/EfbSInQT3XX2vwcrpuCTw7XpKLpqdo5VbtWZt4afl30X20Ed9YW9/RgY
iZ4WriXH0GfCY9SnGHwS3T07lw0EZbLXoH8rJ0wPz6FvFWMXwweF76KX9hD2
uLytmJkSXrPWqhjQ2S0K50ad4bqwB+U9eU65WjlCuUE5e0k4BuT9NQXXvg+U
c5Nr4Kqwp+Vleb5Iew3neo0pH44ZxYpifm3Y4/K2Ykq1Vneou1PN/QMe9C+C
l0x+qyimFEt6s8ibp8D8ZI/KK5eD5cme2ay7QZ9Jjqkm8Enht4NqsGL7Pc2Z
HOOddfboAck1dWO4xqu2K0b/RBdDL4aX0v2Hc4ZyhWJauet02NvKYTt0f+G3
huZ8F/5O+OxuRTfk2zboJ3TXIGe3iesfLRWLoDt8G0jZNVC1T2fSDd4l2xs7
k2upcqZypWpqg+wz1NnpH3o7NaZta/IbqlH2nrSXLcl9bcNcY+pm1wTVAuVg
vT26Zv9LbxC97Vpkr01vPL0dFcOKXb0hVbsV44pt1fDX4K+CaQXvqXK4JqgW
qE25pE12rCinqDbWD5+VamQH5Z5wrdab9sZwDVXtlAcu49t2YEeyBw7Qtyz8
dtMdn5P9JtVbVG/gDvCO2blQNaN9dgwpdjSHvLMp/BaRh/4HfE1OuQ==
             "]]}]}, {}, {}, {}, {}}, {{
          Directive[
           AbsoluteThickness[1.6], 
           RGBColor[0.368417, 0.506779, 0.709798]], 
          LineBox[CompressedData["
1:eJwl1Xe8zWUcwPFz3b2nisiMa6VERa69i1yJIkTXqERRySquvcuKdrQn7T1p
D7RoaVNRtHfe3/zx9nm+zzn35fzu7/ecW2fE+H7jkhKJxEb/VNFYV6URZZQz
kolMD94wS2foPP3MD+2hY3Ii8bF+wkd8x7ecaL8tH1qfTqr1QK3kDOu62pXb
GBDvsVdHH2IKY8xT9Rb6BfPheg99uShqr5q25yjrf/RffqS5uYMerf/FBepP
eox21BZ6r17MsdaX6Abuowan2psWZTr9zTX1YeoxyDwrroXZDDbX18d4nIWU
2WtPO54xd9B0Mkgji0w60Zl8hnpfng7TAu1GV4opoYhDqEpPno1rYZh1hd7B
yXFNnGVvsY7kHEaZx2hvWjHCvFrP5UIu4BTu5EZ6ef0GPUlfj3tKXet61Ir7
RW3a2K+pR1CdGnGvaG3/NY6nwny9judVrmWivet0NKsYZ16pL7M8PpN5hb7A
83HvGGpvUXx2qlkPj8+tP2gP7c5X1l/zJd+zly72P9cmLPI4zPQcL9NKXaFr
WR/ngc3sYG+cizgfJJNCKmmkk0EmWWSTQy555FNAIUUUU5J08KDtke1sYgPr
WMNUry3XKbpU3/NZe8azzS528z7b457Es81+vuFsdvABV3K+671CX+SlmOP3
bG+s9uG4+BnzNfF7j3vBBO7mrngOvHZzPEvah95sMbejqXUzGtGExpTZb6il
cQ5owJHxHWD/LU6I59C8Xt/kDW6Kc2xvnZ7H1fF8mNfqK1wVn8m8Jp5dljHW
vFQ3sZklDLfXUp+jeTy3/M1fHOa1Q2lq/Sd/8HucDQrjGrQ7v/ErufZyaGjd
jTPJNg/RJ3mCOXFm7M3V2xkU74vr1Ue4LM6b+XK9lf6cFudDN3I/kyiP86Kd
aGmdRBV+NreK74S4T5pMCr/EWdIu8fvUB/RSWltP1jZarg9SiwHmGfF/M5OB
cV71URowxDxPn+Yp5sd9sLdAB7OVbbzNPkrZyae8w7tx5mjMFzRjoed2sud3
rk7SSp3GBCroS1tKKaGYIgopIJ88cskhmywyySCdNFJJOfi1/v/frwPkRbaL

           "]]}}}], {}}, {{{}}, {{
        Hue[0.67, 0.6, 0.6], 
        Directive[
         RGBColor[0.2947336, 0.4054232, 0.5678384000000001]], {{
          Arrowheads[{{0.028124999999999987`, 1.}}], {
           RGBColor[
           0.2928584388650937, 0.10988885287158304`, 0.6445318395583112], 
           
           ArrowBox[{{-0.8524906449276215, -2.121178797843953}, \
{-0.8600093550723789, -1.8625380595644643`}}]}}, {
          Arrowheads[{{0.028125, 1.}}], {
           RGBColor[
           0.2892157250152394, 0.12370178902686421`, 0.6565051335379206], 
           
           ArrowBox[{{-0.5649351464818435, -2.121177172580087}, \
{-0.5725648535181567, -1.8625396848283304`}}]}}, {
          Arrowheads[{{0.028124999999999994`, 1.}}], {
           RGBColor[
           0.28578336734392334`, 0.1367170681100329, 0.6677870044549783], 
           
           ArrowBox[{{-0.2779771371123488, -2.1211920244692637`}, \
{-0.28452286288765166`, -1.8625248329391537`}}]}}, {
          Arrowheads[{{0.028124999999999976`, 1.}}], {
           RGBColor[
           0.28345469192566497`, 0.14554725521903736`, 0.6754411646539773], 
           
           ArrowBox[{{0.008410832334104276, -2.121215382242176}, {
            0.004089167665895236, -1.8625014751662414`}}]}}, {
          Arrowheads[{{0.028124999999999976`, 1.}}], {
           RGBColor[
           0.2828306366179851, 0.1479136327270295, 0.6774923819514013], 
           
           ArrowBox[{{0.2945973341905622, -2.1212306538909522`}, {
            0.29290266580943725`, -1.8624862035174652`}}]}}, {
          Arrowheads[{{0.028124999999999983`, 1.}}], {
           RGBColor[
           0.28374839558495313`, 0.14443354987144816`, 0.6744757854338431], 
           ArrowBox[{{0.5811055681673104, -2.121233348083684}, {
            0.5813944318326892, -1.8624835093247336`}}]}}, {
          Arrowheads[{{0.02812500000000001, 1.}}], {
           RGBColor[
           0.2853212080761861, 0.1384695462683383, 0.6693060830886844], 
           
           ArrowBox[{{0.8682616107339913, -2.12123250686875}, {
            0.869238389266008, -1.8624843505396673`}}]}}, {
          Arrowheads[{{0.028124999999999976`, 1.}}], {
           RGBColor[
           0.2864609570471608, 0.13414769162423812`, 0.6655598241029606], 
           
           ArrowBox[{{1.1560096678136373`, -2.121233205478664}, {
            1.1564903321863618`, -1.8624836519297534`}}]}}, {
          Arrowheads[{{0.028124999999999976`, 1.}}], {
           RGBColor[
           0.2864609570471608, 0.13414769162423826`, 0.6655598241029608], 
           
           ArrowBox[{{1.4439903321863619`, -2.121233205478664}, {
            1.4435096678136374`, -1.8624836519297534`}}]}}, {
          Arrowheads[{{0.02812500000000001, 1.}}], {
           RGBColor[
           0.2853212080761861, 0.1384695462683383, 0.6693060830886844], 
           
           ArrowBox[{{1.731738389266008, -2.12123250686875}, {
            1.7307616107339914`, -1.8624843505396673`}}]}}, {
          Arrowheads[{{0.028124999999999983`, 1.}}], {
           RGBColor[
           0.28374839558495313`, 0.14443354987144816`, 0.6744757854338431], 
           
           ArrowBox[{{2.018894431832689, -2.121233348083684}, {
            2.0186055681673105`, -1.8624835093247336`}}]}}, {
          Arrowheads[{{0.028124999999999976`, 1.}}], {
           RGBColor[
           0.2828306366179851, 0.1479136327270295, 0.6774923819514013], 
           
           ArrowBox[{{2.305402665809437, -2.1212306538909522`}, {
            2.307097334190562, -1.8624862035174652`}}]}}, {
          Arrowheads[{{0.028125000000000018`, 1.}}], {
           RGBColor[
           0.2834546918933628, 0.145547255341525, 0.6754411647601517], 
           
           ArrowBox[{{2.5915891674103664`, -2.121215382237908}, {
            2.5959108325896336`, -1.8625014751705096`}}]}}, {
          Arrowheads[{{0.028124999999999994`, 1.}}], {
           RGBColor[
           0.28578336734392334`, 0.1367170681100329, 0.6677870044549783], 
           
           ArrowBox[{{2.877977137112348, -2.1211920244692637`}, {
            2.884522862887651, -1.8625248329391537`}}]}}, {
          Arrowheads[{{0.028125, 1.}}], {
           RGBColor[
           0.2892157250152394, 0.12370178902686421`, 0.6565051335379206], 
           
           ArrowBox[{{3.1649351464818425`, -2.121177172580087}, {
            3.172564853518156, -1.8625396848283304`}}]}}, {
          Arrowheads[{{0.028124999999999987`, 1.}}], {
           RGBColor[
           0.2928584388650937, 0.10988885287158304`, 0.6445318395583112], 
           
           ArrowBox[{{3.452490644927621, -2.121178797843953}, {
            3.4600093550723785`, -1.8625380595644643`}}]}}, {
          Arrowheads[{{0.028125, 1.}}], {
           RGBColor[
           0.25803018396031974`, 0.24195535088068115`, 0.7590093834884526], 
           
           ArrowBox[{{-0.7045986643372458, -1.8720096200729306`}, \
{-0.7204013356627544, -1.6137426301594346`}}]}}, {
          Arrowheads[{{0.028125000000000008`, 1.}}], {
           RGBColor[
           0.2507040848077547, 0.26973544671930616`, 0.7830896550917068], 
           
           ArrowBox[{{-0.4172558384978062, -1.8720191411396128`}, \
{-0.43274416150219425`, -1.6137331090927525`}}]}}, {
          Arrowheads[{{0.028125, 1.}}], {
           RGBColor[
           0.24456780556985913`, 0.2930038221222816, 0.8032590887295522], 
           
           ArrowBox[{{-0.1317852839917804, -1.8721248490787246`}, \
{-0.14321471600821994`, -1.6136274011536407`}}]}}, {
          Arrowheads[{{0.028125, 1.}}], {
           RGBColor[
           0.24195160926808373`, 0.3029242698916148, 0.8118583058848544], 
           
           ArrowBox[{{0.1522284567848073, -1.8722319313459699`}, {
            0.1477715432151921, -1.6135203188863954`}}]}}, {
          Arrowheads[{{0.028124999999999983`, 1.}}], {
           RGBColor[
           0.2436593627030671, 0.2964485789263937, 0.8062450640095528], 
           ArrowBox[{{0.43646526519723317`, -1.8722469871713143`}, {
            0.4385347348027664, -1.613505263061051}}]}}, {
          Arrowheads[{{0.028125, 1.}}], {
           RGBColor[
           0.24809542910183652`, 0.27962730103512035`, 0.7916640869427821], 
           
           ArrowBox[{{0.7225078543419559, -1.8722271198360496`}, {
            0.7274921456580434, -1.6135251303963156`}}]}}, {
          Arrowheads[{{0.028124999999999994`, 1.}}], {
           RGBColor[
           0.2523769478021653, 0.26339205805613947`, 0.7775910951593946], 
           
           ArrowBox[{{1.0106305984288173`, -1.8722376184701388`}, {
            1.0143694015711822`, -1.6135146317622264`}}]}}, {
          Arrowheads[{{0.028125000000000008`, 1.}}], {
           RGBColor[
           0.2540996473331554, 0.2568596924580977, 0.7719287267238656], 
           
           ArrowBox[{{1.2999999999999998`, -1.8722511251161826`}, {
            1.2999999999999998`, -1.6135011251161826`}}]}}, {
          Arrowheads[{{0.028124999999999994`, 1.}}], {
           RGBColor[
           0.2523769478021653, 0.26339205805613947`, 0.7775910951593946], 
           
           ArrowBox[{{1.589369401571182, -1.8722376184701388`}, {
            1.585630598428817, -1.6135146317622264`}}]}}, {
          Arrowheads[{{0.028125, 1.}}], {
           RGBColor[
           0.24809542910183652`, 0.27962730103512035`, 0.7916640869427821], 
           
           ArrowBox[{{1.8774921456580436`, -1.8722271198360496`}, {
            1.8725078543419555`, -1.6135251303963156`}}]}}, {
          Arrowheads[{{0.028124999999999983`, 1.}}], {
           RGBColor[
           0.2436593627030671, 0.2964485789263937, 0.8062450640095528], 
           
           ArrowBox[{{2.1635347348027665`, -1.8722469871713143`}, {
            2.161465265197233, -1.613505263061051}}]}}, {
          Arrowheads[{{0.028124999999999987`, 1.}}], {
           RGBColor[
           0.2419516092681839, 0.30292426989123494`, 0.8118583058845251], 
           
           ArrowBox[{{2.447771543238042, -1.8722319313463633`}, {
            2.4522284567619583`, -1.613520318886002}}]}}, {
          Arrowheads[{{0.028125000000000008`, 1.}}], {
           RGBColor[
           0.24456780556919092`, 0.29300382212481546`, 0.8032590887317487], 
           
           ArrowBox[{{2.7317852840145855`, -1.872124849079733}, {
            2.7432147159854123`, -1.6136274011526321`}}]}}, {
          Arrowheads[{{0.028125000000000008`, 1.}}], {
           RGBColor[
           0.2507040848077547, 0.26973544671930616`, 0.7830896550917068], 
           
           ArrowBox[{{3.0172558384978054`, -1.8720191411396128`}, {
            3.0327441615021935`, -1.6137331090927525`}}]}}, {
          Arrowheads[{{0.028125, 1.}}], {
           RGBColor[
           0.2580301839603197, 0.24195535088068126`, 0.7590093834884526], 
           
           ArrowBox[{{3.304598664337245, -1.8720096200729306`}, {
            3.320401335662753, -1.6137426301594346`}}]}}, {
          Arrowheads[{{0.028125000000000008`, 1.}}], {
           RGBColor[
           0.24210126431979165`, 0.3751896084879115, 0.8531750559459205], 
           
           ArrowBox[{{-0.839405164236398, -1.6221675216116003`}, \
{-0.8730948357636024, -1.3656201214447128`}}]}}, {
          Arrowheads[{{0.028124999999999987`, 1.}}], {
           RGBColor[
           0.2519414460105783, 0.44532151969896877`, 0.8825086346284118], 
           
           ArrowBox[{{-0.5481243517076757, -1.621614114581067}, \
{-0.5893756482923245, -1.366173528475246}}]}}, {
          Arrowheads[{{0.028124999999999983`, 1.}}], {
           RGBColor[
           0.26282016575387535`, 0.5228551904279589, 0.9149380949353859], 
           
           ArrowBox[{{-0.2614256163069861, -1.621740935051271}, \
{-0.30107438369301437`, -1.366046708005042}}]}}, {
          Arrowheads[{{0.02812499999999997, 1.}}], {
           RGBColor[
           0.27021511659583636`, 0.5755597087138492, 0.9369824411875414], 
           
           ArrowBox[{{
            0.01667843123519114, -1.62284783832086}, {-0.00417843123519163, \
-1.364939804735453}}]}}, {
          Arrowheads[{{0.028124999999999976`, 1.}}], {
           RGBColor[
           0.26973897456025425`, 0.5721661991209761, 0.9355630619216211], 
           ArrowBox[{{0.29025194453525516`, -1.6232215224779745`}, {
            0.2972480554647443, -1.3645661205783386`}}]}}, {
          Arrowheads[{{0.028124999999999994`, 1.}}], {
           RGBColor[
           0.2622680171079936, 0.5189199744913933, 0.913292139986854], 
           
           ArrowBox[{{0.570021081656888, -1.6227806013693944`}, {
            0.5924789183431116, -1.3650070416869187`}}]}}, {
          Arrowheads[{{0.028124999999999987`, 1.}}], {
           RGBColor[
           0.2531144112428826, 0.45368135451814173`, 0.8860052436357274], 
           
           ArrowBox[{{0.8586535408829488, -1.6228742546887631`}, {
            0.8788464591170506, -1.36491338836755}}]}}, {
          Arrowheads[{{0.028124999999999987`, 1.}}], {
           RGBColor[
           0.2472782954068254, 0.4120868016436722, 0.8686077840707879], 
           
           ArrowBox[{{1.1523990246773808`, -1.623211494775337}, {
            1.1601009753226184`, -1.364576148280976}}]}}, {
          Arrowheads[{{0.028124999999999987`, 1.}}], {
           RGBColor[
           0.2472782954068254, 0.4120868016436722, 0.8686077840707879], 
           
           ArrowBox[{{1.4476009753226184`, -1.623211494775337}, {
            1.4398990246773808`, -1.364576148280976}}]}}, {
          Arrowheads[{{0.028124999999999987`, 1.}}], {
           RGBColor[
           0.25311441124288264`, 0.45368135451814195`, 0.8860052436357275], 
           
           ArrowBox[{{1.7413464591170507`, -1.6228742546887631`}, {
            1.7211535408829488`, -1.36491338836755}}]}}, {
          Arrowheads[{{0.028124999999999994`, 1.}}], {
           RGBColor[
           0.2622680171079936, 0.5189199744913933, 0.913292139986854], 
           
           ArrowBox[{{2.0299789183431116`, -1.6227806013693944`}, {
            2.007521081656888, -1.3650070416869187`}}]}}, {
          Arrowheads[{{0.028125, 1.}}], {
           RGBColor[
           0.26973897456025425`, 0.5721661991209763, 0.9355630619216212], 
           
           ArrowBox[{{2.309748055464744, -1.6232215224779747`}, {
            2.302751944535255, -1.3645661205783384`}}]}}, {
          Arrowheads[{{0.02812499999999997, 1.}}], {
           RGBColor[
           0.27021511659583636`, 0.5755597087138492, 0.9369824411875414], 
           
           ArrowBox[{{2.5833215687648083`, -1.62284783832086}, {
            2.6041784312351917`, -1.364939804735453}}]}}, {
          Arrowheads[{{0.028124999999999976`, 1.}}], {
           RGBColor[
           0.2628201657538754, 0.5228551904279595, 0.9149380949353861], 
           
           ArrowBox[{{2.8614256163069856`, -1.621740935051271}, {
            2.9010743836930137`, -1.366046708005042}}]}}, {
          Arrowheads[{{0.028124999999999987`, 1.}}], {
           RGBColor[
           0.2519414460105783, 0.44532151969896894`, 0.8825086346284119], 
           
           ArrowBox[{{3.1481243517076747`, -1.621614114581067}, {
            3.189375648292324, -1.366173528475246}}]}}, {
          Arrowheads[{{0.028125000000000008`, 1.}}], {
           RGBColor[
           0.24210126431979165`, 0.3751896084879115, 0.8531750559459205], 
           
           ArrowBox[{{3.4394051642363976`, -1.6221675216116003`}, {
            3.473094835763602, -1.3656201214447128`}}]}}, {
          Arrowheads[{{0.028125000000000018`, 1.}}], {
           RGBColor[
           0.27772471145124467`, 0.6290813057920438, 0.9593685412095566], 
           
           ArrowBox[{{-0.653516987023155, -1.3600587923550003`}, \
{-0.7714830129768453, -1.1297642435252606`}}]}}, {
          Arrowheads[{{0.028124999999999994`, 1.}}], {
           RGBColor[
           0.4525301603251088, 0.753186069910611, 0.9819864432361305], 
           
           ArrowBox[{{-0.32823289343615036`, -1.3307836188359425`}, \
{-0.52176710656385, -1.1590394170443183`}}]}}, {
          Arrowheads[{{0.028124999999999987`, 1.}}], {
           RGBColor[
           0.657059196301793, 0.8629195043751914, 0.9926865723480574], 
           
           ArrowBox[{{-0.00812552632619834, -1.2445424832171892`}, \
{-0.266874473673802, -1.2452805526630717`}}]}}, {
          Arrowheads[{{0.028124999999999983`, 1.}}], {
           RGBColor[
           0.7720609876081024, 0.9246199933515284, 0.9987029993517063], 
           ArrowBox[{{0.14856687609577054`, -1.115544455745478}, {
            0.15143312390422883`, -1.374278580134783}}]}}, {
          Arrowheads[{{0.028124999999999994`, 1.}}], {
           RGBColor[
           0.6655704527551131, 0.8674859435498135, 0.9931318467440391], 
           
           ArrowBox[{{0.31794865568317143`, -1.2943621670464784`}, {
            0.5570513443168281, -1.1954608688337824`}}]}}, {
          Arrowheads[{{0.028124999999999994`, 1.}}], {
           RGBColor[
           0.43053869405655126`, 0.7413872604602214, 0.9808359389700224], 
           
           ArrowBox[{{0.6554511393893667, -1.3540025194607084`}, {
            0.7945488606106326, -1.1358205164195525`}}]}}, {
          Arrowheads[{{0.028124999999999983`, 1.}}], {
           RGBColor[
           0.2774452274566805, 0.6270893967696688, 0.9585353995051995], 
           
           ArrowBox[{{0.9814243052698017, -1.370498905133413}, {
            1.0435756947301977`, -1.1193241307468478`}}]}}, {
          Arrowheads[{{0.028125000000000008`, 1.}}], {
           RGBColor[
           0.270275529738199, 0.5759902789278243, 0.9371625327468882], 
           
           ArrowBox[{{1.2999999999999998`, -1.3742865179401305`}, {
            1.2999999999999998`, -1.1155365179401304`}}]}}, {
          Arrowheads[{{0.028125, 1.}}], {
           RGBColor[
           0.2774452274566805, 0.6270893967696687, 0.9585353995051995], 
           
           ArrowBox[{{1.6185756947301972`, -1.3704989051334133`}, {
            1.5564243052698017`, -1.1193241307468476`}}]}}, {
          Arrowheads[{{0.02812500000000001, 1.}}], {
           RGBColor[
           0.43053869405655126`, 0.7413872604602214, 0.9808359389700224], 
           
           ArrowBox[{{1.9445488606106325`, -1.3540025194607086`}, {
            1.8054511393893666`, -1.1358205164195523`}}]}}, {
          Arrowheads[{{0.028125000000000018`, 1.}}], {
           RGBColor[
           0.6655704527551128, 0.8674859435498135, 0.9931318467440391], 
           
           ArrowBox[{{2.282051344316828, -1.2943621670464787`}, {
            2.0429486556831713`, -1.1954608688337822`}}]}}, {
          Arrowheads[{{0.028124999999999983`, 1.}}], {
           RGBColor[
           0.7720609876081022, 0.9246199933515283, 0.9987029993517063], 
           
           ArrowBox[{{2.451433123904229, -1.115544455745478}, {
            2.4485668760957706`, -1.374278580134783}}]}}, {
          Arrowheads[{{0.028124999999999987`, 1.}}], {
           RGBColor[
           0.6570591963017937, 0.8629195043751917, 0.9926865723480575], 
           
           ArrowBox[{{2.6081255263261975`, -1.2445424832171887`}, {
            2.866874473673801, -1.2452805526630721`}}]}}, {
          Arrowheads[{{0.028124999999999963`, 1.}}], {
           RGBColor[
           0.452530160325109, 0.7531860699106111, 0.9819864432361305], 
           
           ArrowBox[{{2.9282328934361495`, -1.3307836188359423`}, {
            3.1217671065638495`, -1.1590394170443186`}}]}}, {
          Arrowheads[{{0.028124999999999976`, 1.}}], {
           RGBColor[
           0.2777247114512448, 0.6290813057920442, 0.9593685412095568], 
           
           ArrowBox[{{3.253516987023154, -1.360058792355}, {
            3.371483012976844, -1.1297642435252608`}}]}}, {
          Arrowheads[{{0.028124999999999983`, 1.}}], {
           RGBColor[
           0.2876622187489015, 0.6647315119752507, 0.9733612216246419], 
           
           ArrowBox[{{-0.7389448527861575, -1.050494707680202}, \
{-0.9735551472138428, -0.9413637210240067}}]}}, {
          Arrowheads[{{0.028124999999999987`, 1.}}], {
           RGBColor[
           0.25403822567299666`, 0.460265467863215, 0.8887591341760968], 
           
           ArrowBox[{{-0.4552295623173677, -0.9338727815401584}, \
{-0.6822704376826325, -1.0579856471640503`}}]}}, {
          Arrowheads[{{0.028124999999999983`, 1.}}], {
           RGBColor[
           0.29300979865325283`, 0.10931490630962579`, 0.6440343326678393], 
           
           ArrowBox[{{-0.21964767083743258`, -0.8821617160639437}, \
{-0.34285232916256786`, -1.109696712640265}}]}}, {
          Arrowheads[{{0.02812500000000001, 1.}}], {
           RGBColor[
           0.24454823595592154`, 0.03376775017984175, 0.46854577939824993`], 
           ArrowBox[{{0.2673498052887321, -0.8692764593713809}, {
            0.3201501947112674, -1.1225819693328278`}}]}}, {
          Arrowheads[{{0.02812500000000001, 1.}}], {
           RGBColor[
           0.26414757881738987`, 0.21875858383274677`, 0.7389020212217237], 
           
           ArrowBox[{{0.5071331799832891, -0.8898887144682839}, {
            0.6553668200167105, -1.1019697142359248`}}]}}, {
          Arrowheads[{{0.028124999999999994`, 1.}}], {
           RGBColor[
           0.27883944734914035`, 0.6370261346043202, 0.962691568588384], 
           
           ArrowBox[{{0.7404859611196281, -0.9790109710894455}, {
            0.9970140388803713, -1.0128474576147632`}}]}}, {
          Arrowheads[{{0.02812500000000001, 1.}}], {
           RGBColor[
           0.36030955948673954`, 0.7037080913436214, 0.9771618356637245], 
           
           ArrowBox[{{1.098534441662037, -1.1117169725596854`}, {
            1.213965558337962, -0.8801414561445233}}]}}, {
          Arrowheads[{{0.028124999999999983`, 1.}}], {
           RGBColor[
           0.3603095594867391, 0.7037080913436212, 0.9771618356637244], 
           
           ArrowBox[{{1.501465558337962, -1.1117169725596854`}, {
            1.3860344416620374`, -0.8801414561445233}}]}}, {
          Arrowheads[{{0.028124999999999994`, 1.}}], {
           RGBColor[
           0.2788394473491404, 0.6370261346043204, 0.9626915685883841], 
           
           ArrowBox[{{1.8595140388803713`, -0.9790109710894455}, {
            1.6029859611196282`, -1.0128474576147632`}}]}}, {
          Arrowheads[{{0.02812500000000001, 1.}}], {
           RGBColor[
           0.26414757881738987`, 0.21875858383274666`, 0.7389020212217235], 
           
           ArrowBox[{{2.0928668200167104`, -0.8898887144682839}, {
            1.9446331799832892`, -1.1019697142359248`}}]}}, {
          Arrowheads[{{0.028124999999999976`, 1.}}], {
           RGBColor[
           0.2445482359559218, 0.03376775017984186, 0.4685457793982505], 
           
           ArrowBox[{{2.332650194711267, -0.8692764593713811}, {
            2.2798498052887317`, -1.1225819693328276`}}]}}, {
          Arrowheads[{{0.028124999999999976`, 1.}}], {
           RGBColor[
           0.2930097986532527, 0.10931490630962604`, 0.6440343326678395], 
           
           ArrowBox[{{2.819647670837432, -0.8821617160639437}, {
            2.9428523291625672`, -1.109696712640265}}]}}, {
          Arrowheads[{{0.028124999999999976`, 1.}}], {
           RGBColor[
           0.2540382256729965, 0.46026546786321376`, 0.8887591341760962], 
           
           ArrowBox[{{3.055229562317367, -0.9338727815401582}, {
            3.2822704376826315`, -1.0579856471640505`}}]}}, {
          Arrowheads[{{0.028124999999999976`, 1.}}], {
           RGBColor[
           0.2876622187489015, 0.6647315119752507, 0.9733612216246419], 
           
           ArrowBox[{{3.338944852786157, -1.050494707680202}, {
            3.5735551472138427`, -0.9413637210240067}}]}}, {
          Arrowheads[{{0.028125, 1.}}], {
           RGBColor[
           0.2518686281674864, 0.44480254000257946`, 0.8822915646598944], 
           
           ArrowBox[{{-0.6012473984443909, -0.6809109412314905}, \
{-0.8237526015556094, -0.812982880296666}}]}}, {
          Arrowheads[{{0.028124999999999994`, 1.}}], {
           RGBColor[
           0.1679100000000054, 2.373101715136272*^-15, 0.30167100000001174`], 
           
           ArrowBox[{{0.6380685071713247, -0.6511303872434557}, {
            0.8119314928286746, -0.8427634342847008}}]}}, {
          Arrowheads[{{0.028125, 1.}}], {
           RGBColor[
           0.26351883991849745`, 0.22114272121677156`, 0.740968633089454], 
           
           ArrowBox[{{0.8845187683711886, -0.7280076664345758}, {
            1.1404812316288109`, -0.7658861550935807}}]}}, {
          Arrowheads[{{0.028125000000000008`, 1.}}], {
           RGBColor[
           0.33360586144704213`, 0.6893810864525647, 0.9757648065552352], 
           
           ArrowBox[{{1.2999999999999998`, -0.8763219107640783}, {
            1.2999999999999998`, -0.6175719107640782}}]}}, {
          Arrowheads[{{0.028124999999999994`, 1.}}], {
           RGBColor[
           0.26351883991849706`, 0.22114272121677309`, 0.7409686330894554], 
           ArrowBox[{{1.7154812316288106`, -0.728007666434576}, {
            1.4595187683711883`, -0.7658861550935805}}]}}, {
          Arrowheads[{{0.028124999999999983`, 1.}}], {
           RGBColor[
           0.16791000000000011`, 5.551115123125783*^-17, 0.3016710000000003], 
           
           ArrowBox[{{1.9619314928286746`, -0.6511303872434558}, {
            1.7880685071713245`, -0.8427634342847007}}]}}, {
          Arrowheads[{{0.02812500000000001, 1.}}], {
           RGBColor[
           0.2518686281674867, 0.4448025400025818, 0.8822915646598953], 
           
           ArrowBox[{{3.20124739844439, -0.6809109412314904}, {
            3.4237526015556083`, -0.8129828802966661}}]}}, {
          Arrowheads[{{0.028124999999999987`, 1.}}], {
           RGBColor[0.16791, 0., 0.301671], 
           
           ArrowBox[{{0.7554299418867535, -0.43554301592582456`}, {
            0.9820700581132459, -0.5603861984262798}}]}}, {
          Arrowheads[{{0.028124999999999983`, 1.}}], {
           RGBColor[
           0.29444373149150505`, 0.05575231972700667, 0.5771899790801911], 
           
           ArrowBox[{{1.0352522093328207`, -0.5437622629966457}, {
            1.2772477906671784`, -0.4521669513554587}}]}}, {
          Arrowheads[{{0.02812500000000001, 1.}}], {
           RGBColor[
           0.2944437314915068, 0.055752319727007456`, 0.5771899790801949], 
           
           ArrowBox[{{1.5647477906671785`, -0.5437622629966461}, {
            1.3227522093328208`, -0.45216695135545826`}}]}}, {
          Arrowheads[{{0.028125, 1.}}], {
           RGBColor[0.16791, 0., 0.301671], 
           
           ArrowBox[{{1.844570058113246, -0.4355430159258247}, {
            1.6179299418867534`, -0.5603861984262797}}]}}, {
          Arrowheads[{{0.028124999999999976`, 1.}}], {
           RGBColor[0.16791, 0., 0.301671], 
           
           ArrowBox[{{0.884523199517794, -0.2300131401025779}, {
            1.1404768004822055`, -0.2679514670734743}}]}}, {
          Arrowheads[{{0.028124999999999994`, 1.}}], {
           RGBColor[
           0.23937916826445468`, 0.3126788003902912, 0.8203137030560825], 
           ArrowBox[{{1.2999999999999998`, -0.37835730358802605`}, {
            1.2999999999999998`, -0.11960730358802613`}}]}}, {
          Arrowheads[{{0.02812499999999996, 1.}}], {
           RGBColor[0.16791, 0., 0.301671], 
           
           ArrowBox[{{1.7154768004822052`, -0.23001314010257795`}, {
            1.4595231995177937`, -0.2679514670734742}}]}}, {
          Arrowheads[{{0.028124999999999983`, 1.}}], {
           RGBColor[0.16791, 0., 0.301671], 
           
           ArrowBox[{{1.0268749999999995`, 1.9456486324313229`*^-10}, {
            1.2856249999999996`, -1.9456486324313229`*^-10}}]}}, {
          Arrowheads[{{0.028124999999999983`, 1.}}], {
           RGBColor[0.16791, 0., 0.301671], 
           
           ArrowBox[{{1.5731249999999997`, 1.9456484525625386`*^-10}, {
            1.3143749999999996`, -1.9456484525625386`*^-10}}]}}, {
          Arrowheads[{{0.028124999999999963`, 1.}}], {
           RGBColor[0.16791, 0., 0.301671], 
           
           ArrowBox[{{0.8845231994918485, 0.23001314027762115`}, {
            1.140476800508151, 0.267951466898431}}]}}, {
          Arrowheads[{{0.028124999999999994`, 1.}}], {
           RGBColor[
           0.23937917012679794`, 0.3126787933284057, 0.820313696934717], 
           
           ArrowBox[{{1.2999999999999998`, 0.37835730358802605`}, {
            1.2999999999999998`, 0.11960730358802613`}}]}}, {
          Arrowheads[{{0.028125, 1.}}], {
           RGBColor[0.16791, 0., 0.301671], 
           
           ArrowBox[{{1.7154768005081509`, 0.2300131402776212}, {
            1.459523199491848, 0.26795146689843097`}}]}}, {
          Arrowheads[{{0.028124999999999994`, 1.}}], {
           RGBColor[0.16791, 0., 0.301671], 
           
           ArrowBox[{{0.7554299417864393, 0.4355430161079348}, {
            0.9820700582135601, 0.5603861982441696}}]}}, {
          Arrowheads[{{0.02812499999999997, 1.}}], {
           RGBColor[
           0.2944437302069457, 0.055752319161014016`, 0.5771899762831466], 
           
           ArrowBox[{{1.0352522096794305`, 0.5437622639123917}, {
            1.2772477903205686`, 0.45216695043971267`}}]}}, {
          Arrowheads[{{0.028124999999999994`, 1.}}], {
           RGBColor[
           0.29444373020694786`, 0.05575231916101496, 0.5771899762831513], 
           
           ArrowBox[{{1.5647477903205687`, 0.5437622639123922}, {
            1.3227522096794306`, 0.4521669504397121}}]}}, {
          Arrowheads[{{0.02812500000000001, 1.}}], {
           RGBColor[0.16791, 0., 0.301671], 
           
           ArrowBox[{{1.8445700582135602`, 0.4355430161079348}, {
            1.6179299417864392`, 0.5603861982441696}}]}}, {
          Arrowheads[{{0.028125, 1.}}], {
           RGBColor[
           0.2518686285119299, 0.44480254245746154`, 0.8822915656866805], 
           
           ArrowBox[{{-0.6012473979950883, 
            0.6809109419884429}, {-0.823752602004912, 
            0.8129828795397136}}]}}, {
          Arrowheads[{{0.028124999999999994`, 1.}}], {
           RGBColor[
           0.16791000169751938`, 7.47947932755455*^-10, 0.30167100369623817`], 
           
           ArrowBox[{{0.6380685069146674, 0.6511303874763132}, {
            0.8119314930853319, 0.8427634340518433}}]}}, {
          Arrowheads[{{0.028124999999999994`, 1.}}], {
           RGBColor[
           0.2635188396498753, 0.22114272223536935`, 0.7409686339723923], 
           
           ArrowBox[{{0.8845187681810078, 0.7280076677197154}, {
            1.1404812318189916`, 0.7658861538084412}}]}}, {
          Arrowheads[{{0.028125000000000008`, 1.}}], {
           RGBColor[
           0.33360584867902077`, 0.6893810796022961, 0.9757648058872641], 
           
           ArrowBox[{{1.2999999999999998`, 0.8763219107640783}, {
            1.2999999999999998`, 0.6175719107640782}}]}}, {
          Arrowheads[{{0.028124999999999987`, 1.}}], {
           RGBColor[
           0.26351883964987494`, 0.2211427222353709, 0.7409686339723937], 
           
           ArrowBox[{{1.7154812318189914`, 0.7280076677197156}, {
            1.4595187681810076`, 0.7658861538084409}}]}}, {
          Arrowheads[{{0.028124999999999994`, 1.}}], {
           RGBColor[
           0.16791000169751388`, 7.479455041425886*^-10, 0.3016710036962262], 
           
           ArrowBox[{{1.961931493085332, 0.6511303874763132}, {
            1.7880685069146671`, 0.8427634340518433}}]}}, {
          Arrowheads[{{0.028125000000000008`, 1.}}], {
           RGBColor[
           0.25186862851193026`, 0.444802542457464, 0.8822915656866815], 
           
           ArrowBox[{{3.201247397995087, 0.6809109419884429}, {
            3.423752602004911, 0.8129828795397136}}]}}, {
          Arrowheads[{{0.028124999999999983`, 1.}}], {
           RGBColor[
           0.2876622134334757, 0.6647315091234309, 0.9733612213465603], 
           
           ArrowBox[{{-0.7389448538852732, 
            1.050494710043086}, {-0.9735551461147272, 
            0.9413637186611228}}]}}, {
          Arrowheads[{{0.028124999999999994`, 1.}}], {
           RGBColor[
           0.25403822625717837`, 0.4602654720267334, 0.8887591359175421], 
           
           ArrowBox[{{-0.45522956151951444`, 
            0.9338727829996794}, {-0.682270438480486, 
            1.0579856457045294`}}]}}, {
          Arrowheads[{{0.028124999999999983`, 1.}}], {
           RGBColor[
           0.29300979711607855`, 0.10931491213849151`, 0.6440343377204018], 
           
           ArrowBox[{{-0.21964767038706617`, 
            0.8821617163078062}, {-0.34285232961293427`, 
            1.1096967123964026`}}]}}, {
          Arrowheads[{{0.028125, 1.}}], {
           RGBColor[
           0.24454823930888364`, 0.03376775165719813, 0.46854578669910707`], 
           
           ArrowBox[{{0.267349805111098, 0.8692764594084079}, {
            0.32015019488890145`, 1.1225819692958008`}}]}}, {
          Arrowheads[{{0.02812500000000001, 1.}}], {
           RGBColor[
           0.26414757732033295`, 0.2187585895094901, 0.7389020261424238], 
           
           ArrowBox[{{0.5071331793716068, 0.8898887148958181}, {
            0.6553668206283928, 1.1019697138083906`}}]}}, {
          Arrowheads[{{0.028125, 1.}}], {
           RGBColor[
           0.2788394475069489, 0.6370261357290365, 0.9626915690588111], 
           
           ArrowBox[{{0.7404859607725427, 0.9790109737208406}, {
            0.9970140392274569, 1.0128474549833681`}}]}}, {
          Arrowheads[{{0.028124999999999994`, 1.}}], {
           RGBColor[
           0.36030954820742733`, 0.7037080852920716, 0.9771618350736366], 
           
           ArrowBox[{{1.098534442978099, 1.1117169732156895`}, {
            1.2139655570219001`, 0.8801414554885192}}]}}, {
          Arrowheads[{{0.028125000000000008`, 1.}}], {
           RGBColor[
           0.36030954820742694`, 0.7037080852920713, 0.9771618350736366], 
           
           ArrowBox[{{1.5014655570218998`, 1.1117169732156897`}, {
            1.3860344429780995`, 0.880141455488519}}]}}, {
          Arrowheads[{{0.028125, 1.}}], {
           RGBColor[
           0.2788394475069489, 0.6370261357290368, 0.9626915690588113], 
           
           ArrowBox[{{1.8595140392274567`, 0.9790109737208406}, {
            1.6029859607725427`, 1.0128474549833681`}}]}}, {
          Arrowheads[{{0.028125, 1.}}], {
           RGBColor[
           0.2641475773203329, 0.2187585895094902, 0.738902026142424], 
           
           ArrowBox[{{2.0928668206283927`, 0.8898887148958181}, {
            1.944633179371607, 1.1019697138083906`}}]}}, {
          Arrowheads[{{0.02812500000000001, 1.}}], {
           RGBColor[
           0.24454823930888397`, 0.03376775165719827, 0.46854578669910774`], 
           
           ArrowBox[{{2.3326501948889016`, 0.8692764594084079}, {
            2.2798498051110974`, 1.1225819692958008`}}]}}, {
          Arrowheads[{{0.028125, 1.}}], {
           RGBColor[
           0.2930097971160785, 0.10931491213849162`, 0.6440343377204019], 
           
           ArrowBox[{{2.8196476703870657`, 0.8821617163078059}, {
            2.9428523296129336`, 1.1096967123964028`}}]}}, {
          Arrowheads[{{0.028124999999999976`, 1.}}], {
           RGBColor[
           0.2540382262571782, 0.4602654720267323, 0.8887591359175416], 
           
           ArrowBox[{{3.0552295615195137`, 0.9338727829996791}, {
            3.282270438480485, 1.0579856457045296`}}]}}, {
          Arrowheads[{{0.028124999999999983`, 1.}}], {
           RGBColor[
           0.2876622134334757, 0.6647315091234309, 0.9733612213465603], 
           
           ArrowBox[{{3.338944853885273, 1.050494710043086}, {
            3.573555146114727, 0.9413637186611228}}]}}, {
          Arrowheads[{{0.028125, 1.}}], {
           RGBColor[
           0.277724710395101, 0.6290812982648071, 0.9593685380611926], 
           
           ArrowBox[{{-0.6535169880713155, 
            1.3600587928919097`}, {-0.7714830119286847, 
            1.1297642429883512`}}]}}, {
          Arrowheads[{{0.028125, 1.}}], {
           RGBColor[
           0.45253015209953507`, 0.7531860654974456, 0.9819864428058018], 
           
           ArrowBox[{{-0.32823289541404377`, 
            1.3307836210647808`}, {-0.5217671045859567, 
            1.1590394148154801`}}]}}, {
          Arrowheads[{{0.028124999999999994`, 1.}}], {
           RGBColor[
           0.657059196337142, 0.8629195043941568, 0.9926865723499068], 
           
           ArrowBox[{{-0.008125526303089603, 
            1.2445424913186236`}, {-0.26687447369691075`, 
            1.2452805445616373`}}]}}, {
          Arrowheads[{{0.028125000000000018`, 1.}}], {
           RGBColor[0.772061, 0.92462, 0.998703], 
           
           ArrowBox[{{0.14856687588154682`, 1.1155444557478509`}, {
            0.15143312411845256`, 1.37427858013241}}]}}, {
          Arrowheads[{{0.02812500000000001, 1.}}], {
           RGBColor[
           0.6655704480183011, 0.8674859410084304, 0.9931318464962283], 
           
           ArrowBox[{{0.3179486586732506, 1.2943621742752605`}, {
            0.5570513413267489, 1.1954608616050004`}}]}}, {
          Arrowheads[{{0.028124999999999983`, 1.}}], {
           RGBColor[
           0.43053868360687014`, 0.7413872548537832, 0.9808359384233375], 
           
           ArrowBox[{{0.6554511411017265, 1.3540025205523902`}, {
            0.7945488588982728, 1.1358205153278707`}}]}}, {
          Arrowheads[{{0.028124999999999987`, 1.}}], {
           RGBColor[
           0.2774452263047789, 0.6270893885599566, 0.9585353960713812], 
           
           ArrowBox[{{0.9814243058692844, 1.370498905281751}, {
            1.043575694130715, 1.11932413059851}}]}}, {
          Arrowheads[{{0.028125000000000008`, 1.}}], {
           RGBColor[
           0.27027552855155695`, 0.5759902704705137, 0.9371625292095087], 
           
           ArrowBox[{{1.2999999999999998`, 1.3742865179401305`}, {
            1.2999999999999998`, 1.1155365179401304`}}]}}, {
          Arrowheads[{{0.028124999999999987`, 1.}}], {
           RGBColor[
           0.27744522630477886`, 0.6270893885599563, 0.9585353960713812], 
           
           ArrowBox[{{1.6185756941307148`, 1.370498905281751}, {
            1.5564243058692842`, 1.11932413059851}}]}}, {
          Arrowheads[{{0.028124999999999987`, 1.}}], {
           RGBColor[
           0.4305386836068698, 0.741387254853783, 0.9808359384233375], 
           
           ArrowBox[{{1.9445488588982727`, 1.3540025205523905`}, {
            1.8054511411017264`, 1.1358205153278704`}}]}}, {
          Arrowheads[{{0.028125000000000008`, 1.}}], {
           RGBColor[
           0.665570448018301, 0.8674859410084304, 0.9931318464962283], 
           
           ArrowBox[{{2.2820513413267487`, 1.2943621742752605`}, {
            2.0429486586732506`, 1.1954608616050004`}}]}}, {
          Arrowheads[{{0.028125000000000018`, 1.}}], {
           RGBColor[0.772061, 0.92462, 0.998703], 
           
           ArrowBox[{{2.4514331241184526`, 1.1155444557478509`}, {
            2.448566875881547, 1.37427858013241}}]}}, {
          Arrowheads[{{0.02812500000000001, 1.}}], {
           RGBColor[
           0.6570591963371426, 0.862919504394157, 0.9926865723499068], 
           
           ArrowBox[{{2.6081255263030894`, 1.2445424913186236`}, {
            2.8668744736969103`, 1.2452805445616373`}}]}}, {
          Arrowheads[{{0.02812500000000001, 1.}}], {
           RGBColor[
           0.4525301520995352, 0.7531860654974457, 0.9819864428058019], 
           
           ArrowBox[{{2.928232895414043, 1.3307836210647805`}, {
            3.121767104585956, 1.1590394148154803`}}]}}, {
          Arrowheads[{{0.028124999999999987`, 1.}}], {
           RGBColor[
           0.27772471039510105`, 0.6290812982648073, 0.9593685380611926], 
           
           ArrowBox[{{3.2535169880713144`, 1.3600587928919095`}, {
            3.371483011928684, 1.1297642429883514`}}]}}, {
          Arrowheads[{{0.028124999999999987`, 1.}}], {
           RGBColor[
           0.24210126316734953`, 0.3751896002743469, 0.8531750525104909], 
           
           ArrowBox[{{-0.8394051644406224, 
            1.6221675216384188`}, {-0.873094835559378, 
            1.3656201214178942`}}]}}, {
          Arrowheads[{{0.028125000000000008`, 1.}}], {
           RGBColor[
           0.25194144486310804`, 0.44532151152083954`, 0.8825086312078035], 
           
           ArrowBox[{{-0.5481243519854107, 
            1.6216141146259186`}, {-0.5893756480145897, 
            1.3661735284303944`}}]}}, {
          Arrowheads[{{0.028124999999999987`, 1.}}], {
           RGBColor[
           0.2628201646052658, 0.5228551822417096, 0.9149380915113813], 
           
           ArrowBox[{{-0.26142561661330116`, 
            1.6217409350987693`}, {-0.3010743833866993, 
            1.3660467079575438`}}]}}, {
          Arrowheads[{{0.028124999999999987`, 1.}}], {
           RGBColor[
           0.27021511543728216`, 0.5755597004567229, 0.9369824377338914], 
           
           ArrowBox[{{0.016678431054707555`, 
            1.6228478383354557`}, {-0.0041784310547080435`, 
            1.3649398047208574`}}]}}, {
          Arrowheads[{{0.028124999999999987`, 1.}}], {
           RGBColor[
           0.26973897339834274`, 0.5721661908399225, 0.9355630584579634], 
           
           ArrowBox[{{0.2902519445955423, 1.6232215224796052`}, {
            0.29724805540445715`, 1.364566120576708}}]}}, {
          Arrowheads[{{0.028125, 1.}}], {
           RGBColor[
           0.2622680159500434, 0.5189199662385723, 0.9132921365350049], 
           
           ArrowBox[{{0.5700210818305123, 1.622780601384521}, {
            0.5924789181694874, 1.365007041671792}}]}}, {
          Arrowheads[{{0.028125, 1.}}], {
           RGBColor[
           0.253114410084091, 0.45368134625932405`, 0.8860052401813702], 
           ArrowBox[{{0.8586535410221603, 1.6228742546996604`}, {
            0.8788464589778391, 1.3649133883566527`}}]}}, {
          Arrowheads[{{0.028125000000000008`, 1.}}], {
           RGBColor[
           0.24727829424500394`, 0.4120867933632604, 0.8686077806073985], 
           
           ArrowBox[{{1.1523990247271607`, 1.6232114947768195`}, {
            1.1601009752728384`, 1.3645761482794936`}}]}}, {
          Arrowheads[{{0.028125000000000008`, 1.}}], {
           RGBColor[
           0.24727829424500394`, 0.4120867933632604, 0.8686077806073985], 
           
           ArrowBox[{{1.4476009752728385`, 1.6232114947768195`}, {
            1.4398990247271608`, 1.3645761482794936`}}]}}, {
          Arrowheads[{{0.028124999999999976`, 1.}}], {
           RGBColor[
           0.253114410084091, 0.45368134625932405`, 0.8860052401813702], 
           
           ArrowBox[{{1.7413464589778391`, 1.6228742546996604`}, {
            1.7211535410221603`, 1.3649133883566527`}}]}}, {
          Arrowheads[{{0.028125, 1.}}], {
           RGBColor[
           0.2622680159500434, 0.5189199662385723, 0.9132921365350049], 
           
           ArrowBox[{{2.0299789181694874`, 1.622780601384521}, {
            2.0075210818305123`, 1.365007041671792}}]}}, {
          Arrowheads[{{0.028124999999999987`, 1.}}], {
           RGBColor[
           0.26973897339834274`, 0.5721661908399225, 0.9355630584579634], 
           
           ArrowBox[{{2.309748055404457, 1.6232215224796052`}, {
            2.302751944595542, 1.364566120576708}}]}}, {
          Arrowheads[{{0.028124999999999987`, 1.}}], {
           RGBColor[
           0.27021511543728216`, 0.5755597004567229, 0.9369824377338914], 
           
           ArrowBox[{{2.5833215689452924`, 1.6228478383354557`}, {
            2.6041784310547076`, 1.3649398047208574`}}]}}, {
          Arrowheads[{{0.028124999999999987`, 1.}}], {
           RGBColor[
           0.2628201646052658, 0.5228551822417097, 0.9149380915113813], 
           
           ArrowBox[{{2.8614256166133005`, 1.6217409350987693`}, {
            2.9010743833866988`, 1.3660467079575438`}}]}}, {
          Arrowheads[{{0.028125, 1.}}], {
           RGBColor[
           0.2519414448631081, 0.44532151152083965`, 0.8825086312078037], 
           
           ArrowBox[{{3.14812435198541, 1.6216141146259186`}, {
            3.1893756480145887`, 1.3661735284303944`}}]}}, {
          Arrowheads[{{0.028124999999999987`, 1.}}], {
           RGBColor[
           0.24210126316734953`, 0.3751896002743469, 0.8531750525104909], 
           
           ArrowBox[{{3.439405164440622, 1.6221675216384188`}, {
            3.473094835559378, 1.3656201214178942`}}]}}, {
          Arrowheads[{{0.028124999999999994`, 1.}}], {
           RGBColor[
           0.25803018565920577`, 0.24195534443861477`, 0.7590093779043571], 
           
           ArrowBox[{{-0.7045986644138291, 
            1.8720096200776166`}, {-0.7204013355861711, 
            1.6137426301547486`}}]}}, {
          Arrowheads[{{0.02812499999999997, 1.}}], {
           RGBColor[
           0.25070408650676596`, 0.26973544027676494`, 0.7830896495071998], 
           
           ArrowBox[{{-0.417255838576146, 
            1.8720191411443103`}, {-0.4327441614238544, 
            1.613733109088055}}]}}, {
          Arrowheads[{{0.028124999999999983`, 1.}}], {
           RGBColor[
           0.24456780727026112`, 0.2930038156744669, 0.803259083140474], 
           
           ArrowBox[{{-0.1317852840518317, 
            1.8721248490813798`}, {-0.14321471594816865`, 
            1.6136274011509855`}}]}}, {
          Arrowheads[{{0.02812500000000001, 1.}}], {
           RGBColor[
           0.24195161096989448`, 0.3029242634384581, 0.8118583002911456], 
           
           ArrowBox[{{0.15222845676098568`, 1.8722319313463802`}, {
            0.1477715432390137, 1.613520318885985}}]}}, {
          Arrowheads[{{0.02812500000000001, 1.}}], {
           RGBColor[0.2436593644050759, 0.296448572472486, 0.806245058415193], 
           
           ArrowBox[{{0.4364652652081781, 1.872246987171402}, {
            0.4385347347918215, 1.6135052630609632`}}]}}, {
          Arrowheads[{{0.028124999999999994`, 1.}}], {
           RGBColor[
           0.2480954308035839, 0.2796272945822039, 0.7916640813492816], 
           ArrowBox[{{0.7225078543676053, 1.8722271198365439`}, {
            0.727492145632394, 1.6135251303958213`}}]}}, {
          Arrowheads[{{0.028124999999999963`, 1.}}], {
           RGBColor[
           0.2523769495040508, 0.26339205160269924`, 0.7775910895654401], 
           
           ArrowBox[{{1.0106305984475732`, 1.8722376184704097`}, {
            1.0143694015524263`, 1.6135146317619555`}}]}}, {
          Arrowheads[{{0.028125000000000008`, 1.}}], {
           RGBColor[
           0.2540996490352187, 0.2568596860039833, 0.7719287211293266], 
           
           ArrowBox[{{1.2999999999999998`, 1.8722511251161826`}, {
            1.2999999999999998`, 1.6135011251161826`}}]}}, {
          Arrowheads[{{0.028124999999999963`, 1.}}], {
           RGBColor[
           0.2523769495040509, 0.26339205160269913`, 0.77759108956544], 
           
           ArrowBox[{{1.589369401552426, 1.8722376184704097`}, {
            1.585630598447573, 1.6135146317619555`}}]}}, {
          Arrowheads[{{0.028124999999999994`, 1.}}], {
           RGBColor[
           0.24809543080358393`, 0.27962729458220376`, 0.7916640813492815], 
           
           ArrowBox[{{1.8774921456323939`, 1.8722271198365439`}, {
            1.8725078543676053`, 1.6135251303958213`}}]}}, {
          Arrowheads[{{0.02812500000000001, 1.}}], {
           RGBColor[0.2436593644050759, 0.296448572472486, 0.806245058415193], 
           
           ArrowBox[{{2.1635347347918215`, 1.872246987171402}, {
            2.161465265208178, 1.6135052630609632`}}]}}, {
          Arrowheads[{{0.028125, 1.}}], {
           RGBColor[
           0.24195161096999468`, 0.3029242634380781, 0.8118583002908162], 
           
           ArrowBox[{{2.4477715432618634`, 1.8722319313467737`}, {
            2.452228456738136, 1.6135203188855916`}}]}}, {
          Arrowheads[{{0.02812500000000001, 1.}}], {
           RGBColor[
           0.24456780726959287`, 0.2930038156770008, 0.8032590831426705], 
           
           ArrowBox[{{2.7317852840746375`, 1.8721248490823883`}, {
            2.7432147159253613`, 1.613627401149977}}]}}, {
          Arrowheads[{{0.028124999999999976`, 1.}}], {
           RGBColor[
           0.25070408650676596`, 0.26973544027676494`, 0.7830896495071998], 
           
           ArrowBox[{{3.0172558385761454`, 1.8720191411443103`}, {
            3.0327441614238535`, 1.613733109088055}}]}}, {
          Arrowheads[{{0.028124999999999994`, 1.}}], {
           RGBColor[
           0.25803018565920577`, 0.24195534443861477`, 0.7590093779043571], 
           
           ArrowBox[{{3.3045986644138283`, 1.8720096200776166`}, {
            3.32040133558617, 1.6137426301547486`}}]}}, {
          Arrowheads[{{0.02812499999999996, 1.}}], {
           RGBColor[
           0.2928584405182736, 0.10988884660283149`, 0.644531834124448], 
           
           ArrowBox[{{-0.852490644957201, 
            2.121178797844813}, {-0.8600093550427994, 
            1.8625380595636045`}}]}}, {
          Arrowheads[{{0.028124999999999994`, 1.}}], {
           RGBColor[
           0.2892157266683985, 0.12370178275819135`, 0.6565051281041256], 
           
           ArrowBox[{{-0.5649351465123889, 
            2.121177172580988}, {-0.5725648534876113, 
            1.8625396848274294`}}]}}, {
          Arrowheads[{{0.02812499999999997, 1.}}], {
           RGBColor[
           0.2857833689972724, 0.1367170618406399, 0.667786999020559], 
           
           ArrowBox[{{-0.27797713713900063`, 
            2.121192024469938}, {-0.2845228628609998, 
            1.8625248329384796`}}]}}, {
          Arrowheads[{{0.028124999999999983`, 1.}}], {
           RGBColor[
           0.28345469357931263`, 0.14554724894851212`, 0.6754411592185767], 
           
           ArrowBox[{{0.008410832316300645, 2.1212153822424735`}, {
            0.004089167683698866, 1.8625014751659439`}}]}}, {
          Arrowheads[{{0.02812499999999997, 1.}}], {
           RGBColor[
           0.2828306382718278, 0.14791362645576445`, 0.6774923765153593], 
           
           ArrowBox[{{0.29459733418355827`, 2.121230653890998}, {
            0.2929026658164412, 1.8624862035174194`}}]}}, {
          Arrowheads[{{0.028124999999999983`, 1.}}], {
           RGBColor[
           0.2837483972388304, 0.14443354360005228`, 0.6744757799976878], 
           ArrowBox[{{0.5811055681684989, 2.121233348083685}, {
            0.5813944318315007, 1.8624835093247323`}}]}}, {
          Arrowheads[{{0.028125000000000025`, 1.}}], {
           RGBColor[
           0.2853212097300526, 0.1384695399969832, 0.6693060776525644], 
           
           ArrowBox[{{0.8682616107379788, 2.121232506868765}, {
            0.8692383892620206, 1.8624843505396522`}}]}}, {
          Arrowheads[{{0.02812500000000001, 1.}}], {
           RGBColor[
           0.2864609587010362, 0.13414768535284924`, 0.6655598186668114], 
           
           ArrowBox[{{1.1560096678155884`, 2.121233205478668}, {
            1.1564903321844107`, 1.8624836519297494`}}]}}, {
          Arrowheads[{{0.02812500000000001, 1.}}], {
           RGBColor[
           0.2864609587010362, 0.13414768535284924`, 0.6655598186668114], 
           
           ArrowBox[{{1.4439903321844108`, 2.121233205478668}, {
            1.4435096678155885`, 1.8624836519297494`}}]}}, {
          Arrowheads[{{0.028125000000000025`, 1.}}], {
           RGBColor[
           0.2853212097300526, 0.1384695399969832, 0.6693060776525644], 
           
           ArrowBox[{{1.7317383892620206`, 2.121232506868765}, {
            1.7307616107379789`, 1.8624843505396522`}}]}}, {
          Arrowheads[{{0.028124999999999983`, 1.}}], {
           RGBColor[
           0.2837483972388304, 0.14443354360005214`, 0.6744757799976877], 
           
           ArrowBox[{{2.0188944318315007`, 2.121233348083685}, {
            2.018605568168499, 1.8624835093247323`}}]}}, {
          Arrowheads[{{0.02812499999999997, 1.}}], {
           RGBColor[
           0.2828306382718278, 0.14791362645576445`, 0.6774923765153593], 
           
           ArrowBox[{{2.305402665816441, 2.121230653890998}, {
            2.307097334183558, 1.8624862035174194`}}]}}, {
          Arrowheads[{{0.028124999999999976`, 1.}}], {
           RGBColor[
           0.2834546935470105, 0.14554724907099975`, 0.6754411593247511], 
           
           ArrowBox[{{2.59158916742817, 2.121215382238205}, {
            2.595910832571829, 1.8625014751702125`}}]}}, {
          Arrowheads[{{0.02812499999999997, 1.}}], {
           RGBColor[
           0.2857833689972724, 0.1367170618406399, 0.667786999020559], 
           
           ArrowBox[{{2.877977137139, 2.121192024469938}, {2.884522862860999, 
            1.8625248329384796`}}]}}, {
          Arrowheads[{{0.028124999999999994`, 1.}}], {
           RGBColor[
           0.2892157266683985, 0.12370178275819146`, 0.6565051281041258], 
           
           ArrowBox[{{3.164935146512388, 2.121177172580988}, {
            3.1725648534876107`, 1.8625396848274294`}}]}}, {
          Arrowheads[{{0.02812499999999996, 1.}}], {
           RGBColor[
           0.2928584405182736, 0.10988884660283149`, 0.644531834124448], 
           
           ArrowBox[{{3.4524906449572006`, 2.121178797844813}, {
            3.460009355042799, 1.8625380595636045`}}]}}}}}}}, {
    DisplayFunction -> Identity, 
     PlotRange -> {{-0.9999999999999999, 
      3.5999999999999996`}, {-1.9999999999999998`, 1.9999999999999998`}}, 
     DisplayFunction -> Identity, AspectRatio -> 0.8695652173913043, Frame -> 
     True, FrameTicks -> {{Automatic, Automatic}, {Automatic, Automatic}}, 
     FrameTicksStyle -> Directive[
       GrayLevel[0], 14], GridLinesStyle -> Directive[
       GrayLevel[0.5, 0.4]], 
     Method -> {
      "VectorLengthFunction" -> 
       Function[{System`VectorPlotsDump`m, System`VectorPlotsDump`vrange}, 
         System`VectorPlotsDump`min = Min[System`VectorPlotsDump`vrange]; 
         System`VectorPlotsDump`max = Max[System`VectorPlotsDump`vrange]; 
         System`VectorPlotsDump`imin = If[
            NumericQ[System`VectorPlotsDump`min], System`VectorPlotsDump`min, 
            Min[System`VectorPlotsDump`m], 
            Min[System`VectorPlotsDump`m]]; System`VectorPlotsDump`imax = If[
            NumericQ[System`VectorPlotsDump`max], System`VectorPlotsDump`max, 
            Max[System`VectorPlotsDump`m], 
            Max[System`VectorPlotsDump`m]]; Map[If[
            
            Or[# > System`VectorPlotsDump`imax, # < 
             System`VectorPlotsDump`imin], #, System`VectorPlotsDump`imax]& , 
           System`VectorPlotsDump`m]], "AxisPadding" -> Scaled[0.02], 
       "DefaultBoundaryStyle" -> Automatic, "DefaultColorFunction" -> 
       ColorDataFunction[
        "WL12DefaultVectorDensityGradient", "ThemeGradients", {0, 1}, Blend[
         "WL12DefaultVectorDensityGradient", #]& ], 
       "DefaultGraphicsInteraction" -> {
        "Version" -> 1.2, "TrackMousePosition" -> {True, False}, 
         "Effects" -> {
          "Highlight" -> {"ratio" -> 2}, "HighlightPoint" -> {"ratio" -> 2}, 
           "Droplines" -> {
            "freeformCursorMode" -> True, 
             "placement" -> {"x" -> "All", "y" -> "None"}}}}, 
       "DefaultPlotStyle" -> {
         Directive[
          RGBColor[0.2947336, 0.4054232, 0.5678384000000001]], 
         Directive[
          RGBColor[0.7045776, 0.48883279999999996`, 0.11364080000000001`]], 
         Directive[
          RGBColor[0.4481448, 0.5532552, 0.155908]], 
         Directive[
          RGBColor[0.7380207999999999, 0.3085008, 0.1673432]], 
         Directive[
          RGBColor[0.42279039999999996`, 0.3764992, 0.5610807999999999]], 
         Directive[
          RGBColor[0.6176632, 0.3452432, 0.0819096]], 
         Directive[
          RGBColor[0.2911184, 0.4948008, 0.6258792]], 
         Directive[
          RGBColor[0.8, 0.6, 0.]], 
         Directive[
          RGBColor[0.5180992, 0.302528, 0.49122960000000004`]], 
         Directive[
          RGBColor[0.4572712, 0.4691864, 0.]], 
         Directive[
          RGBColor[0.732, 0.266, 0.16999999999999998`]], 
         Directive[
          RGBColor[
          0.32065778087482116`, 0.41760533147510726`, 0.6799999999999999]], 
         Directive[
          RGBColor[
          0.7782631123499285, 0.4973155617496424, 0.05868959665519313]], 
         Directive[
          RGBColor[0.5894261381647208, 0.2864, 0.4024213259004295]], 
         Directive[
          RGBColor[0.22421152830157362`, 0.572, 0.3433671457979972]]}, 
       "DefaultVectorColorFunction" -> 
       ColorDataFunction[
        "WL12DefaultVectorGradient", "ThemeGradients", {0, 1}, Blend[
         "WL12DefaultVectorGradient", #]& ], "DomainPadding" -> Scaled[0.02], 
       "RangePadding" -> Scaled[0.05], "TransparentPolygonMesh" -> True}, 
     PlotRangeClipping -> True, PlotRangePadding -> {{
        Scaled[0.02], 
        Scaled[0.02]}, {
        Scaled[0.02], 
        Scaled[0.02]}}, Ticks -> {Automatic, Automatic}, DisplayFunction -> 
     Identity, Ticks -> {Automatic, Automatic}, AxesOrigin -> {0, 0}, 
     FrameTicks -> {{Automatic, Automatic}, {Automatic, Automatic}}, 
     GridLines -> {None, None}, DisplayFunction -> Identity, 
     PlotRangePadding -> {{
        Scaled[0.02], 
        Scaled[0.02]}, {
        Scaled[0.02], 
        Scaled[0.02]}}, PlotRangeClipping -> True, ImagePadding -> All, 
     DisplayFunction -> Identity, AspectRatio -> 1, Axes -> {False, False}, 
     AxesLabel -> {None, None}, AxesOrigin -> {Automatic, Automatic}, 
     DisplayFunction :> Identity, Frame -> {{True, True}, {True, True}}, 
     FrameLabel -> {{None, None}, {None, None}}, 
     FrameTicks -> {{Automatic, Automatic}, {Automatic, Automatic}}, 
     GridLinesStyle -> Directive[
       GrayLevel[0.5, 0.4]], 
     Method -> {
      "DefaultGraphicsInteraction" -> {
        "Version" -> 1.2, "TrackMousePosition" -> {True, False}, 
         "Effects" -> {
          "Highlight" -> {"ratio" -> 2}, "HighlightPoint" -> {"ratio" -> 2}, 
           "Droplines" -> {
            "freeformCursorMode" -> True, 
             "placement" -> {"x" -> "All", "y" -> "None"}}}}, 
       "ScalingFunctions" -> None, "TransparentPolygonMesh" -> True, 
       "AxesInFront" -> True}, 
     PlotRange -> {{-0.9999999999999999, 
      3.5999999999999996`}, {-1.9999999999999998`, 1.9999999999999998`}}, 
     PlotRangeClipping -> True, PlotRangePadding -> {
       Scaled[0.02], 
       Scaled[0.02]}, Ticks -> {Automatic, Automatic}}], 
   FormBox[
    FormBox[
     TemplateBox[{
       FormBox[
        StyleBox[
         StyleBox[
          PaneBox[
           GraphicsBox[{
             RasterBox[CompressedData["
1:eJw1VglUzd/3LZQGERElEmXWYKqodhoQGpUIlQZShiZCqRSJSJpI0SCVIiFR
JA2aVG9qnntDvd57vY8myhf936/l/1nrrvVZd9117rl773P2UXI6b+U6U0hI
qEawhAXrf/+FEerGhflstO7JzA2IH0LN4bN/HcYJ1Gnw9QNc2Fi945a0p8cQ
ZpPEHDYNE+htydHBQjZ8N3p4O+sPwcg4veQXj8Do1dNaMyoGULbctPHQoiGE
fMSKajYBUeU1W7/6DEB6vtr2fRweSjQ6guOYBORrmWrhqwZgP3P+Q90SHv5k
Xuxz6iWwyTNtw35aP3LGRybVY3nYuXyBgXonAX1ZxzVzQ/sxOdB4VPk0D5di
X6b9aSFg/WnZKsrmfuxpLyherMdDgYTJzG80AqecOpbH0lmIq3uoKCnDw1gw
0/khicAVsQR522gWGJ+vXPs7wIXGz6AK128E7uYekpU3YEHj9THG8Ccuzp9d
qrKlikCq9cIFXcNMBD3VM2bd5+IFo+CGUDmB/F8UqZRUJurjVmS2nuSCc8Sq
v/4zgaqUe+LOlkzIh88Qr9vJxVry0O7EIgIdu01FVgsz4XaF6V4izYXr7luZ
bgUE+DwJ4cE8BgrOVNa9YXHw9JOy2PY3BIRjqn/nODIwyyFLNaOIg77NX9xm
5hJYpB02cU6aASvL21EJ9zhY/vxoDfk5gbU9hmMaX+hIMTwzcseFg2OKP9c9
eUZg5w3h72Pn6eBvM7MO1uYgIS76tkcqAbMNJdz3inTorFUv8JnLQYukKlfr
MQEnSsDAFVIfbssvWHKKMYhFITX7RRMIXPDbwdAN6kPrnLHLdh8GYTXh8oIW
SyB82US3kFofVk81dZjeHUTUOSGp1CgCSeXv2su7e+E7/F53l9MgGpiJZ8/d
IfDqtE9zWGQvShkJyVs1ByF5VLNhZziBsnkaVBO9Xsxr9hdeO2cQJhSqqvh1
AjkeXYlynT04Xn3ceWkfG2F7zt1rDiJAfX84JnlnD3KK8HVuARsVxeLfn/oT
mJzZeFslsRuTL5TWzIhgY8bWZxZefgQULcxDcn51YU/yzFvjDmwgW/+1ng+B
3Um1lzXsuhB3n8Vhb2Xj6orO+XPOEzjDNvZ6X9gJRmjVgU5xNori/bzb3AnE
bC1105XrhPrF57mk7gFMzJGhZZwkUBSs41h+qQOBbhHS5W8HsD00d4uvE4G+
uve2Jq3tqLM7610QPgCfSZPYXfYEZsttMSdptkPe1Lzx+fEBvD7PGptrJ9C/
a+5umwdtcIPG9sebB0Cwgm06bQQ6f71Or+NHKwo0ZB5GzR7AxmMKBc8tBXr+
k77txKFWzFIenwzt7Ic79b2snymBNJMVmwbetcBKtuWo3+t+ZO496GdkQqA6
LlH57KIWpIgVFruH9YP1md8y35gA0SerMOrbDP6vR4r2R/uxatttrR59gd5U
o2UuNzZBZyjgmqV6PxxzVBJe6BDQuSIlObWlCbd77BlGIv14olQ6eVlLoJ/K
8Bk3YhrRQtE31mpnofPBMbs9WwncXjDrl8QoDasrVmZueMWC3NyJooXqBPLs
g4ajrGjwLZglrnidBdvrMUvpGwi0ZP9iy76hojSr333BERZif6kGvFpD4M+P
C71J86mYl1hdJ6LKAtWztjNgFYH0hCuKmEGFXYxNruFPJs5EHH0UN4fAfp0g
+74RCjIi6PeufWFCNINnmzvOx0h36ONQBgXDoee9Sm4xkfLl6qKqbj4SroV3
qjRSoBvw2+qPFRM7OubSeqr40Fe+u7S6goJw31tbdyow0TieHDWRx8dA5X07
93cUNJ6Rlb3MYuCctIbZ/Ed8RJ6OT5iTQcEK16c/C3IZENtQJrk+lI9tcxJb
c+Mp8Diu3jbmx0Ca8cEagzN8dOYmL7a8ScF7m+KizbsY0HFkhh214SPUMv3Q
qB8FM8z2JXlKMNB85YKRrx4f68ey4uLcKDDb3XI1l0aHZ5zojLtr+KDGv2zU
PEJBgp6LAy+JDom8ByXPpPm4pP1Gpt2EAub2Yf31J+lIr1179fPkEFZ0FlgF
7KBAXS1wpZsaHXqswh0t9CFUBX68v3wDBf5rJGdlTPShbWrfBPFtCOeUvpC/
LKWgSvEhi1HaBx/5zndi74awqKJinvMcChYsUalSiuiD1LazPkpPhvDpZI2Z
yB8y7KXfZDlY9yHT/K/6jptDcBZvuJs5REa2GG4/XtaHXe73+FaeQ5B4Qa0z
6SZjXKjOo6O/Fx3XV7zwODKE12YtkrwGMnZNHjaVy+vFheTXp68bDOHwcMe+
yBIy7gyzVG0vC/pHkcGaxxuGMBXTe0s9j4zWQW/pOINePG+kMd8tHELGdlY1
NYWMVfSpYapkLwwJl7SGPzyYtg3OvnCfjK58uUyl7B50if9wGOgX+IY/f/fi
EDJ8n21xf6zTAz/lm8uEyDwkLh+9UehNhmS86SY5UjfmY0nHkkIeDEp/Vhx1
JiMt7NT32BPdyDny/KFGGg+Dzr9n/j1IhpbftbfSY10w9t1xaF8ED1GiwoYp
RmSQTyVevBPWhZ7IbzLOvjxoPhcJMdhGxsnD77TF5Lpw+fkxiv9xHrr3S5Qy
Vcj4u5f0OzSnEzIVQ5Gxu3m4wZ8rdFOWjHjtwZIp3U687A488FKNh433ZbBu
Nhkb188M9Sd3YO/kPInKJTxknlL/HU+QUCG/bPdPpw7QZVKruoV5GH+hfaWD
TIKdpKa4z3g7AlQ33/jJ4cJwxGBC8Q0Jw/9Z1PFvtkPWpNxAupGL+5oHLrrE
kBDOc7/nLt+OPGdroXXFXPQE2Ixl+ZKg2HXdqv9FG/YFsop3ZXCxqczee8iG
hIL6J4uc0Abmw4v+dve48J/t9l1DkwTTzx9auyitCHw7W9vnEhc1B7zOXVxC
AjOXmnjEpRVLGh7+iDjBxeLoK7yiyQZcSebZN/1owRv2uvz0fVycbAl1n2pv
gEyU6ErLWy04MPOjV/EWLvIV7rINPzUgO3gFq25pC/qXHVBrVuBihlP8yfDH
DdD32pG1N7cZwVpdPL4IFxaZycy6wAa0nLD2qNBvhvzBc9mzCQ6e8LKc5js2
4JzVOVV9WhPyz06dWtHKAU/jTa/NrgaIGIYPf3Rtgll4lIp2KQc7/D7aP1rZ
gKQtafmaE41gpykxLLM5uOoV9bLIogEU5a/h5SmNmHSIy3K/zsEXD9ff7YJ7
Z8uyj5mbNEJimfi5UHsOZp7csf+/Fw3QmS2p0TFMw9L2gC1JWhwYO857tLSj
Ad4Tm0ROPaJh44PvE/kLOAi3Y7J3ipOQOWjRNmJAg661y+d63iC+WRdqHhPg
3Nnu8zKQS4XZ/NbQ/spBzDWPDAtwJWFBXfw1iVgqHBr2m0ylDMLSxLkpScDv
nuJCm3gdKjwjSuYu8R9ErKGWcnEpCQG5netWsigI2bulUd1mEM26Uj5dAl29
SZ768/IuBTEimQkmaoOQUhju/TuXjIGolVTt7RSkl8k7OIkPQjXhqNi81WQs
CzHO+Cqo+3dBkcr+DDbMZSvVFHXJsPZxu2J5k4wqnRmcmGI2PGPUbdWsybjt
EmHWpSao78kLr148YCNaOjEQHmQE5hwzpuaRMFgw6PvVi423d0UyzAX1O3g3
bWhQmIRfPsd3dO9no0nCs94hQRDfkx0nfLABkhqUqR8qbPy42T52XtA3Plup
6sml10OBb/R1nhAbi0WMFYKryFi/zbdffbwOm3I+3F7bPgDtkFeGUYK8YxcX
Re7dXQc9t40Wu/IHYDcl55EyTsbU5NR2xwffYK6SssgucgABAdej8wR90r3T
uMePXQtHukyHt9sAHk/yC7+sEvjI54ib97Rr4ZV8MyXCYAAlF4/0kQX9GakU
tczbNQg59p9rusIAekfLxfosKcgOXdz6uaMasXLnNxT/6Iewl6r6sMAXFp08
Hty8sRrPmunfm8gCP+c/tBUOpiB479O1/KtVKIg5VMDP7oeRx8yg+Q8o4Kwf
JIuQKlFlUes/+0Y/TrLPZijlUmAjpXZ52YpKtErp7Vrh0I+brq31Gl8p+EL4
Km3z+orB2tei2tr9yKIbjO/qpGADtajmQFkFft1UqbOU6Uetw0sFq1EK4vOF
vF1kKiBpnHDffYgFbudiIycJKoQe7JYPcCmHwgwp29AqFqTsQjy8lajwuHyn
LOZdGTaVBCskpbKg2sKLDtGiovko1T1HtAx6AWN9+f4sWFjbFkWbU7FLb4lM
uW0pzLXdMuttWPCilPalnaQiZ4X9x/asL3D80XGmX42FaLON4m+vUrFddG8V
c7QE3m/NN0+Js/D2W7x6uUD3Et9oixfGf0aoZ/nPxUwmmvYKH6blUNF7z8HN
UKsYsZs0i9U/M/Hjq0cQo4yKAmvuB+/2j8jgZIeYPGRiiWFzxmgbFXfk/MTT
AopQkLl8r5M3E9pf9BtmDlPh2D3DjrK8ENUu0VL+B5iw080ZlxGjYfvTyGyh
0vdoVRKlxaxmIqBo0TJlRRrmuMn/p+ZcAE735YcvhJh4rBlstHU7DfSNGfsd
RN7hv8Sh41/bGSjJ53gYmdLwYVgjKTLzLeYcObGqO5+BXg2bGGsXGu4UFPOK
Td5gmWwT+0ckAzNelRS5+NPg4m+iO8TNgyptb+680wys2rie7htNg3dw9lJt
hVdA1CeftYYMJMZbZBm50sCx1jD5HpAL+tAUd3w+AzLCfucWatHgvO7Dxcyu
l7i+39ClvJeOCI/HW5kSNHT80Uu313uJNc/DOqNe0TGzufzX2y4qrKlfKYuS
X6BWtNbaPpCOK/qcL6F5VNRlHJiqm8rBWRep+g2mdIxkS988GEqFsT9t43XH
HMwrszCeXEqH+yJN01WHqCg2t7PbWZqNN4qxxZWcPtCDjsuMrhXwq9x3c0Qp
GzZXW7bFFvbBjhPaVvYfBbkTp949D3mOiXb53BPhfaBaZydHN1Cwup5Pd2Rk
4ZGW/Wo12z7sKyG7OqVSkJx6QXqJURZ041Of/FbpQ9m6nxs2+1Kw+OJvXVJ6
pqAOmbK1Y73YGbtsRHgPBbH7Qj3CRDJx3XLtvQflvXj71/ADRY6COYoSCbon
M7D6lcds1+herD/tHpjKI+P6aFTlWOUz1Mx5FbT5RC/SaFFGXoJ55k/V4rGc
Nc9wxn3k55RaL+T13kvsiibjYtITJefwdCyL8uh99KcH0VldZGlXMvieKuby
g0/hvH+EvC2xBxIysx70agrmB+MXARSTp8gSvVxK1upByNX1x/MkyOiR25Id
np0GfunUa4/mboyRUncLfSTBll/YAsk0bLkalibq2w1mOp+a7EgCuUxf5KdH
Ki5pScWkzu9G4+WdDhAlYe+Dqs25dSn4PBoTqvOqC+Vm4dzunAaBj5k5um5K
waxX8r4tB7rwdlWTX6Blwz9dJcPEPdXFm9OJpxNKs5b/rIfTtH4eI1JlrY1U
eCei689FFSfV/9NJEhp7c42zVDoRkvZR4bhBPYym9ZAI+aRt2w3LO+DtJ/b8
90DdP94fwcH20+puxw44HbDZlnS37h+/D5G+wHDx5b/tsFJKK925pQ5Lpnl8
AE59zeyFSe0w+ME37Wj9BrFpvuKhdstiIle7HZu/7Wy/EvgNv6Z5iYOvUQvb
pKUNSinhJ+WVv4EzjX8MiqaOtzF92zD/QtNIYU0t2qdxjobQR2ZN0II2CO1b
GXTkfC3qpvG8D+OLHkXyea34vvy85OTCWnyaxi0KtzVGst+ZtoI++vHBw6Ia
nJnG5y6ovEuJFtwWUKvFlLUca3BgGocILMmaiuCGt6DssU1ei0gN1KffGw57
57CAsNWC+cg7TccvpxrS0+8Kw9PlUmeVKpqRtoeolrWsxvfp/EPBbos5/ulE
M6IVdGwKflShcTrPa1CNkzeznWrCteHwPpukKrhN53MVPhapeiNJTfCqbDo7
vqvq372XUCi5Vu3ujiacSFz5K3ag8l98H/ytzFVc29oIS8/zYVvvVsJzOs5Z
GIVsky6/0Ah9408LGjf//3ln3NL9JGQv0wh1efFkn9avEPL63/5BkCYMhify
aFhB2GyQCRTs//sW5tf0xZjR8H8ts5Dx
              "], {{
                Rational[-15, 2], Rational[-225, 2]/GoldenRatio}, {
                Rational[15, 2], Rational[225, 2]/GoldenRatio}}], {
             Antialiasing -> False, 
              AbsoluteThickness[0.1], 
              Directive[
               Opacity[0.3], 
               GrayLevel[0]], 
              LineBox[
               NCache[{{
                  Rational[15, 2], Rational[-225, 2]/GoldenRatio}, {
                  Rational[-15, 2], Rational[-225, 2]/GoldenRatio}, {
                  Rational[-15, 2], Rational[225, 2]/GoldenRatio}, {
                  Rational[15, 2], Rational[225, 2]/GoldenRatio}, {
                  Rational[15, 2], Rational[-225, 2]/GoldenRatio}}, {{
                7.5, -69.52882373436316}, {-7.5, -69.52882373436316}, {-7.5, 
                69.52882373436316}, {7.5, 69.52882373436316}, {
                7.5, -69.52882373436316}}]]}, {
              CapForm[None], {}}, 
             StyleBox[{Antialiasing -> False, 
               StyleBox[
                
                LineBox[{{7.499999999999999, -69.52882373436316}, {
                 7.499999999999999, 69.52882373436316}}], {
                 Directive[
                  AbsoluteThickness[0.2], 
                  Opacity[0.3], 
                  GrayLevel[0]]}, StripOnInput -> False], 
               StyleBox[
                StyleBox[{{
                   StyleBox[
                    LineBox[{{{7.499999999999999, -42.1184220698546}, 
                    
                    Offset[{4., 0}, {
                    7.499999999999999, -42.1184220698546}]}, {{
                    7.499999999999999, -8.691102966795388}, 
                    
                    Offset[{4., 0}, {
                    7.499999999999999, -8.691102966795388}]}, {{
                    7.499999999999999, 24.736216136263813`}, 
                    
                    Offset[{4., 0}, {7.499999999999999, 
                    24.736216136263813`}]}, {{7.499999999999999, 
                    58.163535239323046`}, 
                    
                    Offset[{4., 0}, {7.499999999999999, 
                    58.163535239323046`}]}}], {
                    Directive[
                    AbsoluteThickness[0.2], 
                    GrayLevel[0.4]]}, StripOnInput -> False], 
                   StyleBox[
                    LineBox[{{{7.499999999999999, -68.86027735230198}, 
                    
                    Offset[{2.5, 0.}, {
                    7.499999999999999, -68.86027735230198}]}, {{
                    7.499999999999999, -62.174813531690134`}, 
                    
                    Offset[{2.5, 0.}, {
                    7.499999999999999, -62.174813531690134`}]}, {{
                    7.499999999999999, -55.48934971107829}, 
                    
                    Offset[{2.5, 0.}, {
                    7.499999999999999, -55.48934971107829}]}, {{
                    7.499999999999999, -48.80388589046645}, 
                    
                    Offset[{2.5, 0.}, {
                    7.499999999999999, -48.80388589046645}]}, {{
                    7.499999999999999, -35.432958249242766`}, 
                    
                    Offset[{2.5, 0.}, {
                    7.499999999999999, -35.432958249242766`}]}, {{
                    7.499999999999999, -28.747494428630922`}, 
                    
                    Offset[{2.5, 0.}, {
                    7.499999999999999, -28.747494428630922`}]}, {{
                    7.499999999999999, -22.062030608019075`}, 
                    
                    Offset[{2.5, 0.}, {
                    7.499999999999999, -22.062030608019075`}]}, {{
                    7.499999999999999, -15.376566787407235`}, 
                    
                    Offset[{2.5, 0.}, {
                    7.499999999999999, -15.376566787407235`}]}, {{
                    7.499999999999999, -2.005639146183547}, 
                    
                    Offset[{2.5, 0.}, {
                    7.499999999999999, -2.005639146183547}]}, {{
                    7.499999999999999, 4.679824674428293}, 
                    
                    Offset[{2.5, 0.}, {7.499999999999999, 
                    4.679824674428293}]}, {{7.499999999999999, 
                    11.365288495040133`}, 
                    
                    Offset[{2.5, 0.}, {7.499999999999999, 
                    11.365288495040133`}]}, {{7.499999999999999, 
                    18.050752315651973`}, 
                    
                    Offset[{2.5, 0.}, {7.499999999999999, 
                    18.050752315651973`}]}, {{7.499999999999999, 
                    31.421679956875668`}, 
                    
                    Offset[{2.5, 0.}, {7.499999999999999, 
                    31.421679956875668`}]}, {{7.499999999999999, 
                    38.10714377748753}, 
                    
                    Offset[{2.5, 0.}, {7.499999999999999, 
                    38.10714377748753}]}, {{7.499999999999999, 
                    44.79260759809935}, 
                    
                    Offset[{2.5, 0.}, {7.499999999999999, 
                    44.79260759809935}]}, {{7.499999999999999, 
                    51.4780714187112}, 
                    
                    Offset[{2.5, 0.}, {7.499999999999999, 
                    51.4780714187112}]}, {{7.499999999999999, 
                    64.84899905993487}, 
                    
                    Offset[{2.5, 0.}, {7.499999999999999, 
                    64.84899905993487}]}}], {
                    Directive[
                    AbsoluteThickness[0.2], 
                    GrayLevel[0.4], 
                    Opacity[0.3]]}, StripOnInput -> False]}, 
                  StyleBox[
                   StyleBox[{{
                    StyleBox[{
                    InsetBox[
                    FormBox[
                    TagBox[
                    InterpretationBox[
                    StyleBox["\"0.0001\"", ShowStringCharacters -> False], 
                    0.0001, AutoDelete -> True], NumberForm[#, {
                    DirectedInfinity[1], 4}]& ], TraditionalForm], 
                    Offset[{7., 0.}, {7.499999999999999, -42.1184220698546}], 
                    ImageScaled[{0, 0.5}], Automatic, {1, 0}], 
                    InsetBox[
                    FormBox[
                    TagBox[
                    InterpretationBox[
                    StyleBox["\"0.0002\"", ShowStringCharacters -> False], 
                    0.0002, AutoDelete -> True], NumberForm[#, {
                    DirectedInfinity[1], 4}]& ], TraditionalForm], 
                    Offset[{7., 0.}, {7.499999999999999, -8.691102966795388}], 
                    ImageScaled[{0, 0.5}], Automatic, {1, 0}], 
                    InsetBox[
                    FormBox[
                    TagBox[
                    InterpretationBox[
                    StyleBox["\"0.0003\"", ShowStringCharacters -> False], 
                    0.0003, AutoDelete -> True], NumberForm[#, {
                    DirectedInfinity[1], 4}]& ], TraditionalForm], 
                    
                    Offset[{7., 0.}, {7.499999999999999, 
                    24.736216136263813`}], 
                    ImageScaled[{0, 0.5}], Automatic, {1, 0}], 
                    InsetBox[
                    FormBox[
                    TagBox[
                    InterpretationBox[
                    StyleBox["\"0.0004\"", ShowStringCharacters -> False], 
                    0.0004, AutoDelete -> True], NumberForm[#, {
                    DirectedInfinity[1], 4}]& ], TraditionalForm], 
                    
                    Offset[{7., 0.}, {7.499999999999999, 
                    58.163535239323046`}], 
                    ImageScaled[{0, 0.5}], Automatic, {1, 0}]}, {
                    Directive[
                    AbsoluteThickness[0.2], 
                    GrayLevel[0.4]], {
                    Directive[
                    Opacity[1]], 
                    Directive[
                    Opacity[1]]}}, StripOnInput -> False], 
                    
                    StyleBox[{{}, {}, {}, {}, {}, {}, {}, {}, {}, {}, {}, {}, \
{}, {}, {}, {}, {}}, {
                    Directive[
                    AbsoluteThickness[0.2], 
                    GrayLevel[0.4], 
                    Opacity[0.3]], {
                    Directive[
                    Opacity[1]], 
                    Directive[
                    Opacity[1]]}}, StripOnInput -> False]}, {}}, {{
                    Directive[
                    Opacity[1]], 
                    Directive[
                    Opacity[1]]}}, StripOnInput -> False], {"GraphicsLabel"}, 
                   StripOnInput -> False]}, {"GraphicsTicks"}, StripOnInput -> 
                 False], {{
                  Directive[
                   AbsoluteThickness[0.2], 
                   GrayLevel[0.4]], 
                  Directive[
                   AbsoluteThickness[0.2], 
                   GrayLevel[0.4], 
                   Opacity[0.3]]}}, StripOnInput -> False]}, {"GraphicsAxes"},
               StripOnInput -> False]}, PlotRangePadding -> Scaled[0.02], 
            PlotRange -> All, Frame -> True, 
            FrameTicks -> {{False, False}, {True, False}}, FrameStyle -> 
            Opacity[0], FrameTicksStyle -> Opacity[0], ImageSize -> 
            NCache[{Automatic, 225/GoldenRatio}, {
              Automatic, 139.05764746872632`}], BaseStyle -> {}], Alignment -> 
           Left, AppearanceElements -> None, ImageMargins -> {{5, 5}, {5, 5}},
            ImageSizeAction -> "ResizeToFit"], LineIndent -> 0, StripOnInput -> 
          False], {FontFamily -> "Arial"}, Background -> Automatic, 
         StripOnInput -> False], TraditionalForm]}, "BarLegend", 
      DisplayFunction -> (#& ), 
      InterpretationFunction :> (RowBox[{"BarLegend", "[", 
         RowBox[{
           RowBox[{"{", 
             RowBox[{
               RowBox[{
                 RowBox[{"Blend", "[", 
                   RowBox[{
                    RowBox[{"{", 
                    RowBox[{
                    RowBox[{"{", 
                    RowBox[{"1.`", ",", 
                    
                    TemplateBox[<|
                    "color" -> RGBColor[0.16791, 0., 0.301671]|>, 
                    "RGBColorSwatchTemplate"]}], "}"}], ",", 
                    RowBox[{"{", 
                    RowBox[{"0.75`", ",", 
                    
                    TemplateBox[<|
                    "color" -> RGBColor[0.305814, 0.0607622, 0.601948]|>, 
                    "RGBColorSwatchTemplate"]}], "}"}], ",", 
                    RowBox[{"{", 
                    RowBox[{"0.5`", ",", 
                    
                    TemplateBox[<|
                    "color" -> RGBColor[0.235431, 0.32765, 0.833291]|>, 
                    "RGBColorSwatchTemplate"]}], "}"}], ",", 
                    RowBox[{"{", 
                    RowBox[{"0.25`", ",", 
                    
                    TemplateBox[<|
                    "color" -> RGBColor[0.282325, 0.661868, 0.973082]|>, 
                    "RGBColorSwatchTemplate"]}], "}"}], ",", 
                    RowBox[{"{", 
                    RowBox[{"0.`", ",", 
                    
                    TemplateBox[<|
                    "color" -> RGBColor[0.772061, 0.92462, 0.998703]|>, 
                    "RGBColorSwatchTemplate"]}], "}"}]}], "}"}], ",", "#1"}], 
                   "]"}], "&"}], ",", 
               RowBox[{"{", 
                 
                 RowBox[{
                  "0.000017608548828024678`", ",", 
                   "0.00043370305699250497`"}], "}"}]}], "}"}], ",", 
           RowBox[{"LabelStyle", "\[Rule]", 
             RowBox[{"{", "}"}]}], ",", 
           RowBox[{"LegendLayout", "\[Rule]", "\"Column\""}], ",", 
           RowBox[{"LegendMarkerSize", "\[Rule]", 
             FractionBox["225", "GoldenRatio"]}], ",", 
           RowBox[{"Charting`AxisLabel", "\[Rule]", "None"}], ",", 
           RowBox[{"Charting`TickSide", "\[Rule]", "Right"}], ",", 
           RowBox[{"ColorFunctionScaling", "\[Rule]", "True"}]}], "]"}]& )], 
     TraditionalForm], TraditionalForm]},
  "Legended",
  DisplayFunction->(GridBox[{{
      TagBox[
       ItemBox[
        PaneBox[
         TagBox[#, "SkipImageSizeLevel"], Alignment -> {Center, Baseline}, 
         BaselinePosition -> Baseline], DefaultBaseStyle -> "Labeled"], 
       "SkipImageSizeLevel"], 
      ItemBox[#2, DefaultBaseStyle -> "LabeledLabel"]}}, 
    GridBoxAlignment -> {"Columns" -> {{Center}}, "Rows" -> {{Center}}}, 
    AutoDelete -> False, GridBoxItemSize -> Automatic, 
    BaselinePosition -> {1, 1}]& ),
  Editable->True,
  InterpretationFunction->(RowBox[{"Legended", "[", 
     RowBox[{#, ",", 
       RowBox[{"Placed", "[", 
         RowBox[{#2, ",", "After"}], "]"}]}], "]"}]& )]], "Output",
 CellChangeTimes->{3.8628199289838448`*^9, 3.862823336134885*^9, 
  3.8629932861290216`*^9},
 CellLabel->
  "Out[211]=",ExpressionUUID->"3f1faf5c-412f-420c-9993-ae609cc22775"]
}, Open  ]]
},
WindowSize->{735, 422},
WindowMargins->{{77, Automatic}, {Automatic, 13}},
Magnification:>0.75 Inherited,
FrontEndVersion->"13.0 for Microsoft Windows (64-bit) (December 2, 2021)",
StyleDefinitions->"Default.nb",
ExpressionUUID->"e8d0f90e-0b90-40b7-9910-c2b195148a9c"
]
(* End of Notebook Content *)

(* Internal cache information *)
(*CellTagsOutline
CellTagsIndex->{}
*)
(*CellTagsIndex
CellTagsIndex->{}
*)
(*NotebookFileOutline
Notebook[{
Cell[558, 20, 601, 10, 39, "Text",ExpressionUUID->"91cae6fe-55d3-433d-a4f9-27b5c8912dc5"],
Cell[1162, 32, 1000, 14, 39, "Text",ExpressionUUID->"09542c64-1051-4e1d-a328-db208bb1abc1"],
Cell[2165, 48, 12879, 243, 444, "Input",ExpressionUUID->"d2a27101-18e9-4ce2-9b9d-a49795054aa6"],
Cell[15047, 293, 518, 10, 39, "Text",ExpressionUUID->"b983004e-9f4b-4ab5-b733-086f01ee7534"],
Cell[15568, 305, 8420, 260, 402, "Input",ExpressionUUID->"9d6e660d-6a7c-4f69-ad4d-d354e33897cf"],
Cell[23991, 567, 626, 9, 39, "Text",ExpressionUUID->"7af33e54-19ff-4786-a610-35eb666762b9"],
Cell[24620, 578, 4769, 146, 247, "Input",ExpressionUUID->"e84b39b9-337b-4f50-965b-d595dbb39c79"],
Cell[29392, 726, 822, 11, 39, "Text",ExpressionUUID->"fea724bb-b284-4fb8-bcf1-0f0f10ade46f"],
Cell[30217, 739, 42919, 1226, 1489, "Input",ExpressionUUID->"6061cec7-fc47-427e-9c31-ed7cb0ccee95"],
Cell[73139, 1967, 461, 7, 39, "Text",ExpressionUUID->"717efb5e-ef49-463b-b639-319d0d927191"],
Cell[73603, 1976, 3547, 90, 256, "Input",ExpressionUUID->"57339bc8-50ad-422e-a582-3ca999bae6a9"],
Cell[77153, 2068, 414, 7, 39, "Text",ExpressionUUID->"bd6ca113-8e97-4d7b-9944-284f28ed7961"],
Cell[77570, 2077, 12076, 331, 524, "Input",ExpressionUUID->"f2bb1929-75e6-4dbd-9945-2233e5bedeaf"],
Cell[89649, 2410, 421, 6, 39, "Text",ExpressionUUID->"d6466a9d-82d7-45ec-8dcc-b20b87dcdbe6"],
Cell[90073, 2418, 5549, 160, 248, "Input",ExpressionUUID->"a822dfaa-8462-488a-a8c5-5bec2f6e00ca"],
Cell[95625, 2580, 869, 12, 39, "Text",ExpressionUUID->"776be4dc-fcd1-4ba9-975d-aea2a8451ae1"],
Cell[96497, 2594, 32282, 923, 1239, "Input",ExpressionUUID->"071b2861-e5a6-478b-973e-0a96e2cc3444"],
Cell[128782, 3519, 723, 12, 39, "Text",ExpressionUUID->"7ecf0c0d-7877-48f8-8118-8b87edbe9837"],
Cell[129508, 3533, 3871, 112, 342, "Input",ExpressionUUID->"8b07abb0-f003-4e1a-82d4-227d3e1c8231"],
Cell[133382, 3647, 672, 9, 39, "Text",ExpressionUUID->"87e3f2cc-1505-476a-ab91-661e51c7552b"],
Cell[CellGroupData[{
Cell[134079, 3660, 1576, 41, 54, "Input",ExpressionUUID->"e8ccfc70-509d-41e4-8f1b-aa49c1d47d84"],
Cell[135658, 3703, 93108, 1878, 252, "Output",ExpressionUUID->"3f1faf5c-412f-420c-9993-ae609cc22775"]
}, Open  ]]
}
]
*)
